# Supplementary material for: A Photo-Crosslinking Approach to Identify Class II SUMO-1 Binders
Source: Front Chem. 2022 May 30;10:900989. doi: 10.3389/fchem.2022.900989 (PMC9191277; doi:10.3389/fchem.2022.900989)
Supplement: Supplementary file 2 [file DataSheet2.ZIP]

Archive with 5 entries (5 files):
- Tab.S1_SUMO-1 interactors (overexpressed DPP9).xlsx
- Tab.S2_SUMO-1 interactors (HeLa whole cell extract).xlsx
- Tab.S3_STRING_MCL.xlsx
- Tab.S4_PantherAnalyses_Q69BzF_R54BzF.xlsx
- Tab.S5_Q69BzF list_comparison with identified SUMO binders.xlsx
