# Supplementary material for: A Photo-Crosslinking Approach to Identify Class II SUMO-1 Binders
Source: Front Chem. 2022 May 30;10:900989. doi: 10.3389/fchem.2022.900989 (PMC9191277; doi:10.3389/fchem.2022.900989)
Supplement: Supplementary file 2 [file DataSheet2.ZIP › Tab.S1_SUMO-1 interactors (overexpressed DPP9).xlsx]

## Sheet: SUMO-1 binders (DPP9) UV(+)
Student's T-test Significant Q69BzF_R54BzF	Gene names	-LOG(P-value)	Difference	Protein IDs	Majority protein IDs	Protein names	Peptides	Razor + unique peptides	Unique peptides	Sequence coverage [%]	Unique + razor sequence coverage [%]	Unique sequence coverage [%]	Mol. weight [kDa]	Q-value	Score	Intensity	MS/MS count	Peptides Q69_01	Peptides Q69_02	Peptides Q69_03	Peptides R54_01	Peptides R54_02	Peptides R54_03	average number of peptides (Q69BzF)	average number of peptides (R54BzF)	LFQ intensity Q69_01	LFQ intensity Q69_02	LFQ intensity Q69_03	LFQ intensity R54_01	LFQ intensity R54_02	LFQ intensity R54_03
+	TUBG1;TUBG2	3.90038	6.36303	P23258;Q9NRH3	P23258;Q9NRH3	Tubulin gamma-1 chain;Tubulin gamma-2 chain	3	3	3	14.4	14.4	14.4	51.169	0	18.287	301090000	25	2	3	3	1	1	1	2.66667		22.7412	22.453	23.0132	17.1037	16.2999	15.7147
+	CALM3;CALM2;CALM1	2.65737	5.41736	P0DP25;P0DP24;P0DP23	P0DP25;P0DP24;P0DP23		5	5	5	46.3	46.3	46.3	16.837	0	323.31	644810000	201	4	4	4	3	5	2	4	3.33333	24.7583	24.8655	22.7889	18.9446	19.2373	17.9787
+	SUCLG1	5.73847	5.37153	P53597	P53597	Succinyl-CoA ligase [ADP/GDP-forming] subunit alpha, mitochondrial	6	6	6	27.2	27.2	27.2	36.249	0	138.62	93440000	139	6	5	4	4	4	4	5	4	21.6312	21.3627	21.3992	15.9985	15.9987	16.2812
+	CCDC124	4.60221	4.69226	Q96CT7	Q96CT7	Coiled-coil domain-containing protein 124	3	3	3	18.4	18.4	18.4	25.835	0	119.82	119420000	106	3	3	3	2	2	2	3	2	21.4529	21.3339	21.996	16.9159	16.7902	17
+	RAB1B;RAB1C	3.89492	4.485	Q9H0U4;Q92928	Q9H0U4;Q92928	Ras-related protein Rab-1B;Putative Ras-related protein Rab-1C	4	4	3	31.8	31.8	23.9	22.171	0	59.172	59756000	47	4	4	4	2	2	2	4	2	20.9991	20.7608	21.6609	16.3637	16.8346	16.7676
+	GDI1	3.83814	4.43683	P31150	P31150	Rab GDP dissociation inhibitor alpha	13	9	9	40.9	30.2	30.2	50.582	0	323.31	78920000	161	13	13	7	7	4	6	11	5.66667	21.3675	21.2625	21.5319	17.0628	16.3772	17.4115
+	ACTR1A	5.2265	4.39555	P61163	P61163	Alpha-centractin	7	7	6	34	34	29.3	42.613	0	244.75	171510000	250	7	7	6	4	5	3	6.66667	4	21.7225	21.8421	22.0586	17.2851	17.5497	17.6018
+	GLO1	5.15754	4.29667	Q04760;Q04760-2	Q04760;Q04760-2	Lactoylglutathione lyase	4	4	4	40.2	40.2	40.2	20.777	0	153.74	106180000	153	4	4	4	3	4	3	4	3.33333	21.2942	21.1567	21.3804	17.1174	16.7301	17.0938
+	GDI2	3.62237	4.11596	P50395;P50395-2	P50395;P50395-2	Rab GDP dissociation inhibitor beta	13	13	9	37.1	37.1	26.3	50.663	0	323.31	333230000	315	13	12	11	9	8	7	12	8	22.3111	22.3024	22.4515	18.8926	17.9082	17.9164
+	ABCE1	4.30477	3.4362	P61221	P61221	ATP-binding cassette sub-family E member 1	8	8	8	21.7	21.7	21.7	67.314	0	160.87	129880000	183	7	8	6	4	6	4	7	4.66667	20.9021	20.8522	21.1672	17.2791	17.5118	17.8218
+	NAT10	4.14076	3.35154	Q9H0A0;Q9H0A0-2	Q9H0A0;Q9H0A0-2	N-acetyltransferase 10	16	16	16	26.3	26.3	26.3	115.73	0	323.31	182790000	342	16	14	12	10	8	8	14	8.66667	20.8949	20.9708	21.4085	17.6458	17.6002	17.9736
+	NSF	1.07806	3.2361	P46459;P46459-2	P46459;P46459-2	Vesicle-fusing ATPase	3	3	3	5	5	5	82.593	0	18.7	17985000	9	2	3	3	2	3	1	2.66667		19.7447	22.0105	20.7983	16.5507	20.1064	16.188
+	CUL2	4.23745	3.21619	Q13617;Q13617-2	Q13617;Q13617-2	Cullin-2	10	10	10	20.8	20.8	20.8	86.982	0	253.28	70774000	111	10	8	6	4	4	1	8		20.389	20.5918	20.5282	17.2107	17.6117	17.038
+	COASY	4.29253	3.19001	Q13057;Q13057-2	Q13057;Q13057-2	Bifunctional coenzyme A synthase;Phosphopantetheine adenylyltransferase;Dephospho-CoA kinase	5	5	5	14.2	14.2	14.2	62.328	0	40.705	41002000	137	5	5	5	5	5	5	5	5	19.4387	19.4376	19.757	16.0821	16.4723	16.509
+	RCC1	1.94838	3.17324	P18754;P18754-2	P18754;P18754-2	Regulator of chromosome condensation	7	7	7	32.5	32.5	32.5	44.969	0	236.41	38173000	94	7	7	5	5	5	4	6.33333	4.66667	20.1749	19.9735	18.0058	16.1391	16.5419	15.9535
+	VWA9	5.31455	3.09831	Q96SY0;Q96SY0-4;Q96SY0-3	Q96SY0;Q96SY0-4;Q96SY0-3	von Willebrand factor A domain-containing protein 9	7	7	7	26.3	26.3	26.3	57.47	0	128.67	60487000	185	7	7	6	2	3	3	6.66667	2.66667	20.4102	20.5396	20.3696	17.2087	17.4775	17.3383
+	RAB14	3.3201	3.09631	P61106	P61106	Ras-related protein Rab-14	6	6	6	40	40	40	23.897	0	168.43	32925000	68	6	5	4	0	3	2	5		19.8884	19.676	20.1366	16.2731	17.0833	17.0557
+	HEBP1	1.24316	3.09015	Q9NRV9	Q9NRV9	Heme-binding protein 1	4	4	4	39.7	39.7	39.7	21.097	0	323.31	123870000	127	4	4	2	2	2	3	3.33333	2.33333	20.7475	23.3699	19.4997	17.8281	17.9087	18.6097
+	HSP90B1	4.34447	3.0885	P14625	P14625	Endoplasmin	18	18	18	34.9	34.9	34.9	92.468	0	323.31	355940000	374	18	18	12	15	12	8	16	11.6667	22.3338	22.1761	22.085	19.261	19.2493	18.819
+	ABCD3	2.61114	3.06572	P28288;P28288-2;P28288-3	P28288;P28288-2	ATP-binding cassette sub-family D member 3	6	6	6	13.8	13.8	13.8	75.475	0	257.69	37876000	115	6	6	4	3	2	3	5.33333	2.66667	20.3232	20.2729	19.175	17.0138	17.1938	16.3663
+	MUT	4.00705	3.01212	P22033	P22033	Methylmalonyl-CoA mutase, mitochondrial	7	7	7	14.7	14.7	14.7	83.134	0	61.371	22715000	78	6	5	5	3	4	2	5.33333	3	19.4059	19.3146	19.1154	16.3342	16.5263	15.9391
+	ALYREF	3.09607	2.95443	Q86V81	Q86V81	THO complex subunit 4	2	2	2	15.2	15.2	15.2	26.888	0.0013755	11.02	12862000	4	2	2	2	2	2	1	2		19.0323	18.9955	19.654	16.4581	15.7902	16.5702
+	AP1G1	4.22257	2.9446	O43747;O43747-2	O43747;O43747-2	AP-1 complex subunit gamma-1	8	8	8	17.2	17.2	17.2	91.35	0	165	79716000	168	8	8	6	6	6	5	7.33333	5.66667	20.816	20.5099	20.3584	17.4251	17.6784	17.7469
+	CFL1;CFL2	1.44322	2.93129	P23528;Q9Y281;Q9Y281-3	P23528;Q9Y281;Q9Y281-3	Cofilin-1;Cofilin-2	2	2	2	22.3	22.3	22.3	18.502	0	48.386	35546000	47	2	2	2	1	2	1	2		20.3087	20.0065	20.0164	16.1794	19.0555	16.3029
+	FAM129B	5.15817	2.92401	Q96TA1;Q96TA1-2	Q96TA1;Q96TA1-2	Niban-like protein 1	7	7	7	21.6	21.6	21.6	84.137	0	100.67	25226000	104	7	7	6	5	3	4	6.66667	4	19.2889	19.0012	19.2204	16.1646	16.2983	16.2756
+	DTNA	2.32083	2.9229	Q9Y4J8-14;Q9Y4J8-15;Q9Y4J8-2;Q9Y4J8-13;Q9Y4J8;Q9Y4J8-6;Q9Y4J8-10;Q9Y4J8-11;Q9Y4J8-4;Q9Y4J8-9;Q9Y4J8-3;Q9Y4J8-5;Q9Y4J8-12;Q9Y4J8-16;Q9Y4J8-7;O60941-7;O60941-6;O60941	Q9Y4J8-14;Q9Y4J8-15;Q9Y4J8-2;Q9Y4J8-13;Q9Y4J8;Q9Y4J8-6;Q9Y4J8-10;Q9Y4J8-11	Dystrobrevin alpha	7	7	7	21	21	21	78.063	0	300.52	23225000	73	7	7	6	5	6	2	6.66667	4.33333	19.0485	19.7113	17.9473	15.9363	15.9525	16.0496
+	PA2G4	4.83793	2.91008	Q9UQ80;Q9UQ80-2	Q9UQ80;Q9UQ80-2	Proliferation-associated protein 2G4	6	6	6	25.6	25.6	25.6	43.786	0	78.082	27620000	73	6	5	4	2	3	2	5	2.33333	20.1246	20.0661	20.3894	17.1785	17.293	17.3783
+	CAB39	4.33047	2.75662	Q9Y376	Q9Y376	Calcium-binding protein 39	3	3	3	9.7	9.7	9.7	39.869	0	28.085	26295000	66	3	3	3	2	3	2	3	2.33333	20.0993	19.9159	20.3746	17.4916	17.3344	17.294
+	EIF1	2.08215	2.74625	P41567	P41567	Eukaryotic translation initiation factor 1	5	5	2	74.3	74.3	26.5	12.732	0	53.291	33231000	45	5	4	4	2	1	2	4.33333		20.5563	20.6171	19.7927	18.0652	16.5781	18.0841
+	ACTR3	4.61618	2.73144	P61158;Q9P1U1;Q9C0K3;Q9P1U1-2;Q9P1U1-3	P61158	Actin-related protein 3	3	3	3	10.3	10.3	10.3	47.371	0	34.968	11245000	60	3	2	2	2	2	2	2.33333	2	19.2316	19.1298	19.4604	16.473	16.4634	16.6911
+	GLS	4.51777	2.68689	O94925-3;O94925;O94925-2	O94925-3;O94925	Glutaminase kidney isoform, mitochondrial	10	10	10	25.3	25.3	25.3	65.459	0	118.05	59769000	89	10	10	8	4	5	4	9.33333	4.33333	21.0388	20.9007	21.0703	18.536	18.2755	18.1375
+	RPA1	3.37751	2.67897	P27694	P27694	Replication protein A 70 kDa DNA-binding subunit;Replication protein A 70 kDa DNA-binding subunit, N-terminally processed	10	10	10	22.6	22.6	22.6	68.137	0	184.73	94245000	137	10	9	6	6	5	6	8.33333	5.66667	20.1662	20.2852	20.9288	17.666	17.7558	17.9215
+	KIAA1279	3.88476	2.67295	Q96EK5	Q96EK5	KIF1-binding protein	10	10	10	32	32	32	71.813	0	125.55	120170000	114	10	10	7	7	7	4	9	6	22.109	22.3947	22.6191	19.5702	19.6143	19.9194
+	DCAF8	3.66955	2.63803	Q5TAQ9;Q5TAQ9-2	Q5TAQ9;Q5TAQ9-2	DDB1- and CUL4-associated factor 8	3	3	3	6.5	6.5	6.5	66.851	0	18.562	13638000	16	3	3	3	0	2	0	3		18.4808	18.6025	18.9651	15.8428	15.9637	16.3278
+	VPS35	3.74898	2.63256	Q96QK1	Q96QK1	Vacuolar protein sorting-associated protein 35	11	11	11	24	24	24	91.706	0	168.36	65092000	168	11	11	8	7	6	6	10	6.33333	20.0437	19.9567	20.5311	17.3835	17.6357	17.6146
+	RAB2A;RAB2B	2.0199	2.6129	P61019;P61019-2;Q8WUD1;Q8WUD1-2	P61019;P61019-2;Q8WUD1	Ras-related protein Rab-2A;Ras-related protein Rab-2B	6	6	6	33.5	33.5	33.5	23.545	0	39.859	23151000	40	6	5	2	1	2	2	4.33333		19.5188	18.6213	19.7818	15.8809	16.8282	17.3741
+	ARHGDIA	1.16545	2.54949	P52565;P52565-2	P52565;P52565-2	Rho GDP-dissociation inhibitor 1	3	3	3	30.9	30.9	30.9	23.207	0	46.473	21885000	70	3	3	2	3	1	1	2.66667		19.6721	19.5804	20.0128	19.2414	16.3064	16.0691
+	KCTD12	2.84398	2.50297	Q96CX2;Q68DU8	Q96CX2	BTB/POZ domain-containing protein KCTD12	6	6	6	30.5	30.5	30.5	35.7	0	140.08	61686000	123	6	5	5	2	3	2	5.33333	2.33333	20.3342	19.8628	20.4965	17.3656	17.5946	18.2243
+	CDK4	3.30329	2.49947	P11802;P11802-2	P11802	Cyclin-dependent kinase 4	3	3	3	14.9	14.9	14.9	33.729	0	46.62	44617000	78	3	3	3	2	3	1	3		20.291	20.4023	20.828	17.6715	18.0712	18.2802
+	NEK7	2.84165	2.49793	Q8TDX7;Q8TDX7-2;Q9HC98;Q9HC98-3;Q9HC98-4;Q9HC98-2	Q8TDX7	Serine/threonine-protein kinase Nek7	5	5	5	24.2	24.2	24.2	34.551	0	31.941	30760000	45	5	5	5	3	2	3	5	2.66667	19.0902	19.8422	20.155	17.1106	17.2194	17.2636
+	DNAJC17	2.55048	2.48383	Q9NVM6	Q9NVM6	DnaJ homolog subfamily C member 17	3	3	3	17.4	17.4	17.4	34.687	0	49.478	8831600	51	3	3	2	0	1	1	2.66667		18.1585	18.2748	18.517	15.1231	16.3315	16.0442
+	FLAD1	3.66988	2.46537	Q8NFF5;Q8NFF5-4;Q8NFF5-5;Q8NFF5-3;Q8NFF5-2	Q8NFF5;Q8NFF5-4;Q8NFF5-5;Q8NFF5-3;Q8NFF5-2	FAD synthase;Molybdenum cofactor biosynthesis protein-like region;FAD synthase region	3	3	3	9.7	9.7	9.7	65.265	0	16.388	7777200	7	3	3	2	2	2	1	2.66667		19.134	19.2121	18.7921	16.7359	16.7107	16.2954
+	POLR2H	1.6398	2.41787	P52434;P52434-3;P52434-4;P52434-2	P52434;P52434-3;P52434-4	DNA-directed RNA polymerases I, II, and III subunit RPABC3	3	3	3	34.7	34.7	34.7	17.143	0	51.441	18671000	53	3	3	2	2	2	2	2.66667	2	18.1809	18.2008	20.2065	16.3692	16.458	16.5073
+	HARS	3.92659	2.40822	P12081;P12081-4;P12081-3;P12081-2;P49590;P49590-2	P12081;P12081-4;P12081-3;P12081-2	Histidine--tRNA ligase, cytoplasmic	8	8	8	27.5	27.5	27.5	57.41	0	84.55	27489000	98	7	7	8	6	3	4	7.33333	4.33333	18.7623	18.8255	19.2516	16.6032	16.4389	16.5726
+	TSFM	2.57009	2.40628	P43897;P43897-4;P43897-2	P43897;P43897-4;P43897-2	Elongation factor Ts, mitochondrial	2	2	2	13.5	13.5	13.5	35.39	0	60.535	9802400	36	2	2	2	0	1	1	2		19.3384	19.4601	18.559	16.3925	16.5909	17.1553
+	TUBB8	1.06544	2.3919	Q3ZCM7	Q3ZCM7	Tubulin beta-8 chain	6	2	2	16.4	7.4	7.4	49.775	0	323.31	71916000	72	6	5	5	5	5	4	5.33333	4.66667	21.8484	21.5502	18.8217	18.6785	18.8726	17.4936
+	UBE2N	4.24373	2.34299	P61088	P61088	Ubiquitin-conjugating enzyme E2 N	3	3	3	41.4	41.4	41.4	17.138	0	52.275	38933000	76	3	3	3	1	1	2	3		20.4807	20.3587	20.0786	17.9592	17.8712	18.0588
+	SKIV2L2	4.96459	2.34069	P42285	P42285	Superkiller viralicidic activity 2-like 2	16	16	16	26.1	26.1	26.1	117.8	0	323.31	304400000	264	16	15	8	11	8	5	13	8	25.9689	25.9189	26.0615	23.503	23.6633	23.761
+	DPP9	2.995	2.23672	Q86TI2;Q86TI2-2;Q86TI2-4	Q86TI2;Q86TI2-2;Q86TI2-4	Dipeptidyl peptidase 9	26	26	26	45.8	45.8	45.8	98.262	0	323.31	1066300000	908	26	23	21	22	17	17	23.3333	18.6667	23.5861	23.1682	23.7709	21.3983	20.8981	21.5187
+	CUL3	1.76474	2.21766	Q13618;Q13618-2;Q13618-3	Q13618;Q13618-2;Q13618-3	Cullin-3	7	7	7	11.5	11.5	11.5	88.929	0	41.959	16349000	38	7	6	4	3	3	1	5.66667		19.0619	19.2033	18.7033	17.039	17.5538	15.7227
+	LRPPRC	3.6659	2.21479	P42704	P42704	Leucine-rich PPR motif-containing protein, mitochondrial	30	30	30	32.4	32.4	32.4	157.9	0	323.31	371010000	843	30	29	25	24	20	20	28	21.3333	21.1628	21.1238	21.469	18.915	18.8904	19.3058
+	KIAA0391	3.04248	2.20199	O15091;O15091-4;O15091-2;O15091-3	O15091;O15091-4;O15091-2;O15091-3	Mitochondrial ribonuclease P protein 3	2	2	2	3.9	3.9	3.9	67.315	0	22.733	7695100	45	2	2	2	1	2	2	2		17.9758	17.823	18.2705	16.198	15.4648	15.8005
+	ATP6V1B2	1.41785	2.1998	P21281;P15313	P21281	V-type proton ATPase subunit B, brain isoform	8	8	8	26.4	26.4	26.4	56.5	0	54.954	27072000	52	8	8	4	4	3	1	6.66667		19.6407	19.3623	17.3776	16.4172	16.82	16.5439
+	CPSF3	4.09024	2.19836	Q9UKF6	Q9UKF6	Cleavage and polyadenylation specificity factor subunit 3	6	6	6	15.1	15.1	15.1	77.485	0	43.161	30038000	67	6	4	4	4	3	3	4.66667	3.33333	20.0217	20.108	19.7545	17.5998	17.8516	17.8378
+	MTHFD2	3.06073	2.19791	P13995;P13995-2	P13995;P13995-2	Bifunctional methylenetetrahydrofolate dehydrogenase/cyclohydrolase, mitochondrial;NAD-dependent methylenetetrahydrofolate dehydrogenase;Methenyltetrahydrofolate cyclohydrolase	7	7	7	42.9	42.9	42.9	37.895	0	140.06	58630000	82	7	6	4	3	4	3	5.66667	3.33333	20.0593	20.6581	20.7	18.0083	18.3986	18.4169
+	RAB7A	1.36099	2.19748	P51149	P51149	Ras-related protein Rab-7a	4	4	4	26.1	26.1	26.1	23.489	0	103.23	19129000	46	4	4	3	1	2	1	3.66667		19.0477	19.1504	19.0856	16.6163	18.3203	15.7547
+	ATM	2.50548	2.18668	Q13315	Q13315	Serine-protein kinase ATM	6	6	6	3.3	3.3	3.3	350.68	0	43.513	13339000	24	6	5	5	0	1	0	5.33333		18.0053	17.9101	18.4433	15.7165	16.5289	15.5531
+	DARS2	2.38194	2.16329	Q6PI48	Q6PI48	Aspartate--tRNA ligase, mitochondrial	7	7	7	15.8	15.8	15.8	73.562	0	56.854	17910000	62	6	7	5	3	5	3	6	3.66667	18.5476	19.3156	18.2715	16.5061	16.9017	16.237
+	THUMPD3	1.72157	2.14045	Q9BV44	Q9BV44	THUMP domain-containing protein 3	2	2	2	8.5	8.5	8.5	57.002	0.0013889	11.103	7412200	5	2	2	2	1	2	1	2		18.3333	18.5315	19.241	16.4825	17.447	15.7549
+	MDN1	3.28125	2.11741	Q9NU22	Q9NU22	Midasin	53	53	53	15.2	15.2	15.2	632.81	0	323.31	235820000	722	49	51	40	33	30	25	46.6667	29.3333	19.8119	19.8587	20.3148	17.6947	18.1345	17.804
+	DCTN1	2.25763	2.04755	Q14203;Q14203-6;Q14203-3;Q14203-4;Q14203-5;Q14203-2	Q14203;Q14203-6;Q14203-3;Q14203-4;Q14203-5;Q14203-2	Dynactin subunit 1	4	4	4	5.3	5.3	5.3	141.69	0	24.621	10197000	8	4	4	2	2	3	2	3.33333	2.33333	18.5312	17.6942	18.9282	16.1785	16.3236	16.5089
+	TXNRD1	3.10091	2.02539	Q16881;Q16881-3;Q16881-4;Q16881-5;Q16881-2;Q16881-6;Q9NNW7;Q9NNW7-2	Q16881;Q16881-3;Q16881-4;Q16881-5;Q16881-2;Q16881-6	Thioredoxin reductase 1, cytoplasmic	13	13	2	34.8	34.8	5.5	70.905	0	136.94	75506000	218	13	13	11	7	7	6	12.3333	6.66667	19.6372	19.5534	19.973	17.3886	17.685	18.0137
+	BCCIP	1.89278	2.01737	Q9P287;Q9P287-3;Q9P287-2;Q9P287-4	Q9P287;Q9P287-3;Q9P287-2;Q9P287-4	BRCA2 and CDKN1A-interacting protein	6	6	6	31.2	31.2	31.2	35.979	0	46.607	22064000	27	5	6	4	2	4	3	5	3	19.0856	19.5305	19.8415	16.6509	17.7379	18.0166
+	SMC3	1.33206	2.00953	Q9UQE7	Q9UQE7	Structural maintenance of chromosomes protein 3	8	8	8	10.2	10.2	10.2	141.54	0	53.7	19965000	52	7	6	4	2	6	2	5.66667	3.33333	19.248	19.6378	18.8116	17.647	18.1014	15.9203
+	SNRNP40	2.66359	1.98506	Q96DI7;Q96DI7-2	Q96DI7;Q96DI7-2	U5 small nuclear ribonucleoprotein 40 kDa protein	3	3	3	19.6	19.6	19.6	39.31	0	50.689	7444700	24	3	2	2	1	1	1	2.33333		18.5289	18.176	18.0182	16.2544	15.8426	16.671
+	VPS33B	2.90639	1.96671	Q9H267;Q9H267-2	Q9H267;Q9H267-2	Vacuolar protein sorting-associated protein 33B	4	4	4	9.1	9.1	9.1	70.584	0	64.826	12879000	47	4	3	2	3	2	2	3	2.33333	18.7373	18.9714	18.1746	16.5618	16.7008	16.7205
+	PGD	1.73865	1.95954	P52209;P52209-2	P52209;P52209-2	6-phosphogluconate dehydrogenase, decarboxylating	7	7	7	28.4	28.4	28.4	53.139	0	80.742	25541000	91	7	7	6	4	3	1	6.66667		19.3342	19.4147	18.0004	16.5823	17.3434	16.945
	MBD3	1.08765	1.952	O95983;O95983-2	O95983;O95983-2	Methyl-CpG-binding domain protein 3	5	5	5	38.8	38.8	38.8	32.844	0	102.75	28423000	74	5	5	3	3	2	3	4.33333	2.66667	19.4537	20.4139	18.3883	17.7511	16.3004	18.3483
+	RAB11B;RAB11A	2.32435	1.93803	Q15907;Q15907-2;P62491;P62491-2	Q15907;Q15907-2;P62491;P62491-2	Ras-related protein Rab-11B;Ras-related protein Rab-11A	5	5	5	28	28	28	24.488	0	69.514	23241000	71	5	4	4	2	2	2	4.33333	2	19.3483	19.2202	20.011	17.8883	17.1199	17.7573
	DDX5	1.06942	1.86509	P17844;P17844-2	P17844;P17844-2	Probable ATP-dependent RNA helicase DDX5	7	4	4	17.6	11.9	11.9	69.147	0	49.246	15326000	21	7	7	5	6	5	3	6.33333	4.66667	18.8289	19.0531	19.4024	18.7688	16.0657	16.8545
+	RFC2	1.51818	1.84888	P35250;P35250-2	P35250;P35250-2	Replication factor C subunit 2	3	3	3	15.3	15.3	15.3	39.157	0	24.197	13161000	71	3	3	3	3	1	2	3		18.8611	19.0758	17.298	16.5863	16.6386	16.4633
	ECT2	1.11509	1.78389	Q9H8V3;Q9H8V3-4;Q9H8V3-3;Q9H8V3-2	Q9H8V3;Q9H8V3-4;Q9H8V3-3;Q9H8V3-2	Protein ECT2	4	4	4	7.9	7.9	7.9	103.5	0	65.159	19408000	14	4	4	3	3	3	2	3.66667	2.66667	19.7844	19.496	17.5263	17.5212	17.2589	16.6749
+	EIF2B1	1.34246	1.77233	Q14232;Q14232-2	Q14232;Q14232-2	Translation initiation factor eIF-2B subunit alpha	2	2	2	9.5	9.5	9.5	33.712	0	11.873	5487500	9	2	2	2	0	1	2	2		18.4675	18.4628	18.2895	16.2515	15.814	17.8374
+	SNX27	3.48444	1.66491	Q96L92;Q96L92-3;Q96L92-2	Q96L92;Q96L92-3;Q96L92-2	Sorting nexin-27	9	9	9	31.1	31.1	31.1	61.264	0	323.31	117960000	194	9	8	6	6	5	5	7.66667	5.33333	20.4015	20.5573	20.7749	18.7205	19.0036	19.0148
+	FAM98A	5.84877	1.65889	Q8NCA5	Q8NCA5	Protein FAM98A	5	5	5	17.6	17.6	17.6	55.272	0	66.581	23068000	91	5	5	5	2	4	4	5	3.33333	19.3922	19.3942	19.3684	17.714	17.793	17.6713
+	ANXA6	2.13834	1.65415	P08133;P08133-2	P08133;P08133-2	Annexin A6	6	6	6	14.4	14.4	14.4	75.872	0	48.167	14002000	41	5	3	4	2	3	2	4	2.33333	18.399	18.0391	18.6926	16.2259	17.1463	16.796
	PDCD4	0.940589	1.63988	Q53EL6;Q53EL6-2	Q53EL6;Q53EL6-2	Programmed cell death protein 4	3	3	3	8.1	8.1	8.1	51.735	0	18.98	6727100	14	3	2	2	1	0	2	2.33333		18.5555	18.4378	18.6542	16.9474	15.4825	18.2981
	TUFM	0.569671	1.60425	P49411	P49411	Elongation factor Tu, mitochondrial	4	4	4	15	15	15	49.541	0	24.727	31022000	65	4	3	2	2	3	1	3		20.3471	20.1658	19.1873	19.4001	19.5875	15.8998
+	CMTR1	2.61706	1.59534	Q8N1G2	Q8N1G2	Cap-specific mRNA (nucleoside-2-O-)-methyltransferase 1	7	7	7	13.9	13.9	13.9	95.32	0	43.287	16843000	30	6	7	5	4	3	4	6	3.66667	18.7735	19.1912	19.3647	17.3914	17.3302	17.8217
	RTCB	0.815211	1.58931	Q9Y3I0	Q9Y3I0	tRNA-splicing ligase RtcB homolog	4	4	4	10.5	10.5	10.5	55.21	0	25.006	11564000	25	4	2	2	1	2	2	2.66667		19.1702	19.0266	19.3925	15.82	18.3819	18.6195
+	CALD1	1.8623	1.55534	Q05682;Q05682-3;Q05682-4;Q05682-6;Q05682-2;Q05682-5	Q05682;Q05682-3;Q05682-4;Q05682-6;Q05682-2;Q05682-5	Caldesmon	3	3	3	8.1	8.1	8.1	93.23	0	44.438	20729000	28	3	2	3	3	3	3	2.66667	3	20.631	20.0479	21.0455	18.5875	19.0907	19.3802
+	FANCI	2.82076	1.55135	Q9NVI1;Q9NVI1-1;Q9NVI1-2;Q9NVI1-4	Q9NVI1;Q9NVI1-1;Q9NVI1-2	Fanconi anemia group I protein	13	13	13	15.8	15.8	15.8	149.32	0	132.69	45713000	207	11	13	10	9	9	8	11.3333	8.66667	18.8649	18.776	19.3393	17.2711	17.4419	17.6131
	NMT1;NMT2	1.25662	1.54261	P30419;P30419-2;O60551	P30419;P30419-2;O60551	Glycylpeptide N-tetradecanoyltransferase 1;Glycylpeptide N-tetradecanoyltransferase 2	4	4	4	12.3	12.3	12.3	56.806	0	25.599	7115200	21	3	3	3	2	2	1	3		18.9026	18.9297	17.6149	17.4476	17.1737	16.1981
	GSTK1	0.77924	1.51385	Q9Y2Q3;Q9Y2Q3-4;Q9Y2Q3-3;Q9Y2Q3-2	Q9Y2Q3;Q9Y2Q3-4;Q9Y2Q3-3;Q9Y2Q3-2	Glutathione S-transferase kappa 1	3	3	3	17.7	17.7	17.7	25.497	0	45.838	42969000	80	3	3	3	2	2	1	3		20.3336	20.5976	18.8452	19.1586	19.0848	16.9915
	EIF3D	0.450207	1.5066	O15371;O15371-2;O15371-3	O15371;O15371-2;O15371-3	Eukaryotic translation initiation factor 3 subunit D	3	3	3	8	8	8	63.972	0	17.224	23553000	9	2	3	2	2	2	1	2.33333		20.5927	21.0763	19.3358	20.1983	20.1458	16.1408
+	CAD	2.62663	1.45564	P27708	P27708	CAD protein;Glutamine-dependent carbamoyl-phosphate synthase;Aspartate carbamoyltransferase;Dihydroorotase	34	34	34	30.1	30.1	30.1	242.98	0	323.31	330980000	620	33	32	28	27	25	22	31	24.6667	20.8825	20.8033	21.2515	19.2032	19.6545	19.7127
	ETF1	0.663141	1.43564	P62495;P62495-2	P62495;P62495-2	Eukaryotic peptide chain release factor subunit 1	8	8	8	27.7	27.7	27.7	49.03	0	117.71	36230000	34	8	6	4	3	3	2	6	2.66667	19.4555	20.1193	19.0776	19.0116	19.0835	16.2504
+	UBE4B	1.80973	1.43225	O95155;O95155-2;O95155-4;O95155-3	O95155;O95155-2;O95155-4;O95155-3	Ubiquitin conjugation factor E4 B	4	4	4	6.3	6.3	6.3	146.18	0	61.593	9186800	12	3	4	2	2	2	2	3	2	17.534	18.4432	18.6878	16.8771	16.758	16.7332
+	RBBP5	1.81122	1.4166	Q15291;Q15291-2	Q15291;Q15291-2	Retinoblastoma-binding protein 5	5	5	5	20.4	20.4	20.4	59.152	0	37.012	13873000	28	5	4	3	2	4	3	4	3	18.9225	18.9016	17.8765	17.2588	17.083	17.1089
+	WBSCR16	1.4349	1.41442	Q96I51;Q96I51-3;Q96I51-2	Q96I51;Q96I51-3;Q96I51-2	Williams-Beuren syndrome chromosomal region 16 protein	5	5	5	24.6	24.6	24.6	49.996	0	36.905	18107000	46	5	4	4	2	2	1	4.33333		19.018	18.4992	18.8633	17.7523	17.867	16.5179
+	CCT4	3.39963	1.4082	P50991;P50991-2	P50991;P50991-2	T-complex protein 1 subunit delta	14	14	14	44.5	44.5	44.5	57.924	0	323.31	287960000	365	12	13	10	10	9	8	11.6667	9	21.8027	21.86	21.8148	20.1637	20.5207	20.5685
	TARBP1	1.19266	1.40365	Q13395	Q13395	Probable methyltransferase TARBP1	3	3	3	2.4	2.4	2.4	181.67	0	22.565	5003700	32	3	3	3	3	2	3	3	2.66667	18.6123	18.5758	16.9366	16.6914	16.6104	16.6121
+	DIS3	2.69562	1.40266	Q9Y2L1;Q9Y2L1-2	Q9Y2L1;Q9Y2L1-2	Exosome complex exonuclease RRP44	8	8	8	14.7	14.7	14.7	109	0	62.185	51643000	48	8	7	6	5	5	7	7	5.66667	20.0616	20.2433	20.612	18.6966	18.9384	19.0739
+	HTT	1.6027	1.36867	P42858	P42858	Huntingtin	6	6	6	3.8	3.8	3.8	347.6	0	42.141	9167800	32	5	3	4	4	2	4	4	3.33333	17.928	17.5531	18.809	16.5238	16.7179	16.9424
+	EIF5A;EIF5AL1	2.06562	1.36677	P63241;P63241-2;Q6IS14;Q9GZV4	P63241;P63241-2;Q6IS14	Eukaryotic translation initiation factor 5A-1;Eukaryotic translation initiation factor 5A-1-like	6	6	6	66.2	66.2	66.2	16.832	0	323.31	85907000	181	5	6	5	5	5	6	5.33333	5.33333	21.0544	20.9093	20.6882	20.0031	19.0971	19.4514
	RBBP7	0.760627	1.33873	Q16576;Q16576-2	Q16576;Q16576-2	Histone-binding protein RBBP7	3	3	1	11.3	11.3	6.4	47.82	0	25.467	33452000	32	3	3	2	2	2	1	2.66667		20.0712	19.7948	20.2437	19.5252	19.4679	17.1003
+	TNPO1	3.26225	1.32372	Q92973;Q92973-2;Q92973-3	Q92973;Q92973-2;Q92973-3	Transportin-1	9	9	9	18.4	18.4	18.4	102.35	0	106.45	30142000	76	7	8	6	4	5	4	7	4.33333	19.2614	19.1757	19.5603	18.05	17.8892	18.0871
+	P4HB	2.3963	1.3162	P07237	P07237	Protein disulfide-isomerase	9	9	9	32.1	32.1	32.1	57.116	0	323.31	150180000	193	9	9	9	9	7	8	9	8	21.1261	20.8403	21.3628	19.6549	19.6095	20.1162
+	MDH2	2.12441	1.2776	P40926;P40926-2	P40926;P40926-2	Malate dehydrogenase, mitochondrial	4	4	4	17.8	17.8	17.8	35.503	0	163.52	22385000	69	4	4	3	3	2	1	3.66667		18.9993	18.8184	19.4007	17.6811	17.54	18.1646
	MKI67	0.355289	1.26102	P46013;P46013-2	P46013;P46013-2	Antigen KI-67	4	4	4	3.1	3.1	3.1	358.69	0	24.463	18436000	26	4	3	3	2	2	3	3.33333	2.33333	18.8583	18.9129	19.4193	16.216	16.4605	20.7309
	CAPRIN1	0.744837	1.26083	Q14444;Q14444-2	Q14444;Q14444-2	Caprin-1	3	3	3	10.6	10.6	10.6	78.365	0	35.341	15333000	48	3	3	3	3	1	2	3		19.6068	18.9085	18.4846	18.1958	16.3561	18.6656
	SMC1A	1.08758	1.24938	Q14683	Q14683	Structural maintenance of chromosomes protein 1A	6	6	6	8	8	8	143.23	0	38.023	13786000	26	6	5	3	2	3	1	4.66667		19.0969	19.3028	17.8974	17.1805	18.1473	17.2211
	FKBP4	1.41335	1.24036	Q02790	Q02790	Peptidyl-prolyl cis-trans isomerase FKBP4;Peptidyl-prolyl cis-trans isomerase FKBP4, N-terminally processed	2	2	2	8.3	8.3	8.3	51.804	0	37.515	25875000	74	2	2	2	2	2	1	2		19.2824	20.3717	19.453	18.0473	18.4992	18.8396
+	COPA	2.76834	1.22049	P53621;P53621-2	P53621;P53621-2	Coatomer subunit alpha;Xenin;Proxenin	8	8	8	9.8	9.8	9.8	138.34	0	100.33	33348000	83	8	7	6	6	6	5	7	5.66667	19.0265	19.0023	19.2147	17.5862	18.0967	17.8992
+	NUBP2	3.58917	1.18835	Q9Y5Y2	Q9Y5Y2	Cytosolic Fe-S cluster assembly factor NUBP2	6	6	6	38	38	38	28.825	0	47.351	40880000	107	5	6	5	5	5	5	5.33333	5	19.3944	19.4523	19.6737	18.2737	18.2691	18.4125
+	HNRNPA1;HNRNPA1L2	3.5743	1.18125	P09651;P09651-3;P09651-2;Q32P51	P09651;P09651-3;P09651-2;Q32P51	Heterogeneous nuclear ribonucleoprotein A1;Heterogeneous nuclear ribonucleoprotein A1, N-terminally processed;Heterogeneous nuclear ribonucleoprotein A1-like 2	4	4	4	16.4	16.4	16.4	38.746	0	49.049	48611000	54	4	4	4	4	3	4	4	3.66667	20.1508	20.3988	20.1449	18.9759	19.0294	19.1456
+	AARS2	2.81755	1.14333	Q5JTZ9	Q5JTZ9	Alanine--tRNA ligase, mitochondrial	4	4	4	11	11	11	107.34	0	37.568	8064000	46	4	4	4	4	4	3	4	3.66667	17.9114	17.781	18.1619	16.642	16.8028	16.9795
+	GTPBP1	3.44569	1.12248	O00178	O00178	GTP-binding protein 1	5	5	5	18.4	18.4	18.4	72.453	0	43.174	14558000	33	5	4	2	4	3	3	3.66667	3.33333	18.8263	18.7138	18.5931	17.4471	17.6226	17.6962
+	SF3B3	3.14074	1.11234	Q15393;Q15393-3	Q15393;Q15393-3	Splicing factor 3B subunit 3	7	7	7	9.9	9.9	9.9	135.58	0	47.881	32282000	87	7	7	5	5	3	2	6.33333	3.33333	18.7542	18.9206	19.0556	17.7112	17.9589	17.7233
	RPS3	0.50333	1.09601	P23396;P23396-2	P23396;P23396-2	40S ribosomal protein S3	6	6	6	34.6	34.6	34.6	26.688	0	42.192	22862000	52	5	4	3	2	3	2	4	2.33333	19.0707	20.4646	17.3987	18.3425	18.1035	17.2
+	YWHAE	3.30657	1.08402	P62258;P62258-2	P62258;P62258-2	14-3-3 protein epsilon	6	6	5	32.9	32.9	29	29.174	0	323.31	107850000	180	6	6	5	4	4	3	5.66667	3.66667	21.4065	21.4369	21.6722	20.2958	20.4788	20.489
+	HNRNPA2B1	2.12785	1.08144	P22626;P22626-2	P22626;P22626-2	Heterogeneous nuclear ribonucleoproteins A2/B1	4	4	4	19.5	19.5	19.5	37.429	0	30.368	53392000	78	4	4	3	4	3	3	3.66667	3.33333	20.8858	20.6852	21.2685	19.6564	19.83	20.1088
	TUBB6	1.14164	1.07962	Q9BUF5	Q9BUF5	Tubulin beta-6 chain	13	6	5	48.4	24.2	22.2	49.857	0	44.125	31051000	51	13	11	8	10	7	6	10.6667	7.66667	21.2272	21.0163	19.9506	19.423	20.0591	19.4733
	PEBP1	0.858825	1.05013	P30086	P30086	Phosphatidylethanolamine-binding protein 1;Hippocampal cholinergic neurostimulating peptide	3	3	3	35.3	35.3	35.3	21.057	0	60.081	15847000	55	3	3	3	2	1	2	3		18.8216	18.8301	19.1898	18.1903	16.8227	18.6782
	DDX39B	1.95113	1.04281	Q13838;Q13838-2	Q13838;Q13838-2	Spliceosome RNA helicase DDX39B	10	10	7	40.9	40.9	27.8	48.991	0	323.31	116930000	252	9	10	7	7	6	5	8.66667	6	20.8276	20.904	21.1737	19.5629	19.9265	20.2874
	HSDL2	0.681341	1.03798	Q6YN16;Q6YN16-2	Q6YN16;Q6YN16-2	Hydroxysteroid dehydrogenase-like protein 2	4	4	4	21.5	21.5	21.5	45.394	0	23.915	12697000	11	4	4	4	1	2	2	4		18.4032	18.883	18.7479	16.3	18.1346	18.4856
+	BZW2	3.09711	1.03565	Q9Y6E2;Q9Y6E2-2	Q9Y6E2	Basic leucine zipper and W2 domain-containing protein 2	3	3	3	11.7	11.7	11.7	48.162	0	23.036	7128100	6	3	3	2	1	1	1	2.66667		17.6436	17.5855	17.8781	16.531	16.763	16.7064
	YARS	1.39149	1.02232	P54577	P54577	Tyrosine--tRNA ligase, cytoplasmic;Tyrosine--tRNA ligase, cytoplasmic, N-terminally processed	3	3	3	7.8	7.8	7.8	59.143	0	18.705	6751500	18	3	3	2	3	2	1	2.66667		18.395	18.0721	17.3292	16.814	17.1738	16.7415
	OLA1	1.23815	1.00392	Q9NTK5;Q9NTK5-3	Q9NTK5;Q9NTK5-3	Obg-like ATPase 1	2	2	2	8.3	8.3	8.3	44.743	0	12.372	8091100	7	2	2	2	2	1	1	2		17.3077	17.474	18.5042	16.6541	16.7279	16.8921
	HSP90AA1	0.436878	0.99501	P07900;P07900-2;Q14568;Q58FG0	P07900;P07900-2	Heat shock protein HSP 90-alpha	16	11	11	34.3	24.7	24.7	84.659	0	323.31	220470000	263	16	14	11	14	13	12	13.6667	13	22.6364	22.2749	20.1637	21.293	21.2977	19.4994
+	EIF4H	2.45907	0.990317	Q15056;Q15056-2	Q15056;Q15056-2	Eukaryotic translation initiation factor 4H	4	4	4	31	31	31	27.385	0	31.024	37469000	37	4	4	3	4	3	3	3.66667	3.33333	19.9826	19.5266	19.9452	18.7321	18.7984	18.953
	COPB1	0.614392	0.988032	P53618	P53618	Coatomer subunit beta	3	3	3	4.6	4.6	4.6	107.14	0	29.716	6404300	22	3	3	3	2	3	3	3	2.66667	17.7561	17.8452	15.7867	16.3394	16.4671	15.6175
+	PLS3	2.67601	0.969056	P13797;P13797-3;P13797-2;P13796	P13797;P13797-3;P13797-2	Plastin-3	8	8	7	20.8	20.8	19.4	70.81	0	151.95	77485000	164	8	7	8	8	7	7	7.66667	7.33333	19.701	19.6652	19.9349	18.5828	18.893	18.918
+	RANGAP1	3.14666	0.961549	P46060	P46060	Ran GTPase-activating protein 1	19	19	19	51.3	51.3	51.3	63.541	0	323.31	1117900000	1308	19	18	19	18	19	18	18.6667	18.3333	23.1435	23.0347	23.3351	22.105	22.2549	22.2688
	USP7	2.23287	0.960102	Q93009;Q93009-3	Q93009;Q93009-3	Ubiquitin carboxyl-terminal hydrolase 7	7	7	7	13.8	13.8	13.8	128.3	0	44.622	26629000	81	6	6	6	5	4	5	6	4.66667	19.0323	18.9317	19.4254	17.9852	18.2101	18.3138
	PDCD5	1.27909	0.951749	O14737;O14737-2	O14737;O14737-2	Programmed cell death protein 5	3	3	3	28	28	28	14.285	0	19.315	19708000	21	3	3	2	3	2	2	2.66667	2.33333	19.3634	19.4343	18.5706	17.7475	18.4122	18.3535
	CDC5L	0.610768	0.941697	Q99459	Q99459	Cell division cycle 5-like protein	3	3	3	6	6	6	92.25	0	43.611	10260000	42	3	2	2	2	2	1	2.33333		18.8068	19.2133	17.8044	18.2135	18.2206	16.5652
	NUP188	1.42232	0.930278	Q5SRE5;Q5SRE5-2	Q5SRE5;Q5SRE5-2	Nucleoporin NUP188 homolog	4	4	4	3.1	3.1	3.1	196.04	0	22.414	5175700	12	3	4	3	2	3	3	3.33333	2.66667	17.9791	17.086	17.3664	16.2602	16.602	16.7784
	RPL10	0.512611	0.91047	P27635	P27635	60S ribosomal protein L10	2	2	2	18.7	18.7	18.7	24.604	0	23.98	20414000	33	2	2	2	2	2	2	2	2	20.2268	20.1735	18.1599	18.9892	18.9875	17.8522
	HSPA8	2.57408	0.886742	P11142;P11142-2	P11142;P11142-2	Heat shock cognate 71 kDa protein	18	18	13	44.3	44.3	38.4	70.897	0	323.31	834940000	699	18	15	13	14	14	12	15.3333	13.3333	22.6997	22.7934	22.9563	21.7136	21.9984	22.0772
	CLTC	1.9499	0.882272	Q00610;Q00610-2	Q00610;Q00610-2	Clathrin heavy chain 1	31	31	23	30.8	30.8	25.4	191.61	0	323.31	407950000	713	31	31	25	24	23	24	29	23.6667	21.0959	20.9319	21.4637	20.2179	20.112	20.5148
	PPP2R2A;PPP2R2D;PPP2R2B	2.28715	0.879885	P63151;Q66LE6;P63151-2;Q00005;Q00005-2;Q00005-6;Q00005-3;Q00005-4;Q00005-5;Q00005-7	P63151;Q66LE6;P63151-2;Q00005;Q00005-2;Q00005-6;Q00005-3;Q00005-4;Q00005-5;Q00005-7	Serine/threonine-protein phosphatase 2A 55 kDa regulatory subunit B alpha isoform;Serine/threonine-protein phosphatase 2A 55 kDa regulatory subunit B delta isoform;Serine/threonine-protein phosphatase 2A 55 kDa regulatory subunit B beta isoform	2	2	2	5.6	5.6	5.6	51.691	0	12.875	7251700	21	2	2	2	2	2	1	2		18.056	17.5431	17.7205	16.9895	16.8711	16.8194
	ALDH1B1	1.26147	0.869162	P30837	P30837	Aldehyde dehydrogenase X, mitochondrial	3	3	3	10.1	10.1	10.1	57.206	0	18.263	12262000	23	3	2	2	2	2	2	2.33333	2	18.5825	18.1022	19.1802	17.5817	17.8275	17.8482
	RANBP2	1.86676	0.859217	P49792;A6NKT7;P0DJD0;Q99666;O14715;P0DJD1;Q99666-2	P49792	E3 SUMO-protein ligase RanBP2	30	30	26	17.9	17.9	15.6	358.2	0	323.31	257550000	641	30	29	22	22	20	18	27	20	20.6923	20.5334	20.9307	19.524	20.0046	20.0502
	GART	1.80778	0.858039	P22102;P22102-2	P22102	Trifunctional purine biosynthetic protein adenosine-3;Phosphoribosylamine--glycine ligase;Phosphoribosylformylglycinamidine cyclo-ligase;Phosphoribosylglycinamide formyltransferase	21	21	21	34.7	34.7	34.7	107.77	0	323.31	235440000	425	20	19	16	16	13	14	18.3333	14.3333	20.5601	20.5406	20.813	19.4206	19.8361	20.0829
	UBE2O	2.39114	0.856083	Q9C0C9	Q9C0C9	E2/E3 hybrid ubiquitin-protein ligase UBE2O	11	11	11	16.2	16.2	16.2	141.29	0	133.8	71470000	112	11	11	7	11	9	6	9.66667	8.66667	19.785	19.6562	20.0629	18.8572	18.948	19.1307
	XPO1	2.7797	0.847208	O14980	O14980	Exportin-1	17	17	17	25	25	25	123.38	0	323.31	121190000	241	17	17	14	15	12	13	16	13.3333	20.5869	20.5872	20.4531	19.6494	19.5439	19.8924
	IPO4	0.654295	0.828621	Q8TEX9;Q8TEX9-2	Q8TEX9;Q8TEX9-2	Importin-4	4	4	4	6.8	6.8	6.8	118.71	0	24.937	9907100	21	4	4	3	3	4	2	3.66667	3	17.8752	17.7133	17.9587	17.6728	17.5006	15.8879
	DNAJC8	0.508057	0.814466	O75937	O75937	DnaJ homolog subfamily C member 8	2	2	2	20.9	20.9	20.9	29.841	0	139.01	6639900	59	2	2	2	1	2	2	2		18.2071	18.1052	17.6657	15.8177	17.9415	17.7755
	SERPINB12	0.292214	0.791552	Q96P63;Q96P63-2	Q96P63;Q96P63-2	Serpin B12	2	2	2	9.6	9.6	9.6	46.276	0	13.759	13499000	54	2	2	2	1	2	2	2		18.5238	18.5859	20.155	16.3829	19.1859	19.3213
	CDK1	0.839984	0.787759	P06493;P06493-2	P06493;P06493-2	Cyclin-dependent kinase 1	3	3	3	17.8	17.8	17.8	34.095	0	18.77	11422000	25	3	3	2	3	3	2	2.66667	2.66667	18.5305	19.8351	18.6017	18.3825	18.1853	18.0362
	ATXN2L	0.503374	0.77802	Q8WWM7;Q8WWM7-7;Q8WWM7-6;Q8WWM7-8;Q8WWM7-5;Q8WWM7-4;Q8WWM7-9;Q8WWM7-2;Q8WWM7-3	Q8WWM7;Q8WWM7-7;Q8WWM7-6;Q8WWM7-8;Q8WWM7-5;Q8WWM7-4;Q8WWM7-9;Q8WWM7-2;Q8WWM7-3	Ataxin-2-like protein	2	2	2	3.8	3.8	3.8	113.37	0	25.127	8451100	48	2	2	2	2	2	2	2	2	18.6055	19.4113	18.303	18.5079	18.6581	16.8197
	G3BP1	2.32942	0.766164	Q13283;Q13283-2	Q13283	Ras GTPase-activating protein-binding protein 1	5	5	5	19.3	19.3	19.3	52.164	0	76.346	32912000	106	5	5	5	5	4	5	5	4.66667	19.4809	19.1988	19.5154	18.4754	18.6357	18.7855
	EIF3E	0.382803	0.75796	P60228	P60228	Eukaryotic translation initiation factor 3 subunit E	4	4	4	15.3	15.3	15.3	52.22	0	24.1	6370200	25	4	4	2	2	3	2	3.33333	2.33333	16.9425	18.4835	15.7452	16.3957	16.6852	15.8164
	GEMIN5	0.362811	0.739699	Q8TEQ6	Q8TEQ6	Gem-associated protein 5	2	2	2	3.6	3.6	3.6	168.59	0	124.7	9238500	45	2	2	2	2	1	2	2		18.189	18.0625	18.3656	18.2725	15.774	18.3514
	SPAG9	2.18198	0.73908	O60271;O60271-2;O60271-9;O60271-4;O60271-5;O60271-3	O60271;O60271-2;O60271-9;O60271-4;O60271-5;O60271-3	C-Jun-amino-terminal kinase-interacting protein 4	8	8	8	12.2	12.2	12.2	146.2	0	68.663	47913000	82	8	7	7	7	7	7	7.33333	7	19.3346	19.1256	19.6157	18.6012	18.6153	18.6422
	VCP	2.06293	0.725831	P55072	P55072	Transitional endoplasmic reticulum ATPase	8	8	8	15.5	15.5	15.5	89.321	0	98.566	31935000	59	8	8	5	6	6	3	7	5	18.6952	18.6715	18.9938	17.8518	18.1063	18.2249
	ADSS	0.610748	0.719473	P30520	P30520	Adenylosuccinate synthetase isozyme 2	2	2	2	7	7	7	50.097	0.0013717	10.974	4113400	3	2	2	2	1	2	2	2		18.396	18.2201	18.1087	16.4785	18.0403	18.0477
	PRIM2	1.12577	0.713092	P49643	P49643	DNA primase large subunit	4	4	4	9.6	9.6	9.6	58.805	0	24.238	7752900	21	4	3	3	2	2	2	3.33333	2	17.5901	17.6086	18.4498	17.1609	17.0162	17.3322
	EIF3L	1.73893	0.700339	Q9Y262;Q9Y262-2	Q9Y262;Q9Y262-2	Eukaryotic translation initiation factor 3 subunit L	6	6	6	15.1	15.1	15.1	66.726	0	323.31	50431000	177	5	5	5	4	4	5	5	4.33333	19.6361	19.782	20.0859	18.89	19.2971	19.2159
	DLAT	1.29413	0.693934	P10515	P10515	Dihydrolipoyllysine-residue acetyltransferase component of pyruvate dehydrogenase complex, mitochondrial	5	5	5	13.4	13.4	13.4	68.996	0	32.377	44791000	67	5	5	4	5	5	4	4.66667	4.66667	19.631	20.035	19.2278	18.7988	18.8959	19.1173
	PPA1	0.422908	0.693687	Q15181	Q15181	Inorganic pyrophosphatase	3	3	3	17.6	17.6	17.6	32.66	0	17.312	13634000	12	3	3	2	3	1	2	2.66667		18.6775	18.4333	18.1989	18.4601	16.3713	18.3972
	RAD50	1.72062	0.676974	Q92878;Q92878-3;Q92878-2	Q92878;Q92878-3;Q92878-2	DNA repair protein RAD50	5	5	5	6.5	6.5	6.5	153.89	0	38.315	56732000	47	5	4	3	3	3	3	4	3	23.1139	23.1138	23.5945	22.5181	22.5212	22.752
	KIF5B;KIF5C;KIF5A	1.25827	0.667915	P33176;O60282;Q12840;O60282-2	P33176;O60282;Q12840	Kinesin-1 heavy chain;Kinesin heavy chain isoform 5C;Kinesin heavy chain isoform 5A	5	5	5	7.9	7.9	7.9	109.68	0	49.68	13029000	43	4	4	2	3	2	2	3.33333	2.33333	18.0593	18.5365	18.7846	17.5591	17.811	18.0066
	CSTF3	2.69174	0.660906	Q12996	Q12996	Cleavage stimulation factor subunit 3	3	3	3	7.8	7.8	7.8	82.921	0	19.749	12052000	7	3	2	2	2	2	2	2.33333	2	18.1936	18.3063	18.4338	17.5403	17.6586	17.752
	HTATSF1	1.08501	0.63861	O43719	O43719	HIV Tat-specific factor 1	4	4	4	10.7	10.7	10.7	85.852	0	312.82	15125000	25	4	4	3	4	2	3	3.66667	3	19.102	19.2164	18.5171	18.3987	18.548	17.973
	DRG2	2.04546	0.628782	P55039	P55039	Developmentally-regulated GTP-binding protein 2	2	2	2	9.9	9.9	9.9	40.746	0	12.511	8377000	31	2	2	2	2	2	2	2	2	17.749	18.1309	17.9489	17.169	17.367	17.4065
	XPO5	1.96786	0.619132	Q9HAV4	Q9HAV4	Exportin-5	12	12	12	15	15	15	136.31	0	88.678	52891000	154	12	11	6	9	8	6	9.66667	7.66667	19.2928	19.2406	19.4362	18.6404	18.5278	18.944
	DDX3X	1.54502	0.611346	O00571;O00571-2;O15523;O15523-2;O15523-3	O00571;O00571-2	ATP-dependent RNA helicase DDX3X	9	9	8	21.6	21.6	19.9	73.243	0	104.73	65049000	190	9	8	8	9	8	6	8.33333	7.66667	19.5172	19.7071	19.8274	18.814	19.0431	19.3605
	PFKP	1.03642	0.606873	Q01813;Q01813-2	Q01813;Q01813-2	ATP-dependent 6-phosphofructokinase, platelet type	8	8	8	16.8	16.8	16.8	85.595	0	49.027	71729000	39	8	6	5	6	6	5	6.33333	5.66667	21.28	20.9516	21.8417	20.6241	20.7038	20.9248
	KPNB1	1.30512	0.605913	Q14974;Q14974-2	Q14974;Q14974-2	Importin subunit beta-1	11	11	11	20.5	20.5	20.5	97.169	0	95.31	52118000	162	10	10	7	6	8	7	9	7	19.4748	19.3132	19.8983	18.7042	19.0271	19.1372
	LUC7L2	1.03754	0.605501	Q9Y383;Q96HJ9-2;Q9Y383-3;Q9Y383-2	Q9Y383;Q96HJ9-2;Q9Y383-3;Q9Y383-2	Putative RNA-binding protein Luc7-like 2	3	3	3	10.5	10.5	10.5	46.513	0	29.434	2209000	24	3	2	2	2	2	2	2.33333	2	16.1	16.1743	16.8289	15.4695	15.924	15.8932
	GTF3C4	1.66977	0.583764	Q9UKN8	Q9UKN8	General transcription factor 3C polypeptide 4	5	5	5	12.9	12.9	12.9	91.981	0	52.621	12139000	49	5	5	3	4	4	3	4.33333	3.66667	17.7496	18.0109	18.2357	17.3541	17.3272	17.5635
	PRKDC	2.76621	0.569154	P78527;P78527-2	P78527;P78527-2	DNA-dependent protein kinase catalytic subunit	20	20	20	7.6	7.6	7.6	469.08	0	120.11	54810000	98	16	18	12	18	14	11	15.3333	14.3333	18.7246	18.6272	18.8017	18.035	18.1983	18.2127
	CANX	1.65575	0.562534	P27824;P27824-2;P27824-3	P27824;P27824-2;P27824-3	Calnexin	5	5	5	16.6	16.6	16.6	67.567	0	75.974	48305000	92	5	5	3	4	4	3	4.33333	3.66667	20.6666	20.3451	20.2439	19.9834	19.8972	19.6873
	MTA2	0.226813	0.558793	O94776;O94776-2	O94776;O94776-2	Metastasis-associated protein MTA2	3	3	3	7.6	7.6	7.6	75.022	0	18.081	13712000	23	2	3	2	3	2	1	2.33333		18.7235	19.1541	17.8744	18.1756	19.4817	16.4182
	EEF2	1.72758	0.538476	P13639	P13639	Elongation factor 2	19	19	19	36.5	36.5	36.5	95.337	0	323.31	557430000	607	18	17	18	16	15	15	17.6667	15.3333	21.9391	22.035	22.1567	21.2943	21.4911	21.73
	EIF4A2	0.410196	0.523526	Q14240;Q14240-2	Q14240;Q14240-2	Eukaryotic initiation factor 4A-II;Eukaryotic initiation factor 4A-II, N-terminally processed	8	3	3	36.1	18.4	18.4	46.402	0	53.92	6298500	50	8	7	5	6	6	4	6.66667	5.33333	17.1757	17.9308	16.1821	16.7551	16.7773	16.1857
	CAND1	0.965448	0.51136	Q86VP6;Q86VP6-2	Q86VP6;Q86VP6-2	Cullin-associated NEDD8-dissociated protein 1	4	4	4	4.3	4.3	4.3	136.37	0	23.365	5065400	3	4	4	3	2	2	2	3.66667	2	17.8617	17.3926	17.2471	17.3184	16.8356	16.8133
	IPO7	1.1804	0.507404	O95373	O95373	Importin-7	4	4	4	5.7	5.7	5.7	119.52	0	29.61	13610000	55	4	4	3	3	4	3	3.66667	3.33333	17.9466	18.3703	17.9061	17.4095	17.8402	17.4511
	STIP1	0.82564	0.498991	P31948;P31948-3;P31948-2	P31948;P31948-3;P31948-2	Stress-induced-phosphoprotein 1	7	7	7	18.8	18.8	18.8	62.639	0	248.57	74130000	178	6	7	6	5	5	5	6.33333	5	20.7704	20.6513	20.5535	19.623	20.3395	20.5157
	POLR2B	0.41839	0.447543	P30876	P30876	DNA-directed RNA polymerase II subunit RPB2	3	3	3	4.2	4.2	4.2	133.9	0	16.589	10054000	13	3	3	3	3	3	3	3	3	18.034	17.9415	18.171	17.9968	16.702	18.1051
	CHD4	0.709217	0.444178	Q14839;Q14839-2;Q12873;Q8TDI0;Q12873-3;Q12873-2	Q14839;Q14839-2	Chromodomain-helicase-DNA-binding protein 4	11	11	11	11.8	11.8	11.8	218	0	73.834	35320000	114	11	9	6	7	9	5	8.66667	7	18.9466	18.7077	18.9995	18.6207	17.9067	18.7939
	LARS	2.26791	0.437844	Q9P2J5;Q9P2J5-2;Q9P2J5-3	Q9P2J5;Q9P2J5-2;Q9P2J5-3	Leucine--tRNA ligase, cytoplasmic	5	5	5	7.2	7.2	7.2	134.46	0	30.527	11224000	8	4	5	4	4	3	4	4.33333	3.66667	18.2681	18.0297	18.1296	17.7398	17.6248	17.7493
	SFPQ	0.970303	0.435722	P23246;P23246-2	P23246;P23246-2	Splicing factor, proline- and glutamine-rich	2	2	2	5.5	5.5	5.5	76.149	0	19.808	16505000	90	2	2	2	2	2	2	2	2	18.7352	18.589	19.1997	18.4364	18.2159	18.5644
	XRCC6	1.55071	0.432579	P12956;P12956-2	P12956;P12956-2	X-ray repair cross-complementing protein 6	12	12	12	28.7	28.7	28.7	69.842	0	137.98	79265000	235	11	10	9	8	8	7	10	7.66667	19.8137	19.7461	19.9708	19.2214	19.4093	19.6021
	SPTAN1	1.18371	0.430281	Q13813;Q13813-3;Q13813-2	Q13813;Q13813-3;Q13813-2	Spectrin alpha chain, non-erythrocytic 1	4	4	4	2.5	2.5	2.5	284.54	0	24.234	11349000	38	4	4	4	3	3	3	4	3	18.5433	18.4089	18.839	17.9722	18.1602	18.3679
	YWHAQ	0.544116	0.42576	P27348;P31946;P31947;Q04917;P31947-2;P31946-2	P27348	14-3-3 protein theta	3	2	2	16.7	12.7	12.7	27.764	0	15.27	15087000	37	3	3	3	3	3	3	3	3	19.3256	18.932	20.0317	18.831	18.9299	19.2511
	SND1	1.00551	0.423894	Q7KZF4	Q7KZF4	Staphylococcal nuclease domain-containing protein 1	9	9	9	17.7	17.7	17.7	102	0	98.231	102060000	181	9	9	6	9	7	6	8	7.33333	19.8294	19.7511	20.2023	19.2488	19.5286	19.7337
	MCM7	0.62676	0.422879	P33993;P33993-3;P33993-2	P33993;P33993-3;P33993-2	DNA replication licensing factor MCM7	4	4	4	10.7	10.7	10.7	81.307	0	23.2	9295900	17	2	4	2	2	2	2	2.66667	2	18.037	17.9845	18.8822	17.8974	17.7185	18.0192
	IPO9	1.43709	0.413439	Q96P70	Q96P70	Importin-9	4	4	4	7.5	7.5	7.5	115.96	0	38.965	19450000	110	4	4	4	4	3	4	4	3.66667	18.5341	18.4503	18.8452	18.203	18.0914	18.2949
	NUP205	0.779623	0.413052	Q92621	Q92621	Nuclear pore complex protein Nup205	8	8	8	6.4	6.4	6.4	227.92	0	75.653	25273000	73	8	6	3	5	4	4	5.66667	4.33333	18.8539	18.5549	19.2938	18.3112	18.4439	18.7083
	COPG1	1.10807	0.411845	Q9Y678	Q9Y678	Coatomer subunit gamma-1	5	5	4	8.2	8.2	6.9	97.717	0	39.357	16105000	91	5	5	5	3	5	4	5	4	18.0038	17.9508	18.3001	17.4209	17.7068	17.8914
	MARCKSL1	0.177224	0.407169	P49006	P49006	MARCKS-related protein	3	3	3	54.4	54.4	54.4	19.529	0	100.46	8916200	66	3	3	2	2	3	2	2.66667	2.33333	18.4184	18.5247	16.0195	16.922	17.8524	16.9668
	MYBBP1A	0.534979	0.405831	Q9BQG0;Q9BQG0-2	Q9BQG0;Q9BQG0-2	Myb-binding protein 1A	2	2	2	2.5	2.5	2.5	148.85	0	12.14	4670000	14	2	2	2	2	2	1	2		17.7498	17.3253	17.0607	17.3052	17.1697	16.4433
	LRRFIP1	0.600694	0.401445	Q32MZ4;Q32MZ4-3;Q32MZ4-2	Q32MZ4;Q32MZ4-3;Q32MZ4-2	Leucine-rich repeat flightless-interacting protein 1	3	3	3	9	9	9	89.252	0	106.63	11107000	50	3	3	3	3	2	3	3	2.66667	18.2691	18.3688	18.7744	17.56	18.3731	18.2747
	FASN	1.59952	0.399137	P49327	P49327	Fatty acid synthase;[Acyl-carrier-protein] S-acetyltransferase;[Acyl-carrier-protein] S-malonyltransferase;3-oxoacyl-[acyl-carrier-protein] synthase;3-oxoacyl-[acyl-carrier-protein] reductase;3-hydroxyacyl-[acyl-carrier-protein] dehydratase;Enoyl-[acyl-carrier-protein] reductase;Oleoyl-[acyl-carrier-protein] hydrolase	51	51	51	34.7	34.7	34.7	273.42	0	323.31	1119600000	1604	50	50	42	45	42	39	47.3333	42	21.9794	22.0556	22.1963	21.5238	21.6584	21.8517
	DNAJA2	0.793787	0.398163	O60884	O60884	DnaJ homolog subfamily A member 2	5	5	5	23.5	23.5	23.5	45.745	0	42.833	16535000	35	5	4	4	4	4	4	4.33333	4	18.992	18.4268	19.1878	18.5064	18.3906	18.515
	SYNCRIP	0.713583	0.394655	O60506;O60506-3;O60506-5;O60506-4;O60506-2	O60506;O60506-3;O60506-5;O60506-4;O60506-2	Heterogeneous nuclear ribonucleoprotein Q	4	4	4	11.1	11.1	11.1	69.602	0	31.484	25109000	80	4	4	3	4	4	3	3.66667	3.66667	19.0879	18.9754	19.5905	18.6056	18.7112	19.153
	CCT3	1.47446	0.394609	P49368;P49368-2	P49368;P49368-2	T-complex protein 1 subunit gamma	13	13	13	39.8	39.8	39.8	60.533	0	249.84	317200000	408	13	12	12	10	10	10	12.3333	10	21.9621	21.9484	21.7435	21.2872	21.5728	21.6101
	GTF2B	0.96479	0.391594	Q00403	Q00403	Transcription initiation factor IIB	4	4	4	17.7	17.7	17.7	34.833	0	27.343	10163000	32	3	3	2	2	2	2	2.66667	2	17.7068	18.3603	18.0706	17.6942	17.6335	17.6352
	HNRNPA3	1.62224	0.390064	P51991;P51991-2	P51991;P51991-2	Heterogeneous nuclear ribonucleoprotein A3	3	3	3	14.3	14.3	14.3	39.594	0	21.35	10851000	46	3	3	3	2	2	2	3	2	18.4915	18.6111	18.6289	18.0232	18.1664	18.3717
	NCAPD2	0.54825	0.38262	Q15021	Q15021	Condensin complex subunit 1	9	9	9	12.3	12.3	12.3	157.18	0	111.21	47219000	157	9	8	9	9	8	9	8.66667	8.66667	19.0366	19.0886	19.7329	18.7223	18.661	19.327
	HEATR3	0.901945	0.373706	Q7Z4Q2;Q7Z4Q2-2;Q7Z4Q2-3	Q7Z4Q2;Q7Z4Q2-2;Q7Z4Q2-3	HEAT repeat-containing protein 3	2	2	2	4.9	4.9	4.9	74.582	0	11.763	2433200	17	2	2	2	2	2	2	2	2	16.4834	16.5139	16.0202	16.1822	15.8392	15.875
	DDX17	0.772014	0.362602	Q92841;Q92841-3;Q92841-1;Q92841-2	Q92841;Q92841-3;Q92841-1;Q92841-2	Probable ATP-dependent RNA helicase DDX17	9	8	6	18.1	16.6	13.3	80.272	0	216.6	66463000	170	8	7	8	8	8	6	7.66667	7.33333	19.6179	19.9819	20.2593	19.3687	19.6922	19.7104
	SNRNP70	0.714058	0.356756	P08621;P08621-2;P08621-3;P08621-4	P08621;P08621-2;P08621-3;P08621-4	U1 small nuclear ribonucleoprotein 70 kDa	4	4	4	20.1	20.1	20.1	51.556	0	102.2	10992000	63	4	4	3	3	4	3	3.66667	3.33333	18.7432	18.9084	18.6578	18.1024	18.308	18.8287
	NAP1L1	1.20013	0.352662	P55209;P55209-2;P55209-3	P55209;P55209-2;P55209-3	Nucleosome assembly protein 1-like 1	5	5	5	18.4	18.4	18.4	45.374	0	50.296	52928000	132	5	5	5	5	5	5	5	5	20.0028	19.8297	20.1	19.5254	19.4982	19.8508
	DDX39A	1.14312	0.346066	O00148;O00148-2;O00148-3	O00148;O00148-2	ATP-dependent RNA helicase DDX39A	8	5	5	35.8	22.7	22.7	49.129	0	95.867	26828000	92	7	8	5	6	4	4	6.66667	4.66667	19.2321	19.1608	18.8015	18.6238	18.7943	18.7381
	HYOU1	0.803237	0.344994	Q9Y4L1;Q9Y4L1-2	Q9Y4L1;Q9Y4L1-2	Hypoxia up-regulated protein 1	12	12	12	23.9	23.9	23.9	111.33	0	323.31	73124000	242	12	12	8	9	7	7	10.6667	7.66667	19.2921	19.149	19.6115	18.7878	18.952	19.2779
	PRPF8	1.05574	0.338294	Q6P2Q9	Q6P2Q9	Pre-mRNA-processing-splicing factor 8	24	24	24	18	18	18	273.6	0	194.73	156130000	366	23	22	14	17	15	12	19.6667	14.6667	20.6693	20.6559	21.02	20.3201	20.3868	20.6234
	NXN	0.943935	0.333862	Q6DKJ4;Q6DKJ4-3	Q6DKJ4;Q6DKJ4-3	Nucleoredoxin	2	2	2	7.1	7.1	7.1	48.392	0	16.802	5341300	45	2	2	2	2	2	2	2	2	17.3808	17.3539	17.3232	16.8139	16.8979	17.3444
	EZR;RDX	0.722653	0.324302	P15311;P35241;P35241-5;P35241-4;P35241-3	P15311;P35241;P35241-5	Ezrin;Radixin	6	6	3	14.3	14.3	9.9	69.412	0	44.205	33842000	68	6	6	4	5	4	4	5.33333	4.33333	18.635	18.835	19.2475	18.4219	18.5622	18.7605
	CDC37	0.869899	0.318714	Q16543	Q16543	Hsp90 co-chaperone Cdc37;Hsp90 co-chaperone Cdc37, N-terminally processed	3	3	3	13.8	13.8	13.8	44.468	0	23.386	31579000	104	3	3	2	3	3	2	2.66667	2.66667	19.4303	19.5266	19.872	19.0998	19.3099	19.463
	UBR4	0.57991	0.309172	Q5T4S7;Q5T4S7-3;Q5T4S7-4;Q5T4S7-2;Q5T4S7-5	Q5T4S7;Q5T4S7-3;Q5T4S7-4;Q5T4S7-2;Q5T4S7-5	E3 ubiquitin-protein ligase UBR4	4	4	4	1.7	1.7	1.7	573.83	0	102.69	13015000	55	4	4	3	3	3	3	3.66667	3	17.7636	17.3888	18.1728	17.3596	17.4344	17.6036
	GAPVD1	0.652489	0.302113	Q14C86-6;Q14C86-3;Q14C86-4;Q14C86-2;Q14C86;Q14C86-5	Q14C86-6;Q14C86-3;Q14C86-4;Q14C86-2;Q14C86;Q14C86-5	GTPase-activating protein and VPS9 domain-containing protein 1	10	10	10	12.2	12.2	12.2	166.17	0	141.59	43341000	94	9	8	6	5	5	6	7.66667	5.33333	18.7444	18.4982	19.1202	18.3258	18.4456	18.685
	IBA57	0.557815	0.298003	Q5T440	Q5T440	Putative transferase CAF17, mitochondrial	3	3	3	20.2	20.2	20.2	38.155	0	21.534	5560000	27	3	2	2	2	2	2	2.33333	2	17.9381	17.5881	17.5107	16.9927	17.6334	17.5168
	USP10	0.753014	0.297557	Q14694;Q14694-3;Q14694-2	Q14694;Q14694-3;Q14694-2	Ubiquitin carboxyl-terminal hydrolase 10	4	4	4	7.8	7.8	7.8	87.133	0	22.994	15539000	18	4	4	3	4	3	2	3.66667	3	18.236	18.3374	18.7821	18.0231	18.1795	18.2602
	PPP2R1A	0.695488	0.296361	P30153;P30154;P30154-2;P30154-5;P30154-4;P30154-3	P30153	Serine/threonine-protein phosphatase 2A 65 kDa regulatory subunit A alpha isoform	3	3	3	8	8	8	65.308	0	20.641	9366800	55	3	3	3	3	3	3	3	3	17.6004	17.4536	18.0153	17.2149	17.4166	17.5486
	EIF3B	1.45043	0.293689	P55884;P55884-2	P55884;P55884-2	Eukaryotic translation initiation factor 3 subunit B	9	9	9	23	23	23	92.48	0	123.78	26091000	58	8	7	4	5	6	4	6.33333	5	18.7503	18.7783	18.8246	18.4278	18.6711	18.3733
	IQGAP1	0.739997	0.25842	P46940	P46940	Ras GTPase-activating-like protein IQGAP1	17	17	17	17.7	17.7	17.7	189.25	0	134.66	91917000	221	16	14	12	13	12	10	14	11.6667	19.7316	19.575	20.0031	19.3255	19.5402	19.6687
	PRMT1	0.257896	0.250554	Q99873-3;Q99873;Q99873-2;Q99873-5	Q99873-3;Q99873;Q99873-2;Q99873-5	Protein arginine N-methyltransferase 1	4	4	4	20.7	20.7	20.7	40.548	0	76.861	30955000	20	3	4	3	2	4	2	3.33333	2.66667	19.216	19.7018	20.277	19.6023	19.0265	19.8144
	PDCD6IP	1.38622	0.245518	Q8WUM4;Q8WUM4-2	Q8WUM4;Q8WUM4-2	Programmed cell death 6-interacting protein	2	2	2	5.9	5.9	5.9	96.022	0	15.51	5415100	34	2	2	2	2	2	2	2	2	17.0688	17.1781	17.2168	16.914	16.7858	17.0272
	PDE12	0.980018	0.244368	Q6L8Q7;Q6L8Q7-2	Q6L8Q7;Q6L8Q7-2	2,5-phosphodiesterase 12	4	4	4	15.6	15.6	15.6	67.351	0	26.701	8621700	14	3	4	3	3	3	2	3.33333	2.66667	18.1494	18.0488	18.3629	17.9367	17.8223	18.069
	NCAPH	0.596896	0.239277	Q15003;Q15003-2	Q15003;Q15003-2	Condensin complex subunit 2	6	6	6	16.2	16.2	16.2	82.562	0	52.731	19741000	51	6	6	5	5	4	4	5.66667	4.33333	18.659	18.7902	18.6154	18.1776	18.7662	18.403
	MTHFD1	0.42332	0.221641	P11586	P11586	C-1-tetrahydrofolate synthase, cytoplasmic;Methylenetetrahydrofolate dehydrogenase;Methenyltetrahydrofolate cyclohydrolase;Formyltetrahydrofolate synthetase;C-1-tetrahydrofolate synthase, cytoplasmic, N-terminally processed	5	5	5	7.3	7.3	7.3	101.53	0	35.04	27573000	57	5	4	3	3	3	2	4	2.66667	19.1929	19.1825	19.5967	18.7486	19.2849	19.2737
	LONP1	0.794509	0.219152	P36776;P36776-3;P36776-2	P36776;P36776-3;P36776-2	Lon protease homolog, mitochondrial	4	4	4	8	8	8	106.49	0	46.158	13063000	44	4	4	4	4	4	4	4	4	18.1888	18.1456	18.0639	17.9891	17.6749	18.0768
	SUPT16H	0.592347	0.205836	Q9Y5B9	Q9Y5B9	FACT complex subunit SPT16	3	3	3	4.3	4.3	4.3	119.91	0	53.992	29378000	55	3	3	3	3	3	2	3	2.66667	19.6986	19.5892	19.9962	19.3777	19.5789	19.7098
	CSE1L	0.40823	0.199114	P55060;P55060-3;P55060-4;P55060-2	P55060;P55060-3;P55060-4	Exportin-2	16	16	16	26.3	26.3	26.3	110.42	0	323.31	137280000	456	16	16	12	16	15	10	14.6667	13.6667	20.4604	20.1474	20.5413	20.1282	19.9238	20.4999
	SLC4A1AP	0.344974	0.167538	Q9BWU0	Q9BWU0	Kanadaptin	4	4	4	9.2	9.2	9.2	88.813	0	101.02	18639000	69	4	4	2	3	3	2	3.33333	2.66667	18.5894	18.5684	19.041	18.3969	18.4797	18.8196
	LRRC40	0.277087	0.158086	Q9H9A6	Q9H9A6	Leucine-rich repeat-containing protein 40	5	5	5	10	10	10	68.249	0	28.626	18573000	22	4	4	4	3	3	3	4	3	18.833	18.9375	19.3884	18.6053	19.1269	18.9524
	NCAPG	0.623791	0.154622	Q9BPX3	Q9BPX3	Condensin complex subunit 3	10	10	10	13.7	13.7	13.7	114.33	0	113	66656000	165	10	9	7	10	9	7	8.66667	8.66667	19.6215	19.5538	19.803	19.4182	19.4254	19.6709
	RPS2	0.272369	0.149909	P15880	P15880	40S ribosomal protein S2	4	4	4	20.1	20.1	20.1	31.324	0	50.464	34817000	78	4	4	2	4	3	3	3.33333	3.33333	19.6503	20.0539	20.008	19.6165	19.5349	20.1111
	MYH9	0.790002	0.148769	P35579;P35579-2;Q7Z406;Q7Z406-5;Q7Z406-4;Q7Z406-6;Q7Z406-2	P35579;P35579-2	Myosin-9	14	14	11	12.3	12.3	10.1	226.53	0	118.88	74031000	111	14	12	12	12	12	11	12.6667	11.6667	19.2532	19.076	19.2248	18.9024	19.1183	19.0871
	PUF60	0.257336	0.13692	Q9UHX1;Q9UHX1-6;Q9UHX1-5;Q9UHX1-4;Q9UHX1-3;Q9UHX1-2	Q9UHX1;Q9UHX1-6;Q9UHX1-5;Q9UHX1-4;Q9UHX1-3;Q9UHX1-2	Poly(U)-binding-splicing factor PUF60	6	6	6	20.2	20.2	20.2	59.875	0	227.18	33995000	124	6	6	5	5	5	4	5.66667	4.66667	19.5111	19.4338	18.9957	19.0952	19.4457	18.989
	MCM3	0.249176	0.130876	P25205;P25205-2	P25205;P25205-2	DNA replication licensing factor MCM3	9	9	9	15.6	15.6	15.6	90.98	0	75.466	47644000	209	8	8	8	7	7	7	8	7	19.4748	19.3413	19.8188	19.2502	19.2747	19.7173
	LRP1	0.311818	0.124987	Q07954	Q07954	Prolow-density lipoprotein receptor-related protein 1;Low-density lipoprotein receptor-related protein 1 85 kDa subunit;Low-density lipoprotein receptor-related protein 1 515 kDa subunit;Low-density lipoprotein receptor-related protein 1 intracellular domain	3	3	3	1.1	1.1	1.1	504.6	0	17.983	10059000	12	3	2	2	2	2	2	2.33333	2	18.179	18.1177	18.422	17.9544	18.0069	18.3824
	TRIM25	0.238038	0.124514	Q14258	Q14258	E3 ubiquitin/ISG15 ligase TRIM25	4	4	4	10.6	10.6	10.6	70.973	0	62.879	14494000	100	4	4	4	3	3	3	4	3	18.3253	18.1589	18.6534	18.0402	18.1905	18.5334
	YWHAZ	0.477693	0.112515	P63104;P63104-2	P63104;P63104-2	14-3-3 protein zeta/delta	4	3	3	24.1	20	20	27.745	0	58.871	25992000	121	4	4	4	4	4	4	4	4	19.1156	19.0354	19.3469	19.0446	18.9862	19.1296
	UBA1	0.233357	0.109801	P22314;P22314-2	P22314;P22314-2	Ubiquitin-like modifier-activating enzyme 1	11	11	11	18.8	18.8	18.8	117.85	0	279.25	151100000	424	9	11	10	10	11	11	10	10.6667	20.2088	20.028	20.5385	19.961	20.1476	20.3373
	TRAP1	0.231899	0.0965411	Q12931;Q12931-2	Q12931;Q12931-2	Heat shock protein 75 kDa, mitochondrial	7	7	7	17.6	17.6	17.6	80.109	0	90.549	54026000	152	7	7	5	6	6	5	6.33333	5.66667	19.2081	19.2243	19.5681	19.0201	19.2869	19.4039
	DYNC1H1	0.19812	0.0939064	Q14204	Q14204	Cytoplasmic dynein 1 heavy chain 1	52	52	52	17	17	17	532.4	0	323.31	255430000	660	51	44	30	35	33	27	41.6667	31.6667	19.6805	19.4929	20.0205	19.4773	19.6226	19.8122
	MCM5	0.329714	0.0789038	P33992	P33992	DNA replication licensing factor MCM5	7	7	7	14.3	14.3	14.3	82.285	0	67.091	41824000	110	6	7	4	5	6	4	5.66667	5	19.0042	19.0016	19.1909	18.8658	18.9673	19.1269
	DRG1	0.201877	0.0745646	Q9Y295	Q9Y295	Developmentally-regulated GTP-binding protein 1	3	3	3	12.3	12.3	12.3	40.542	0	18.562	5172500	12	2	3	2	2	2	2	2.33333	2	17.3426	17.5251	17.7786	17.3468	17.5111	17.5647
	AKAP1	0.130507	0.0654984	Q92667;Q92667-2	Q92667;Q92667-2	A-kinase anchor protein 1, mitochondrial	2	2	2	4.1	4.1	4.1	97.34	0	11.801	5067100	4	2	2	2	2	2	2	2	2	17.707	17.4132	17.9063	17.7032	17.379	17.7479
	BTF3	0.106313	0.0651633	P20290;P20290-2	P20290;P20290-2	Transcription factor BTF3	3	3	3	24.8	24.8	24.8	22.168	0	25.497	13887000	45	3	3	3	3	3	3	3	3	18.7717	18.4028	18.0083	18.3456	18.2945	18.3473
	HSPH1	0.0901942	0.0603167	Q92598;Q92598-3;Q92598-2;Q92598-4;O95757	Q92598;Q92598-3;Q92598-2;Q92598-4	Heat shock protein 105 kDa	11	11	10	20.5	20.5	18.9	96.864	0	79.401	47921000	118	10	10	8	10	10	5	9.33333	8.33333	19.3902	19.3483	19.494	18.9118	19.4283	19.7114
	EIF2B3	0.064989	0.0484924	Q9NR50;Q9NR50-3;Q9NR50-2	Q9NR50;Q9NR50-3;Q9NR50-2	Translation initiation factor eIF-2B subunit gamma	2	2	2	8	8	8	50.24	0	12.207	3337700	5	2	2	2	2	2	1	2		16.6983	16.722	16.8231	16.7575	17.1125	16.2281
	SERBP1	0.0674312	0.0470511	Q8NC51-3;Q8NC51-4	Q8NC51-3;Q8NC51-4	Plasminogen activator inhibitor 1 RNA-binding protein	4	4	1	21.1	21.1	7.6	43.135	0	323.31	132370000	186	4	4	3	4	4	3	3.66667	3.66667	21.55	21.4271	22.07	21.3914	21.6278	21.8867
	EIF3A	0.0835716	0.0409985	Q14152;Q14152-2	Q14152;Q14152-2	Eukaryotic translation initiation factor 3 subunit A	6	6	6	6.3	6.3	6.3	166.57	0	95.417	32125000	101	5	6	4	5	6	4	5	5	19.1013	18.8467	19.443	19.0692	19.0742	19.1246
	NONO	0.061034	0.040741	Q15233;Q15233-2	Q15233;Q15233-2	Non-POU domain-containing octamer-binding protein	5	5	5	22.3	22.3	22.3	54.231	0	49.413	25591000	62	5	5	3	5	5	2	4.33333	4	18.8953	19.5551	18.9525	19.0231	18.9753	19.2822
	PDIA3	0.0759409	0.0345122	P30101	P30101	Protein disulfide-isomerase A3	8	8	8	26.1	26.1	26.1	56.782	0	100.18	75973000	138	8	8	7	8	7	8	7.66667	7.66667	19.4567	19.3588	19.7812	19.4651	19.35	19.6781
	GCN1L1	0.0602726	0.0332762	Q92616	Q92616	Translational activator GCN1	5	5	5	3.6	3.6	3.6	292.75	0	32.527	16547000	98	5	4	4	5	5	5	4.33333	5	17.936	17.7164	18.226	17.7271	17.9039	18.1475
	MCM2	0.0141842	0.0215677	P49736	P49736	DNA replication licensing factor MCM2	12	12	12	24.1	24.1	24.1	101.89	0	120.09	44019000	109	11	10	7	9	8	6	9.33333	7.66667	18.9941	19.3029	18.1811	19.0382	19.3063	18.0688
	GMPS	0.0332797	0.0190614	P49915;P49915-2	P49915;P49915-2	GMP synthase [glutamine-hydrolyzing]	4	4	4	10.4	10.4	10.4	76.715	0	25.1	15187000	10	4	4	4	4	4	4	4	4	18.3637	18.2873	18.8137	18.2718	18.6135	18.5223
	GSPT1	0.0033244	0.00289408	P15170;P15170-3;P15170-2	P15170;P15170-3;P15170-2	Eukaryotic peptide chain release factor GTP-binding subunit ERF3A	3	3	3	13	13	13	55.755	0	37.139	21085000	70	3	3	2	2	3	2	2.66667	2.33333	18.7535	18.8077	19.3963	18.6681	18.9363	19.3443
	CCT6A	0.000203591	0.000104904	P40227;P40227-2	P40227;P40227-2	T-complex protein 1 subunit zeta	5	5	5	19.6	19.6	19.6	58.024	0	66.022	39921000	168	5	5	4	4	4	4	4.66667	4	18.9786	19.1556	19.2506	18.834	19.2997	19.2508
	COPG2	0.00977355	-0.00276947	Q9UBF2;Q9UBF2-2	Q9UBF2;Q9UBF2-2	Coatomer subunit gamma-2	3	2	2	5.4	4	4	97.621	0	13.88	6941800	13	3	3	3	3	3	3	3	3	17.6668	17.6686	17.7351	17.6268	17.58	17.8721
	SF3B1	0.036162	-0.0118682	O75533;O75533-2	O75533	Splicing factor 3B subunit 1	6	6	6	9.6	9.6	9.6	145.83	0	67.091	24184000	46	5	6	5	5	6	4	5.33333	5	19.3386	19.3423	19.0569	19.1964	19.2023	19.3747
	SUPT6H	0.00873455	-0.0139262	Q7KZ85;Q7KZ85-3	Q7KZ85	Transcription elongation factor SPT6	3	3	3	4.6	4.6	4.6	199.07	0	27.496	4879300	12	2	3	1	2	3	2		2.33333	17.032	17.7148	16.2134	17.1968	17.3835	16.4216
	NUP93	0.0392303	-0.0203393	Q8N1F7	Q8N1F7	Nuclear pore complex protein Nup93	3	3	3	8.4	8.4	8.4	93.487	0	22.184	10364000	25	3	3	2	3	2	2	2.66667	2.33333	18.07	17.8397	18.4326	18.0648	18.1604	18.1781
	MTHFD1L	0.0405444	-0.0247828	Q6UB35	Q6UB35	Monofunctional C1-tetrahydrofolate synthase, mitochondrial	8	8	8	12.3	12.3	12.3	105.79	0	62.164	71277000	199	8	8	8	8	8	7	8	7.66667	19.3718	19.4887	19.8077	19.2602	19.7004	19.782
	CPSF1	0.0973127	-0.0335312	Q10570	Q10570	Cleavage and polyadenylation specificity factor subunit 1	2	2	2	2.4	2.4	2.4	160.88	0	11.56	8065700	9	2	2	2	2	2	2	2	2	17.8539	17.6571	18.0184	17.7545	17.8958	17.9797
	RARS	0.071367	-0.0422204	P54136;P54136-2	P54136;P54136-2	Arginine--tRNA ligase, cytoplasmic	7	7	7	15.6	15.6	15.6	75.378	0	45.087	26549000	54	7	6	6	6	6	5	6.33333	5.66667	18.5963	18.7399	18.8295	18.3735	18.9372	18.9816
	IARS	0.128067	-0.0444158	P41252	P41252	Isoleucine--tRNA ligase, cytoplasmic	5	5	5	6.7	6.7	6.7	144.5	0	82.55	14599000	28	4	5	2	4	2	2	3.66667	2.66667	18.4978	18.1974	18.5631	18.3514	18.5524	18.4879
	PABPC1;PABPC4	0.0890606	-0.0548776	P11940;P11940-2;Q13310;Q13310-2;Q13310-3;Q9H361;Q4VXU2;Q5JQF8;Q4VXU2-2	P11940;P11940-2;Q13310;Q13310-2;Q13310-3	Polyadenylate-binding protein 1;Polyadenylate-binding protein 4	9	9	9	23	23	23	70.67	0	63.169	51692000	84	8	7	7	8	8	7	7.33333	7.66667	19.8416	20.0463	19.5021	19.5593	19.931	20.0643
	STAG2	0.110274	-0.0685304	Q8N3U4;Q8N3U4-2;Q8WVM7;Q8WVM7-2	Q8N3U4;Q8N3U4-2	Cohesin subunit SA-2	3	3	3	5.4	5.4	5.4	141.32	0	21.437	12005000	50	3	3	3	3	3	3	3	3	18.8203	18.7096	18.4116	18.9629	18.8395	18.3447
	DAXX	0.34079	-0.0792637	Q9UER7;Q9UER7-3;Q9UER7-5;Q9UER7-4;Q9UER7-2	Q9UER7;Q9UER7-3;Q9UER7-5;Q9UER7-4;Q9UER7-2	Death domain-associated protein 6	3	3	3	8	8	8	81.372	0	31.221	17689000	41	3	3	3	3	3	3	3	3	19.2877	19.3167	19.4171	19.2441	19.5091	19.5062
	DHX9	0.267728	-0.0877374	Q08211;Q08211-2	Q08211	ATP-dependent RNA helicase A	12	12	12	14.7	14.7	14.7	140.96	0	141.07	60128000	208	12	12	7	11	9	8	10.3333	9.33333	19.8451	19.6859	19.7329	19.9872	19.5994	19.9406
	EFTUD2	0.312776	-0.0942103	Q15029;Q15029-3;Q15029-2	Q15029;Q15029-3;Q15029-2	116 kDa U5 small nuclear ribonucleoprotein component	18	18	18	34.3	34.3	34.3	109.43	0	186.64	99048000	305	18	16	12	17	14	13	15.3333	14.6667	19.2761	19.1934	19.4888	19.2854	19.3784	19.5772
	EEF1G	0.699532	-0.120134	P26641;P26641-2	P26641;P26641-2	Elongation factor 1-gamma	6	6	6	22.2	22.2	22.2	50.118	0	99.058	53546000	169	6	5	5	5	3	4	5.33333	4	19.8825	19.9337	19.9241	19.8808	20.0985	20.1215
	KPNA2	0.0454928	-0.146276	P52292	P52292	Importin subunit alpha-1	2	2	2	7.8	7.8	7.8	57.861	0	14.226	7197000	15	2	2	2	1	2	2	2		16.9209	17.0469	18.7004	15.8304	18.5403	18.7363
	LARP1	0.182441	-0.147717	Q6PKG0;Q6PKG0-3	Q6PKG0;Q6PKG0-3	La-related protein 1	4	4	4	10.1	10.1	10.1	123.51	0	54.96	15132000	67	4	3	3	4	4	3	3.33333	3.66667	18.1154	18.2006	18.9808	18.3131	18.6465	18.7804
	RRM1	0.38728	-0.152918	P23921	P23921	Ribonucleoside-diphosphate reductase large subunit	18	18	18	39.3	39.3	39.3	90.069	0	323.31	552220000	829	18	18	16	16	18	15	17.3333	16.3333	21.5123	21.5978	21.8106	21.5352	21.8248	22.0195
	RPLP1	0.258274	-0.157438	P05386	P05386	60S acidic ribosomal protein P1	4	4	3	89.5	89.5	74.6	11.514	0	208.28	58797000	177	3	3	4	3	3	4	3.33333	3.33333	19.9731	19.8634	20.4263	19.9035	20.4194	20.4122
	KIF11	0.163561	-0.157934	P52732	P52732	Kinesin-like protein KIF11	3	3	3	4.2	4.2	4.2	119.16	0	29.187	8315200	16	3	2	2	3	2	2	2.33333	2.33333	18.0584	17.6883	18.4309	17.9747	17.8757	18.801
	HSD17B4	0.478828	-0.159077	P51659;P51659-3;P51659-2	P51659;P51659-3;P51659-2	Peroxisomal multifunctional enzyme type 2;(3R)-hydroxyacyl-CoA dehydrogenase;Enoyl-CoA hydratase 2	5	5	5	12.2	12.2	12.2	79.685	0	35.553	27235000	60	5	4	5	4	3	3	4.66667	3.33333	18.9224	18.8888	19.2742	19.1803	19.0615	19.3208
	DCTPP1	0.448623	-0.163326	Q9H773	Q9H773	dCTP pyrophosphatase 1	3	3	3	31.8	31.8	31.8	18.681	0	22.511	44748000	64	3	3	3	3	3	3	3	3	19.611	19.7065	20.075	20.0947	19.8829	19.9048
	U2AF2	0.338603	-0.163757	P26368;P26368-2	P26368;P26368-2	Splicing factor U2AF 65 kDa subunit	7	7	7	28	28	28	53.5	0	50.004	62044000	101	7	7	6	7	7	5	6.66667	6.33333	19.5129	19.5845	20.0429	19.682	19.8822	20.0674
	CCT2	0.336315	-0.170333	P78371;P78371-2	P78371;P78371-2	T-complex protein 1 subunit beta	8	8	8	24.3	24.3	24.3	57.488	0	95.32	105420000	168	8	7	6	7	7	6	7	6.66667	20.1456	20.1333	20.5954	20.1983	20.4947	20.6923
	RPS7	1.01063	-0.172192	P62081	P62081	40S ribosomal protein S7	3	3	3	23.2	23.2	23.2	22.127	0	19.813	16853000	50	3	2	3	2	2	2	2.66667	2	18.9111	18.8411	19.0179	19.0361	19.0326	19.218
	GTF2I	1.39599	-0.175489	P78347;P78347-2;P78347-4;P78347-3;P78347-5	P78347;P78347-2;P78347-4;P78347-3	General transcription factor II-I	10	10	10	17.9	17.9	17.9	112.42	0	83.602	50182000	162	9	8	6	9	9	6	7.66667	8	19.2145	19.1183	19.1683	19.2456	19.4218	19.3601
	EPRS	0.38711	-0.187987	P07814	P07814	Bifunctional glutamate/proline--tRNA ligase;Glutamate--tRNA ligase;Proline--tRNA ligase	15	15	15	17.7	17.7	17.7	170.59	0	170.25	99697000	239	14	13	11	13	12	10	12.6667	11.6667	19.3838	19.4405	19.8654	19.4777	19.8776	19.8985
	RPL4	0.158442	-0.188299	P36578	P36578	60S ribosomal protein L4	4	4	4	13.6	13.6	13.6	47.697	0	25.773	24954000	54	3	4	4	4	4	3	3.66667	3.66667	19.4492	19.4251	19.215	19.0909	20.4297	19.1336
	MATR3	0.410977	-0.199316	P43243;P43243-2	P43243	Matrin-3	6	6	6	12.8	12.8	12.8	94.622	0	76.877	60531000	236	6	5	5	6	6	5	5.33333	5.66667	19.213	19.0311	19.5924	19.2714	19.4662	19.6968
	SIN3A	0.484226	-0.214481	Q96ST3	Q96ST3	Paired amphipathic helix protein Sin3a	3	3	3	5.1	5.1	5.1	145.17	0	17.506	8929000	25	3	2	3	3	3	3	2.66667	3	17.4299	17.3554	17.9168	17.6931	17.7147	17.9378
	USP9X	0.46393	-0.214681	Q93008;Q93008-3;O00507;O00507-2	Q93008;Q93008-3	Probable ubiquitin carboxyl-terminal hydrolase FAF-X	7	7	7	4.6	4.6	4.6	290.46	0	154.21	37579000	141	6	6	6	7	7	6	6	6.66667	18.664	18.6685	19.1673	18.8404	19.0884	19.2152
	ACLY	0.499745	-0.220299	P53396;P53396-2;P53396-3	P53396;P53396-2;P53396-3	ATP-citrate synthase	11	11	11	15.2	15.2	15.2	120.84	0	134.6	78858000	224	11	11	9	11	10	6	10.3333	9	19.724	19.8973	19.9813	19.7387	20.2117	20.3132
	SERPINH1	0.705885	-0.231567	P50454	P50454	Serpin H1	4	4	4	16.7	16.7	16.7	46.44	0	27.871	17799000	75	4	3	3	4	3	3	3.33333	3.33333	18.1499	18.2261	18.512	18.3261	18.6468	18.6098
	PRKAR2A	0.466649	-0.238726	P13861;P13861-2	P13861;P13861-2	cAMP-dependent protein kinase type II-alpha regulatory subunit	6	6	6	27.2	27.2	27.2	45.518	0	42.561	22555000	83	5	5	4	5	5	5	4.66667	5	19.0821	18.7846	19.3925	19.2676	19.1256	19.5821
	MORC3	0.103029	-0.244418	Q14149	Q14149	MORC family CW-type zinc finger protein 3	5	5	5	12.6	12.6	12.6	107.11	0	80.035	14352000	66	5	4	1	4	2	2		2.66667	18.7837	18.385	16.3076	18.4965	18.3869	17.3262
	WAPAL	0.584116	-0.245015	Q7Z5K2;Q7Z5K2-2;Q7Z5K2-3	Q7Z5K2;Q7Z5K2-2;Q7Z5K2-3	Wings apart-like protein homolog	3	3	3	5.2	5.2	5.2	132.94	0	36.648	11435000	22	3	3	2	3	3	2	2.66667	2.66667	17.8574	17.6145	17.8863	17.7658	17.9905	18.3369
	SAFB	0.531812	-0.249568	Q15424;Q15424-3;Q15424-2;Q15424-4	Q15424;Q15424-3;Q15424-2;Q15424-4	Scaffold attachment factor B1	9	9	4	21.4	21.4	9.3	102.64	0	323.31	71184000	219	8	8	5	7	6	5	7	6	20.2136	20.0405	20.6049	20.336	20.5148	20.7569
	DSG2	0.50775	-0.259689	Q14126	Q14126	Desmoglein-2	6	6	6	11	11	11	122.29	0	41.695	22171000	32	5	6	4	5	5	4	5	4.66667	18.6574	18.5905	19.1096	18.7774	19.0501	19.309
	STRAP	0.554457	-0.26349	Q9Y3F4;Q9Y3F4-2	Q9Y3F4;Q9Y3F4-2	Serine-threonine kinase receptor-associated protein	2	2	2	10.3	10.3	10.3	38.438	0	26.536	8493800	15	2	2	2	2	2	2	2	2	18.1569	17.8298	17.561	18.0989	18.3289	17.9104
	EIF4G2	0.899571	-0.26919	P78344;P78344-2	P78344;P78344-2	Eukaryotic translation initiation factor 4 gamma 2	4	4	4	6	6	6	102.36	0	24.241	16993000	9	4	4	4	4	4	4	4	4	18.3584	18.2387	18.5025	18.5888	18.4608	18.8575
	EIF5	0.674912	-0.27353	P55010	P55010	Eukaryotic translation initiation factor 5	7	7	7	18.6	18.6	18.6	49.222	0	77.105	94236000	173	7	5	5	5	6	5	5.66667	5.33333	20.2587	20.8069	20.3763	20.6677	20.6847	20.9101
	RCN2	2.69019	-0.281196	Q14257;Q14257-2	Q14257;Q14257-2	Reticulocalbin-2	2	2	2	12	12	12	36.876	0	13.514	6672300	4	2	2	2	2	2	2	2	2	18.3327	18.3562	18.3782	18.5716	18.7003	18.6388
	TBC1D4	0.620721	-0.281764	O60343;O60343-2;O60343-3	O60343;O60343-2;O60343-3	TBC1 domain family member 4	3	3	3	3.1	3.1	3.1	146.56	0	51.438	14942000	72	2	3	2	3	3	2	2.33333	2.66667	18.5338	18.6777	19.1148	18.8525	19.2038	19.1153
	SNRNP200	0.776835	-0.28226	O75643;O75643-2	O75643	U5 small nuclear ribonucleoprotein 200 kDa helicase	24	24	24	17	17	17	244.5	0	228.23	123730000	299	22	24	15	21	22	16	20.3333	19.6667	19.0617	19.0823	19.3776	19.1989	19.5275	19.642
	TELO2	0.469899	-0.298004	Q9Y4R8	Q9Y4R8	Telomere length regulation protein TEL2 homolog	2	2	2	3.5	3.5	3.5	91.746	0	13.379	14000000	27	2	2	2	2	2	2	2	2	19.7853	19.4399	20.2055	19.8062	20.155	20.3636
	EIF3C;EIF3CL	0.736937	-0.303516	Q99613;B5ME19;Q99613-2	Q99613;B5ME19;Q99613-2	Eukaryotic translation initiation factor 3 subunit C;Eukaryotic translation initiation factor 3 subunit C-like protein	5	5	5	5.4	5.4	5.4	105.34	0	60.369	26750000	79	4	4	3	3	4	3	3.66667	3.33333	18.4833	18.8813	19.1078	19.0311	19.1692	19.1827
	CLUH	0.456977	-0.311672	O75153	O75153	Clustered mitochondria protein homolog	5	5	5	7.6	7.6	7.6	146.67	0	42.541	13422000	48	5	4	3	3	3	3	4	3	18.0702	18.0966	18.5004	18.0435	18.9243	18.6343
	MCM4	0.861856	-0.316785	P33991	P33991	DNA replication licensing factor MCM4	5	5	5	10.1	10.1	10.1	96.557	0	31.132	24798000	44	5	5	3	4	5	4	4.33333	4.33333	18.7377	18.5452	18.8993	18.8009	19.0571	19.2746
	SEC23A	2.88357	-0.342761	Q15436;Q15436-2	Q15436	Protein transport protein Sec23A	4	4	1	6.4	6.4	1.7	86.16	0	29.852	15422000	23	4	4	2	3	3	3	3.33333	3	18.624	18.7158	18.6114	18.9663	19.0476	18.9656
	MYH10	0.94263	-0.36161	P35580;P35580-2;P35580-5;P35580-3;P35580-4	P35580;P35580-2;P35580-5;P35580-3;P35580-4	Myosin-10	12	10	9	10.1	8.7	8.1	229	0	156.92	47820000	136	11	11	9	10	10	9	10.3333	9.66667	19.3731	18.9267	19.4307	19.525	19.52	19.7703
	ATP5A1	0.998775	-0.377209	P25705;P25705-2;P25705-3	P25705;P25705-2;P25705-3	ATP synthase subunit alpha, mitochondrial	4	4	4	11.9	11.9	11.9	59.75	0	44.243	33861000	90	4	4	2	3	2	2	3.33333	2.33333	19.8261	19.3341	19.641	20.1132	19.7734	20.0462
	CKAP5	0.735244	-0.380255	Q14008;Q14008-2;Q14008-3	Q14008;Q14008-2;Q14008-3	Cytoskeleton-associated protein 5	7	7	7	6.5	6.5	6.5	225.49	0	76.129	28076000	113	7	6	5	6	6	6	6	6	18.4191	18.0242	18.8037	18.7361	18.7075	18.9442
	CCT7	0.824775	-0.386505	Q99832;Q99832-3;Q99832-4;Q99832-2	Q99832;Q99832-3;Q99832-4;Q99832-2	T-complex protein 1 subunit eta	9	9	9	31.5	31.5	31.5	59.366	0	78.424	119730000	182	8	9	7	7	7	6	8	6.66667	20.4736	20.5504	20.8341	20.6427	21.1067	21.2681
	FLNB	0.967657	-0.406182	O75369;O75369-8;O75369-6;O75369-3;O75369-2;O75369-9;O75369-5;O75369-4;O75369-7	O75369;O75369-8;O75369-6;O75369-3;O75369-2;O75369-9;O75369-5;O75369-4;O75369-7	Filamin-B	11	10	10	9	8.4	8.4	278.16	0	76.384	52840000	122	10	11	9	9	7	9	10	8.33333	18.8002	18.7437	19.1404	19.0071	19.3762	19.5195
	COPB2	1.50431	-0.409073	P35606;P35606-2	P35606;P35606-2	Coatomer subunit beta	6	6	6	12.3	12.3	12.3	102.49	0	61.765	29548000	62	5	5	3	4	4	3	4.33333	3.66667	18.7315	18.7521	19.0656	19.1316	19.3056	19.3391
	HSPA5	0.982467	-0.430066	P11021	P11021	78 kDa glucose-regulated protein	8	7	7	19.6	17.1	17.1	72.332	0	62.689	60715000	85	7	8	5	8	5	5	6.66667	6	20.1198	19.8495	20.4398	20.4307	20.4757	20.7929
	POLD2	0.329616	-0.437358	P49005	P49005	DNA polymerase delta subunit 2	2	2	2	9	9	9	51.289	0	80.096	5880800	13	2	1	2	2	2	2		2	17.9298	16.521	18.3136	17.9583	18.0331	18.0851
	SLK	0.730147	-0.440098	Q9H2G2;Q9H2G2-2	Q9H2G2;Q9H2G2-2	STE20-like serine/threonine-protein kinase	5	5	5	8.1	8.1	8.1	142.69	0	84.155	18386000	114	5	3	2	3	3	3	3.33333	3	18.6515	18.5163	19.244	19.4725	18.9305	19.329
	EDC4	1.16467	-0.444578	Q6P2E9;Q6P2E9-2	Q6P2E9;Q6P2E9-2	Enhancer of mRNA-decapping protein 4	8	8	8	12.1	12.1	12.1	151.66	0	161.66	35729000	113	8	7	6	6	6	6	7	6	18.8021	18.8404	19.259	19.2053	19.4937	19.5362
	HNRNPM	1.33306	-0.467306	P52272;P52272-2	P52272;P52272-2	Heterogeneous nuclear ribonucleoprotein M	8	8	8	17.3	17.3	17.3	77.515	0	123.21	114690000	290	8	8	5	6	6	5	7	5.66667	20.6565	20.5712	20.9672	21.0148	21.1821	21.3998
	HECTD1	1.52987	-0.473722	Q9ULT8	Q9ULT8	E3 ubiquitin-protein ligase HECTD1	5	5	5	3.3	3.3	3.3	289.38	0	53.82	24437000	162	5	5	4	5	5	4	4.66667	4.66667	18.4777	18.5182	18.6338	18.7509	19.1096	19.1904
	XRCC5	0.434749	-0.490054	P13010	P13010	X-ray repair cross-complementing protein 5	3	3	3	9.6	9.6	9.6	82.704	0	63.933	31047000	123	3	3	3	3	3	3	3	3	18.9165	18.9798	17.7951	19.2942	19.3938	18.4735
	USP19	1.00771	-0.493775	O94966;O94966-3;O94966-7;O94966-4;O94966-6;O94966-5;O94966-2	O94966;O94966-3;O94966-7;O94966-4;O94966-6;O94966-5;O94966-2	Ubiquitin carboxyl-terminal hydrolase 19	3	3	3	6.4	6.4	6.4	145.65	0	30.406	8614900	32	3	3	3	3	3	3	3	3	17.1272	17.3231	17.8855	17.9389	17.8789	17.9993
	MSH2	1.82084	-0.49513	P43246;P43246-2	P43246;P43246-2	DNA mismatch repair protein Msh2	5	5	5	9.9	9.9	9.9	104.74	0	35.16	18384000	90	5	5	4	5	3	4	4.66667	4	18.3474	18.069	18.3533	18.6001	18.8513	18.8037
	CTNNA1	1.16309	-0.499445	P35221;P35221-3;P35221-2	P35221;P35221-3;P35221-2	Catenin alpha-1	3	3	3	8.3	8.3	8.3	100.07	0	23.163	9191400	26	3	3	3	3	3	3	3	3	17.7302	18.2034	17.6417	18.5326	18.3613	18.1798
	PARP1	0.847735	-0.524114	P09874	P09874	Poly [ADP-ribose] polymerase 1	3	3	3	6	6	6	113.08	0	18.316	16985000	21	2	2	3	2	3	2	2.33333	2.33333	18.8743	19.0722	19.7984	19.7409	19.8874	19.689
	IRS4	1.13995	-0.528823	O14654	O14654	Insulin receptor substrate 4	3	3	3	8	8	8	133.77	0	25.178	15058000	81	3	3	3	3	3	3	3	3	18.5266	18.2474	18.8878	19.0787	18.8856	19.284
	GIGYF2	0.598971	-0.535252	Q6Y7W6;Q6Y7W6-4;Q6Y7W6-3;Q6Y7W6-5	Q6Y7W6;Q6Y7W6-4;Q6Y7W6-3;Q6Y7W6-5	PERQ amino acid-rich with GYF domain-containing protein 2	3	3	3	4.3	4.3	4.3	150.07	0	39.992	12073000	46	3	3	3	2	3	3	3	2.66667	17.3578	17.2519	18.2966	17.7625	18.2193	18.5303
	TRIM28	3.26837	-0.540637	Q13263;Q13263-2	Q13263;Q13263-2	Transcription intermediary factor 1-beta	14	14	14	40.6	40.6	40.6	88.549	0	323.31	217360000	502	14	14	10	14	13	13	12.6667	13.3333	20.4063	20.2629	20.3398	20.816	20.8821	20.9329
	CSDE1	1.9392	-0.547581	O75534;O75534-2;O75534-3;O75534-4	O75534;O75534-2;O75534-3;O75534-4	Cold shock domain-containing protein E1	2	2	2	3.9	3.9	3.9	88.884	0	17.21	15979000	55	2	2	2	2	2	2	2	2	18.4743	18.5658	18.7206	18.9425	19.2842	19.1768
	HSPD1	1.9614	-0.55081	P10809;P10809-2	P10809	60 kDa heat shock protein, mitochondrial	20	20	20	53.1	53.1	53.1	61.054	0	323.31	223720000	578	18	16	13	17	18	14	15.6667	16.3333	20.6331	20.7503	20.7832	21.0675	21.2902	21.4612
	BIRC6	1.43023	-0.556908	Q9NR09	Q9NR09	Baculoviral IAP repeat-containing protein 6	2	2	2	1.2	1.2	1.2	530.25	0	30.533	7655700	46	2	2	2	2	2	2	2	2	17.3374	17.4134	17.8497	17.9571	18.0639	18.2503
	PTBP1	1.01383	-0.559045	P26599;P26599-2;P26599-3	P26599;P26599-2;P26599-3	Polypyrimidine tract-binding protein 1	8	8	8	34.8	34.8	34.8	57.221	0	118.24	72009000	175	7	8	6	6	6	6	7	6	19.25	19.3483	19.8027	19.6365	20.2326	20.2091
	NUMA1	1.18765	-0.585016	Q14980;Q14980-4;Q14980-3;Q14980-2;Q14980-5	Q14980;Q14980-4;Q14980-3;Q14980-2	Nuclear mitotic apparatus protein 1	6	6	6	5.6	5.6	5.6	238.26	0	36.253	18236000	49	5	4	3	4	4	3	4	3.66667	17.9429	17.7007	18.3441	18.3805	18.5226	18.8397
	HSPB1	0.76626	-0.586105	P04792	P04792	Heat shock protein beta-1	2	2	2	13.2	13.2	13.2	22.782	0	31.411	13697000	41	2	2	2	2	2	2	2	2	17.7649	18.7014	18.9014	19.0264	18.9898	19.1098
	HNRNPC;HNRNPCL1;HNRNPCL3;HNRNPCL2;HNRNPCL4	2.12913	-0.591763	P07910;P07910-2;P07910-4;O60812;B7ZW38;B2RXH8;P0DMR1;P07910-3	P07910;P07910-2;P07910-4;O60812;B7ZW38;B2RXH8;P0DMR1;P07910-3	Heterogeneous nuclear ribonucleoproteins C1/C2;Heterogeneous nuclear ribonucleoprotein C-like 1;Heterogeneous nuclear ribonucleoprotein C-like 3;Heterogeneous nuclear ribonucleoprotein C-like 2;Heterogeneous nuclear ribonucleoprotein C-like 4	2	2	2	9.2	9.2	9.2	33.67	0	14.297	27416000	46	2	2	2	2	2	2	2	2	19.0937	19.2923	18.9349	19.6146	19.8075	19.6742
	CASP14	0.239036	-0.603682	P31944	P31944	Caspase-14;Caspase-14 subunit p17, mature form;Caspase-14 subunit p10, mature form;Caspase-14 subunit p20, intermediate form;Caspase-14 subunit p8, intermediate form	2	2	2	11.2	11.2	11.2	27.679	0	34.758	4814800	17	2	2	2	2	2	1	2		17.413	17.8075	17.3153	19.9004	17.9386	16.5078
	TLN1	1.42221	-0.612985	Q9Y490;Q9Y4G6	Q9Y490	Talin-1	16	16	16	13.9	13.9	13.9	269.76	0	185.16	77322000	195	14	13	11	13	12	10	12.6667	11.6667	18.5127	18.5288	18.9973	19.1005	19.2571	19.5202
	HSPA4	1.56508	-0.619467	P34932;P34932-2	P34932	Heat shock 70 kDa protein 4	9	8	8	16	14.3	14.3	94.33	0	52.34	42887000	114	7	8	6	7	6	6	7	6.33333	18.9604	18.802	19.2828	19.5016	19.5393	19.8628
	ASNS	1.71664	-0.622483	P08243;P08243-3;P08243-2	P08243;P08243-3;P08243-2	Asparagine synthetase [glutamine-hydrolyzing]	2	2	2	5.2	5.2	5.2	64.369	0	15.973	14046000	71	2	2	2	2	2	2	2	2	18.1829	18.2116	18.5694	18.7588	18.9429	19.1296
	SRRM2	1.24703	-0.623859	Q9UQ35;Q9UQ35-2;Q9UQ35-3	Q9UQ35;Q9UQ35-2;Q9UQ35-3	Serine/arginine repetitive matrix protein 2	4	4	4	2.7	2.7	2.7	299.61	0	201.91	41661000	130	4	4	2	4	3	2	3.33333	3	19.9924	19.7689	20.4192	20.7147	20.4328	20.9046
	FTSJ3	1.26984	-0.627916	Q8IY81	Q8IY81	pre-rRNA processing protein FTSJ3	6	6	6	15.1	15.1	15.1	96.557	0	64.991	33099000	96	6	6	6	6	5	5	6	5.33333	18.4951	18.1247	18.791	18.9768	18.9615	19.3563
	HSPA1A;HSPA1B	2.17582	-0.633057	P0DMV8;P0DMV9;P0DMV8-2;P48741	P0DMV8;P0DMV9;P0DMV8-2	Heat shock 70 kDa protein 1A;Heat shock 70 kDa protein 1B	16	16	8	44.1	44.1	26.7	70.051	0	323.31	609680000	696	16	15	12	13	13	12	14.3333	12.6667	22.0215	21.7469	21.8774	22.4034	22.441	22.7006
	PDIA4	1.19937	-0.635293	P13667	P13667	Protein disulfide-isomerase A4	6	6	6	14.7	14.7	14.7	72.932	0	42.705	14645000	35	6	4	3	4	4	3	4.33333	3.66667	17.8224	17.7328	18.1386	18.3011	18.3329	18.9656
	RAD54L2	1.76127	-0.639281	Q9Y4B4	Q9Y4B4	Helicase ARIP4	8	8	8	8.5	8.5	8.5	162.77	0	98.251	64778000	217	6	8	7	7	7	6	7	6.66667	19.2578	19.0246	19.514	19.8143	19.8317	20.0682
	PHGDH	1.07707	-0.640108	O43175	O43175	D-3-phosphoglycerate dehydrogenase	6	6	6	16.9	16.9	16.9	56.65	0	57.466	23176000	111	6	4	3	4	4	4	4.33333	4	18.5941	19.3042	18.7613	19.474	19.86	19.246
	RPLP0;RPLP0P6	1.91387	-0.640315	P05388;P05388-2;Q8NHW5	P05388;P05388-2;Q8NHW5	60S acidic ribosomal protein P0;60S acidic ribosomal protein P0-like	6	6	6	34.1	34.1	34.1	34.273	0	96.238	49378000	205	5	6	6	6	6	6	5.66667	6	19.1061	19.1047	19.169	19.4957	19.9952	19.8099
	AP3D1	1.47553	-0.645987	O14617;O14617-5;O14617-4;O14617-2;O14617-3	O14617;O14617-5;O14617-4;O14617-2;O14617-3	AP-3 complex subunit delta-1	2	2	2	2.9	2.9	2.9	130.16	0	50.62	12585000	70	2	2	2	2	2	2	2	2	17.3122	17.2165	17.8352	18.1865	17.9731	18.1423
	IMPDH2	1.21488	-0.64613	P12268	P12268	Inosine-5-monophosphate dehydrogenase 2	5	5	5	12.1	12.1	12.1	55.804	0	31.489	45488000	80	5	5	4	4	5	5	4.66667	4.66667	18.6965	18.9629	19.1613	19.1653	19.7953	19.7985
	GTF3C1	0.253596	-0.653608	Q12789;Q12789-3	Q12789;Q12789-3	General transcription factor 3C polypeptide 1	5	5	5	4.5	4.5	4.5	238.87	0	162.91	16438000	16	3	4	2	3	3	5	3	3.66667	20.1988	19.3241	16.802	19.2285	19.5371	19.5202
	TMA16	1.75288	-0.666285	Q96EY4	Q96EY4	Translation machinery-associated protein 16	2	2	2	17.2	17.2	17.2	23.864	0.0014184	11.396	7879800	7	2	2	2	2	2	2	2	2	17.6388	17.6904	18.0475	18.6732	18.2892	18.4132
	RBM33	1.67673	-0.68103	Q96EV2;Q96EV2-2	Q96EV2;Q96EV2-2	RNA-binding protein 33	2	2	2	4.3	4.3	4.3	129.98	0	14.619	8201800	11	2	2	2	2	2	2	2	2	17.4978	17.3777	17.8058	18.2643	17.9995	18.4606
	ATP5B	2.55217	-0.683616	P06576	P06576	ATP synthase subunit beta, mitochondrial	8	8	8	25.3	25.3	25.3	56.559	0	53.002	48095000	161	8	6	5	6	5	6	6.33333	5.66667	19.5398	19.2048	19.4453	20.0332	20.138	20.0696
	PAICS	1.07658	-0.68778	P22234;P22234-2	P22234;P22234-2	Multifunctional protein ADE2;Phosphoribosylaminoimidazole-succinocarboxamide synthase;Phosphoribosylaminoimidazole carboxylase	4	4	4	11.8	11.8	11.8	47.079	0	23.467	7904100	3	4	3	3	3	3	3	3.33333	3	17.7708	17.826	18.1282	18.0794	19.0369	18.672
	RPLP2	0.998447	-0.714276	P05387;P05386-2	P05387	60S acidic ribosomal protein P2	3	2	2	53.9	39.1	39.1	11.665	0	42.735	69362000	117	3	3	3	3	3	3	3	3	19.2074	20.0462	20.206	20.2801	20.6202	20.7021
	MAP1B	1.55193	-0.71748	P46821	P46821	Microtubule-associated protein 1B;MAP1B heavy chain;MAP1 light chain LC1	5	5	5	4.9	4.9	4.9	270.63	0	94.203	20462000	70	5	4	4	4	4	4	4.33333	4	17.8762	17.654	18.2357	18.4723	18.553	18.893
	AHSA1	0.361198	-0.720765	O95433;O95433-2	O95433;O95433-2	Activator of 90 kDa heat shock protein ATPase homolog 1	2	2	2	10.1	10.1	10.1	38.274	0	13.233	15126000	65	2	2	1	2	2	2		2	18.7745	19.0011	16.4158	18.5931	18.8562	18.9043
	HDLBP	2.39202	-0.725553	Q00341;Q00341-2	Q00341;Q00341-2	Vigilin	13	13	13	18.8	18.8	18.8	141.45	0	179.58	347130000	312	13	13	10	11	12	11	12	11.3333	23.6772	23.6491	23.8752	24.2985	24.4383	24.6414
	HNRNPU	2.06137	-0.734301	Q00839;Q00839-2	Q00839;Q00839-2	Heterogeneous nuclear ribonucleoprotein U	11	11	11	25.1	25.1	25.1	90.583	0	280.97	283290000	409	11	9	9	10	10	7	9.66667	9	21.6265	21.353	21.653	22.3036	22.0602	22.4716
	EPB41L2	1.51625	-0.755976	O43491;O43491-4;O43491-2;O43491-3	O43491;O43491-4;O43491-2;O43491-3	Band 4.1-like protein 2	5	5	5	10.7	10.7	10.7	112.59	0	39.566	19325000	66	5	5	3	5	3	4	4.33333	4	18.3899	18.1112	18.6668	18.8248	19.2348	19.3762
	PML	0.320879	-0.759446	P29590;P29590-2;P29590-3;P29590-8;P29590-5;P29590-9;P29590-4;P29590-11;P29590-12;P29590-13;P29590-14;P29590-10	P29590;P29590-2;P29590-3;P29590-8;P29590-5;P29590-9;P29590-4;P29590-11;P29590-12;P29590-13	Protein PML	3	3	3	5.8	5.8	5.8	97.55	0	20.866	7230500	25	2	2	1	3	3	2		2.66667	18.6572	18.9623	15.9833	18.7166	18.9481	18.2165
	DDX6	0.2365	-0.775638	P26196	P26196	Probable ATP-dependent RNA helicase DDX6	5	5	5	13.3	13.3	13.3	54.416	0	34.151	33281000	52	4	5	2	3	2	2	3.66667	2.33333	20.2225	19.9962	16.2641	19.6324	19.3631	19.8141
	PCBP2	1.4301	-0.783223	Q15366;Q15366-4;Q15366-5;Q15366-7;Q15366-8;Q15366-6;Q15366-3;Q15366-2	Q15366;Q15366-4;Q15366-5;Q15366-7;Q15366-8;Q15366-6;Q15366-3;Q15366-2	Poly(rC)-binding protein 2	4	3	3	19.7	14.2	14.2	38.58	0	19.849	57821000	89	4	4	2	4	4	3	3.33333	3.66667	19.8634	20.2296	20.4877	20.6204	21.1879	21.1221
	TMPO	2.13474	-0.789706	P42166;P42167;P42167-2;P42167-3	P42166;P42167;P42167-2;P42167-3	Lamina-associated polypeptide 2, isoform alpha;Thymopoietin;Thymopentin;Lamina-associated polypeptide 2, isoforms beta/gamma;Thymopoietin;Thymopentin	3	3	3	8.6	8.6	8.6	75.491	0	39.649	21109000	18	2	3	2	2	2	2	2.33333	2	18.8326	18.7257	19.114	19.4879	19.7	19.8535
	ENO1	0.848628	-0.790555	P06733;P06733-2;P13929;P13929-3;P13929-2	P06733;P06733-2	Alpha-enolase	5	5	3	19.8	19.8	10.6	47.168	0	32.276	26132000	52	3	3	3	4	4	3	3	3.66667	18.6039	18.464	19.4866	20.1986	19.2156	19.512
	RIF1	1.63669	-0.796115	Q5UIP0;Q5UIP0-2	Q5UIP0;Q5UIP0-2	Telomere-associated protein RIF1	2	2	2	2.1	2.1	2.1	274.46	0	26.081	13212000	53	2	2	2	2	2	2	2	2	18.0389	17.699	18.3325	18.643	18.7524	19.0632
	EIF4G1	2.42539	-0.802603	Q04637;Q04637-3;Q04637-8;Q04637-6;Q04637-7;Q04637-5;Q04637-4;Q04637-9	Q04637;Q04637-3;Q04637-8;Q04637-6;Q04637-7;Q04637-5;Q04637-4;Q04637-9	Eukaryotic translation initiation factor 4 gamma 1	10	10	10	13.9	13.9	13.9	175.49	0	110.59	64897000	187	10	10	10	10	9	10	10	9.66667	19.0756	19.1046	19.0659	19.6466	19.9048	20.1026
	TPR	1.60265	-0.809746	P12270;P12270-2	P12270	Nucleoprotein TPR	17	17	17	11.9	11.9	11.9	267.29	0	210.66	94513000	358	12	13	10	13	13	10	11.6667	12	18.97	18.8405	19.3692	19.5887	19.8497	20.1705
	HUWE1	2.22599	-0.810039	Q7Z6Z7;Q7Z6Z7-3;Q7Z6Z7-2	Q7Z6Z7;Q7Z6Z7-3;Q7Z6Z7-2	E3 ubiquitin-protein ligase HUWE1	38	38	38	17.5	17.5	17.5	481.89	0	323.31	273570000	788	33	33	29	34	35	28	31.6667	32.3333	19.8158	19.8431	20.1353	20.5898	20.6741	20.9606
	S100A16	0.4041	-0.814343	Q96FQ6	Q96FQ6	Protein S100-A16	2	2	2	29.1	29.1	29.1	11.801	0.0013812	11.051	4063200	7	2	2	2	2	1	2	2		15.7671	16.3168	16.4224	18.6424	16.1548	16.1522
	NFATC2IP	1.72709	-0.827958	Q8NCF5;Q8NCF5-3;Q8NCF5-2	Q8NCF5;Q8NCF5-3;Q8NCF5-2	NFATC2-interacting protein	8	8	8	36.3	36.3	36.3	45.816	0	55.744	53898000	132	8	8	4	7	8	4	6.66667	6.33333	19.0269	19.0464	19.4198	19.8992	19.7469	20.3309
	PKN2	0.83889	-0.830292	Q16513;Q16513-2;Q16513-3;Q16513-5;Q16513-4	Q16513;Q16513-2;Q16513-3;Q16513-5;Q16513-4	Serine/threonine-protein kinase N2	5	5	5	7.3	7.3	7.3	112.03	0	45.081	12941000	15	5	4	3	4	5	3	4	4	17.8478	18.3477	16.9624	18.9379	18.5214	18.1894
	HNRNPF	1.88539	-0.836187	P52597	P52597	Heterogeneous nuclear ribonucleoprotein F;Heterogeneous nuclear ribonucleoprotein F, N-terminally processed	5	4	4	23.4	19.3	19.3	45.671	0	29.174	34052000	62	5	5	4	5	4	4	4.66667	4.33333	19.3828	19.1858	19.7042	20.0107	20.3734	20.3973
	AZGP1	0.600682	-0.836627	P25311	P25311	Zinc-alpha-2-glycoprotein	3	3	3	12.8	12.8	12.8	34.258	0	16.447	7865900	7	2	3	2	2	2	1	2.33333		16.952	17.2382	17.8848	18.2266	19.1473	17.2109
	GPS1	1.26121	-0.846206	Q13098;Q13098-5;Q13098-7;Q13098-6	Q13098;Q13098-5;Q13098-7;Q13098-6	COP9 signalosome complex subunit 1	2	2	2	7.7	7.7	7.7	55.536	0	14.702	6181800	7	2	2	2	2	2	2	2	2	17.1341	17.2831	17.285	17.6682	18.6895	17.8832
	EEF1D	2.14072	-0.86559	P29692;P29692-2;P29692-3;P29692-4	P29692;P29692-2;P29692-3;P29692-4	Elongation factor 1-delta	2	2	2	8.9	8.9	8.9	31.121	0	12.796	13637000	8	2	2	2	2	2	2	2	2	17.6761	18.1098	18.1216	18.9111	18.9356	18.6576
	NASP	2.56427	-0.891588	P49321;P49321-3;P49321-4;P49321-2	P49321;P49321-3;P49321-4;P49321-2	Nuclear autoantigenic sperm protein	9	9	9	27.7	27.7	27.7	85.237	0	143.22	38793000	191	9	9	9	9	8	9	9	8.66667	18.5204	18.1238	18.3074	19.0699	19.3075	19.249
	PSMF1	1.43801	-0.896264	Q92530	Q92530	Proteasome inhibitor PI31 subunit	2	2	2	11.8	11.8	11.8	29.816	0	15.994	8820000	77	2	2	2	2	2	2	2	2	17.6434	17.5903	17.8114	18.1829	19.1241	18.4268
	GGA2	1.29403	-0.953912	Q9UJY4	Q9UJY4	ADP-ribosylation factor-binding protein GGA2	2	2	2	10	10	10	67.15	0	34.419	13252000	120	2	2	2	2	2	2	2	2	17.6566	17.2468	18.3628	18.8888	18.4956	18.7435
	CDK2;CDK3	1.33175	-0.959722	P24941;P24941-2;Q00526	P24941;P24941-2;Q00526	Cyclin-dependent kinase 2;Cyclin-dependent kinase 3	2	2	2	10.1	10.1	10.1	33.929	0	15.651	37639000	45	2	2	2	2	2	2	2	2	18.8516	19.586	19.9941	20.3812	20.4048	20.5249
	SMARCAD1	2.18668	-0.963626	Q9H4L7;Q9H4L7-2;Q9H4L7-3	Q9H4L7;Q9H4L7-2	SWI/SNF-related matrix-associated actin-dependent regulator of chromatin subfamily A containing DEAD/H box 1	10	10	10	17.5	17.5	17.5	117.4	0	115.67	45118000	95	9	8	5	9	8	5	7.33333	7.33333	19.5685	19.6076	19.0968	20.3677	20.2503	20.5458
	DNAJC7	1.93062	-0.991826	Q99615;Q99615-2	Q99615;Q99615-2	DnaJ homolog subfamily C member 7	6	6	6	19.4	19.4	19.4	56.44	0	72.103	31979000	123	4	5	4	5	6	6	4.33333	5.66667	19.2133	18.9601	18.6019	19.903	20.1652	19.6826
	NAF1	0.639726	-1.02459	Q96HR8;Q96HR8-2	Q96HR8;Q96HR8-2	H/ACA ribonucleoprotein complex non-core subunit NAF1	2	2	2	5.1	5.1	5.1	53.716	0	15.941	9603300	62	2	1	2	2	2	2		2	18.4223	16.1781	18.1896	18.4597	18.5462	18.8579
+	VIM	2.42536	-1.04459	P08670;P41219;P41219-2	P08670	Vimentin	7	7	7	21.2	21.2	21.2	53.651	0	152.03	106310000	161	7	6	6	6	6	6	6.33333	6	20.3344	20.3313	19.8159	21.2033	21.2203	21.1918
	SCRIB	1.33128	-1.0749	Q14160;Q14160-3;Q14160-2	Q14160;Q14160-3;Q14160-2	Protein scribble homolog	3	3	3	4.8	4.8	4.8	174.88	0	48.6	7866800	27	2	3	2	3	3	2	2.33333	2.66667	17.187	17.0201	17.3242	17.8701	17.8991	18.9867
+	TCP1	2.69506	-1.07881	P17987	P17987	T-complex protein 1 subunit alpha	15	15	15	43.3	43.3	43.3	60.343	0	309.12	284240000	579	12	14	11	13	12	10	12.3333	11.6667	20.6296	20.7222	20.9383	21.6194	21.8771	22.0301
	NCL	1.89856	-1.07946	P19338	P19338	Nucleolin	5	5	5	11.8	11.8	11.8	76.613	0	49.199	55434000	159	5	4	3	4	4	4	4	4	19.5614	19.5693	20.1273	20.7951	20.5632	21.1381
+	HSPA9	2.57762	-1.08979	P38646	P38646	Stress-70 protein, mitochondrial	6	6	6	14	14	14	73.68	0	38.281	54441000	133	6	6	4	5	5	5	5.33333	5	19.2755	19.3952	19.5961	20.2603	20.5567	20.7193
	ANXA2;ANXA2P2	0.564944	-1.11191	P07355;A6NMY6;P07355-2	P07355;A6NMY6;P07355-2	Annexin A2;Putative annexin A2-like protein	3	3	3	12.7	12.7	12.7	38.604	0	151.83	17001000	55	3	2	2	2	2	2	2.33333	2	18.1496	18.2681	18.6259	21.1825	18.5257	18.6712
+	TCOF1	2.20916	-1.11874	Q13428-6;Q13428-7	Q13428-6;Q13428-7	Treacle protein	4	4	2	5.2	5.2	2	148.25	0	33.391	4567600	5	3	2	1	3	4	2		3	16.0726	16.2435	16.5731	17.7173	17.2244	17.3038
+	CCT5	2.05344	-1.14145	P48643;P48643-2	P48643;P48643-2	T-complex protein 1 subunit epsilon	8	8	8	33.5	33.5	33.5	59.67	0	92.982	50037000	132	7	8	6	8	7	6	7	7	18.6323	18.5367	19.1002	19.7233	19.7442	20.226
	PSMD4	1.48571	-1.17638	P55036;P55036-2;A2A3N6	P55036;P55036-2	26S proteasome non-ATPase regulatory subunit 4	3	3	3	18.6	18.6	18.6	40.736	0	25.396	11791000	40	3	2	3	3	3	3	2.66667	3	17.0679	17.2435	17.7135	17.9159	18.6766	18.9616
+	C18orf25	2.47644	-1.18223	Q96B23-2	Q96B23-2	Uncharacterized protein C18orf25	2	2	1	14.3	14.3	5.5	37.048	0	19.92	13077000	9	2	2	2	2	2	2	2	2	18.9425	19.1072	19.403	20.4856	20.445	20.0687
+	CKB	3.57281	-1.19636	P12277	P12277	Creatine kinase B-type	4	4	4	18.1	18.1	18.1	42.644	0	31.156	24475000	63	4	4	4	4	4	4	4	4	18.1641	18.1876	18.0537	19.1656	19.4741	19.3549
	PKP1	0.581494	-1.22347	Q13835;Q13835-2	Q13835;Q13835-2	Plakophilin-1	3	3	3	7.9	7.9	7.9	82.86	0	40.6	6747800	24	0	2	3	3	3	3		3	15.648	16.669	17.0804	19.3593	16.917	16.7914
+	CCT8	2.44193	-1.24241	P50990;P50990-2;P50990-3	P50990;P50990-2;P50990-3	T-complex protein 1 subunit theta	9	9	9	23.5	23.5	23.5	59.62	0	83.394	114650000	152	9	9	6	9	7	6	8	7.33333	19.7971	19.8529	20.0703	20.9217	21.0097	21.5161
+	AHNAK	1.88043	-1.25741	Q09666	Q09666	Neuroblast differentiation-associated protein AHNAK	5	5	5	3	3	3	629.09	0	31.165	15643000	32	4	5	3	5	4	4	4	4.33333	17.7207	17.5948	18.0802	19.4946	19.0711	18.6022
+	PDLIM1	1.64844	-1.26207	O00151	O00151	PDZ and LIM domain protein 1	3	3	3	19.5	19.5	19.5	36.071	0	20.148	10696000	20	2	3	3	3	3	3	2.66667	3	17.1747	17.3087	17.4849	17.9466	19.0938	18.7141
	CSTA	0.734151	-1.29141	P01040	P01040	Cystatin-A;Cystatin-A, N-terminally processed	2	2	2	39.8	39.8	39.8	11.006	0	12.333	8320000	7	2	1	2	2	2	2		2	16.8732	15.8743	18.0122	19.2272	17.8806	17.526
+	FLNA	3.00674	-1.29874	P21333;P21333-2	P21333;P21333-2	Filamin-A	23	23	22	17.9	17.9	17.3	280.74	0	278.62	157310000	320	18	19	19	20	21	18	18.6667	19.6667	19.5033	19.2938	19.6813	20.6105	20.8078	20.9563
+	NT5DC2	2.70721	-1.30094	Q9H857-2;Q9H857-3;Q9H857;Q9H857-4	Q9H857-2;Q9H857-3;Q9H857;Q9H857-4	5-nucleotidase domain-containing protein 2	4	4	4	11.1	11.1	11.1	64.144	0	38.381	26889000	45	4	4	4	4	3	4	4	3.66667	18.2774	18.2686	18.6246	19.7627	19.426	19.8848
	UBAP2L	0.988008	-1.31901	Q14157;Q14157-1;Q14157-4;Q14157-3;Q14157-5	Q14157;Q14157-1;Q14157-4;Q14157-3;Q14157-5	Ubiquitin-associated protein 2-like	2	2	2	4	4	4	114.53	0	169.5	12388000	44	2	2	1	2	2	2		2	18.3113	18.4189	16.5454	18.9855	18.8741	19.373
+	CCAR2	2.6536	-1.32525	Q8N163;Q8N163-2	Q8N163;Q8N163-2	Cell cycle and apoptosis regulator protein 2	3	3	3	7.8	7.8	7.8	102.9	0	121.49	22078000	84	3	3	3	3	3	3	3	3	18.0957	17.6981	18.2151	19.2005	19.2412	19.543
	PIAS2	1.35979	-1.34601	O75928;O75928-3;O75928-2	O75928;O75928-3;O75928-2	E3 SUMO-protein ligase PIAS2	5	5	3	13	13	8.5	68.24	0	83.865	24010000	85	5	5	4	4	4	3	4.66667	3.66667	18.5129	17.6608	18.9664	19.5809	19.3667	20.2306
	TAGLN2	1.21622	-1.46436	P37802;P37802-2	P37802;P37802-2	Transgelin-2	2	2	2	19.6	19.6	19.6	22.391	0	37.971	12311000	72	2	2	1	2	2	2		2	18.2489	18.3052	16.7325	18.8461	19.1811	19.6524
	GAPDH	0.611792	-1.48271	P04406;P04406-2	P04406;P04406-2	Glyceraldehyde-3-phosphate dehydrogenase	3	3	3	14.6	14.6	14.6	36.053	0	33.596	14888000	41	3	2	1	3	3	3		3	19.4382	18.7167	16.2759	20.6309	19.3362	18.9118
+	PKM	3.93053	-1.49321	P14618;P14618-2;P14618-3	P14618;P14618-2;P14618-3	Pyruvate kinase PKM	8	8	8	22.6	22.6	22.6	57.936	0	82.779	79399000	194	8	8	7	8	8	7	7.66667	7.66667	18.6841	18.7656	18.9649	20.1877	20.348	20.3585
	RPL24	0.667658	-1.49766	P83731	P83731	60S ribosomal protein L24	2	2	2	14	14	14	17.779	0	16.545	13675000	45	1	2	2	2	2	2		2	15.8955	19.0672	18.3041	19.5956	19.6077	18.5565
	PRCC	0.862501	-1.5045	Q92733	Q92733	Proline-rich protein PRCC	2	2	2	6.5	6.5	6.5	52.417	0	26.026	10393000	23	2	2	1	2	2	2		2	18.2674	18.0118	16.2787	19.5505	19.532	17.9888
+	NUP160	1.64983	-1.54369	Q12769;Q12769-2	Q12769	Nuclear pore complex protein Nup160	5	5	5	7.8	7.8	7.8	162.12	0	36.463	4542100	17	3	2	3	3	3	4	2.66667	3.33333	16.5555	15.834	16.8817	18.2539	17.3802	18.2682
+	ARF3;ARF1;ARF5	2.18757	-1.61936	P61204;P84077;P84085;P61204-2;P18085	P61204;P84077;P84085;P61204-2	ADP-ribosylation factor 3;ADP-ribosylation factor 1;ADP-ribosylation factor 5	4	4	4	33.1	33.1	33.1	20.601	0	38.737	41161000	96	3	3	2	4	3	3	2.66667	3.33333	18.5896	18.2853	19.124	19.932	20.3349	20.59
+	MTA1	3.13304	-1.63931	Q13330;Q13330-3;Q13330-2	Q13330;Q13330-3;Q13330-2	Metastasis-associated protein MTA1	8	8	8	17.2	17.2	17.2	80.785	0	102.95	35800000	92	7	5	3	8	6	3	5	5.66667	18.1499	18.2371	18.6371	19.8589	19.9229	20.1602
+	CHAF1A	2.95558	-1.64522	Q13111;Q13111-3;Q13111-2	Q13111;Q13111-3;Q13111-2	Chromatin assembly factor 1 subunit A	8	8	8	12.6	12.6	12.6	106.91	0	108.68	82670000	238	6	7	5	7	6	5	6	6	18.7977	18.755	19.2203	20.3211	20.6379	20.7495
+	TP53BP1	2.02314	-1.67812	Q12888;Q12888-2;Q12888-3	Q12888;Q12888-2;Q12888-3	Tumor suppressor p53-binding protein 1	14	14	14	15.4	15.4	15.4	213.57	0	115.58	69843000	136	12	12	7	14	11	10	10.3333	11.6667	18.9281	18.5248	18.1077	20.4356	20.4992	19.6601
+	DARS	3.49836	-1.70289	P14868;P14868-2	P14868;P14868-2	Aspartate--tRNA ligase, cytoplasmic	7	7	7	17.2	17.2	17.2	57.136	0	47.517	24821000	63	3	4	4	5	6	4	3.66667	5	18.5054	18.6576	18.6354	20.1628	20.5807	20.1637
+	SSRP1	4.15822	-1.71655	Q08945	Q08945	FACT complex subunit SSRP1	8	8	8	21.9	21.9	21.9	81.074	0	290.12	154230000	256	8	8	6	7	7	7	7.33333	7	20.4723	20.5821	20.6637	22.2402	22.1745	22.453
+	SF3A1	3.73623	-1.75818	Q15459;Q15459-2	Q15459;Q15459-2	Splicing factor 3A subunit 1	9	9	9	18	18	18	88.885	0	70.523	58612000	135	8	8	4	9	8	7	6.66667	8	18.5203	18.6462	18.9304	20.3634	20.4652	20.5428
	SPTBN1	1.06409	-1.77568	Q01082;Q01082-3;Q01082-2	Q01082;Q01082-3;Q01082-2	Spectrin beta chain, non-erythrocytic 1	4	4	4	2.7	2.7	2.7	274.61	0	28.445	7130200	15	2	4	2	3	3	3	2.66667	3	15.6002	18.0952	16.0661	18.0332	18.5895	18.4658
+	MAP4	2.44977	-1.79301	P27816;P27816-6;P27816-2;P27816-5;P27816-7	P27816;P27816-6;P27816-2;P27816-5	Microtubule-associated protein 4	10	10	10	15.1	15.1	15.1	121	0	87.862	41564000	108	9	8	6	9	8	6	7.66667	7.66667	18.2458	17.9297	18.6874	19.9728	19.8158	20.4533
+	RPAP1	2.52764	-1.86266	Q9BWH6;Q9BWH6-2	Q9BWH6;Q9BWH6-2	RNA polymerase II-associated protein 1	2	2	2	3.1	3.1	3.1	152.75	0	12.463	4193500	6	2	1	2	2	2	2		2	16.2608	16.9223	16.0866	18.0638	18.261	18.5329
+	ANAPC1	2.02321	-1.8832	Q9H1A4	Q9H1A4	Anaphase-promoting complex subunit 1	6	6	6	5.2	5.2	5.2	216.5	0	38.626	14877000	35	3	4	2	6	5	4	3	5	16.918	16.8468	17.4325	19.1978	18.2431	19.4061
+	HCFC1	2.99563	-1.91584	P51610;P51610-4;P51610-2;P51610-3	P51610;P51610-4;P51610-2	Host cell factor 1;HCF N-terminal chain 1;HCF N-terminal chain 2;HCF N-terminal chain 3;HCF N-terminal chain 4;HCF N-terminal chain 5;HCF N-terminal chain 6;HCF C-terminal chain 1;HCF C-terminal chain 2;HCF C-terminal chain 3;HCF C-terminal chain 4;HCF C-terminal chain 5;HCF C-terminal chain 6	5	5	5	4.3	4.3	4.3	208.73	0	30.039	19093000	42	3	3	3	4	5	3	3	4	17.7355	17.6584	18.2025	19.6298	19.6439	20.0701
+	UBA2	3.76179	-1.92425	Q9UBT2;Q9UBT2-2	Q9UBT2;Q9UBT2-2	SUMO-activating enzyme subunit 2	15	15	15	39.2	39.2	39.2	71.223	0	323.31	342130000	598	15	14	13	15	14	14	14	14.3333	20.4818	20.3967	20.7466	22.2835	22.5073	22.607
+	PSMC5	1.72322	-1.97023	P62195;P62195-2	P62195;P62195-2	26S protease regulatory subunit 8	5	5	5	20	20	20	45.626	0	34.76	33386000	63	1	3	2	5	5	3		4.33333	18.2435	18.0469	18.1929	20.8217	20.4447	19.1276
+	POLDIP3	3.06232	-2.01387	Q9BY77;Q9BY77-2	Q9BY77;Q9BY77-2	Polymerase delta-interacting protein 3	4	4	4	15	15	15	46.089	0	92.558	8339500	30	3	3	3	4	4	3	3	3.66667	16.6135	16.2427	16.9319	18.5666	18.453	18.8102
+	MIA3	2.15438	-2.23749	Q5JRA6;Q5JRA6-3;Q5JRA6-2	Q5JRA6;Q5JRA6-3;Q5JRA6-2	Melanoma inhibitory activity protein 3	5	5	5	6.6	6.6	6.6	213.7	0	129.27	21783000	43	4	4	2	5	4	5	3.33333	4.66667	17.7655	17.6303	18.502	20.5021	20.5941	19.514
+	RTN4	2.03478	-2.23895	Q9NQC3-2;Q9NQC3;Q9NQC3-5;Q9NQC3-4;Q9NQC3-3;Q9NQC3-6	Q9NQC3-2;Q9NQC3;Q9NQC3-5;Q9NQC3-4	Reticulon-4	4	4	4	22	22	22	40.317	0	23.442	12531000	13	3	2	2	4	4	4	2.33333	4	17.6686	17.2645	16.7807	19.4059	18.8224	20.2024
+	AKAP12	3.37083	-2.25654	Q02952;Q02952-3;Q02952-2	Q02952;Q02952-3;Q02952-2	A-kinase anchor protein 12	8	8	8	12.7	12.7	12.7	191.48	0	181.92	23164000	71	8	7	5	8	8	6	6.66667	7.33333	16.8527	16.8587	16.9835	18.7435	19.3537	19.3673
+	CHORDC1	2.7226	-2.32492	Q9UHD1;Q9UHD1-2	Q9UHD1;Q9UHD1-2	Cysteine and histidine-rich domain-containing protein 1	3	3	3	16.6	16.6	16.6	37.489	0	70.97	40901000	82	3	3	3	3	2	3	3	2.66667	18.6461	18.5929	19.416	20.8759	21.2754	21.4784
+	COL6A1	3.61404	-2.38725	P12109	P12109	Collagen alpha-1(VI) chain	10	10	10	17.5	17.5	17.5	108.53	0	94.705	59143000	199	7	9	8	9	9	9	8	9	17.6176	17.8213	18.1393	20.0103	20.3508	20.3789
+	MFAP1	2.43622	-2.4493	P55081	P55081	Microfibrillar-associated protein 1	4	4	4	21	21	21	51.958	0	41.728	17568000	36	4	4	1	4	4	4		4	17.8235	17.8899	16.7723	19.6904	19.8648	20.2783
+	AIFM1	2.17723	-2.48144	O95831;O95831-3;O95831-2;O95831-5;O95831-4	O95831;O95831-3;O95831-2;O95831-5	Apoptosis-inducing factor 1, mitochondrial	4	4	4	9.8	9.8	9.8	66.9	0	22.715	19482000	17	3	3	1	4	4	3		3.66667	17.5315	17.4725	16.6976	19.6866	19.0414	20.418
+	EIF3G	3.55973	-2.56293	O75821	O75821	Eukaryotic translation initiation factor 3 subunit G	3	3	3	12.2	12.2	12.2	35.611	0	26.311	17847000	36	2	3	1	3	3	2		2.66667	17.2913	17.1664	17.0343	19.356	19.7824	20.0425
+	PELP1	3.06011	-2.62397	Q8IZL8	Q8IZL8	Proline-, glutamic acid- and leucine-rich protein 1	3	3	3	4.9	4.9	4.9	119.7	0	36.954	49149000	48	2	3	3	3	3	3	2.66667	3	18.6803	19.469	19.1771	21.4582	22.0791	21.661
+	EXOSC9	1.88804	-2.64646	Q06265;Q06265-2;Q06265-3;Q06265-4	Q06265;Q06265-2;Q06265-3;Q06265-4	Exosome complex component RRP45	3	3	3	10.3	10.3	10.3	48.948	0	18.865	26184000	29	3	3	3	3	3	3	3	3	17.8948	17.6608	17.3813	20.8805	20.9068	19.089
+	PDHX	3.87509	-2.66021	O00330;O00330-3;O00330-2	O00330;O00330-3	Pyruvate dehydrogenase protein X component, mitochondrial	4	4	4	12.2	12.2	12.2	54.122	0	61.607	14800000	117	3	3	3	4	4	4	3	4	15.8125	15.9491	16.2877	18.5874	18.532	18.9106
+	ALDH18A1	5.26799	-2.66926	P54886;P54886-2	P54886;P54886-2	Delta-1-pyrroline-5-carboxylate synthase;Glutamate 5-kinase;Gamma-glutamyl phosphate reductase	15	15	15	31.1	31.1	31.1	87.301	0	323.31	372770000	421	11	10	8	15	14	13	9.66667	14	20.0744	20.2896	20.0501	22.7446	22.8372	22.8401
+	ARCN1	4.24597	-2.69012	P48444;P48444-2	P48444;P48444-2	Coatomer subunit delta	3	3	3	6.8	6.8	6.8	57.21	0	18.82	15428000	36	3	1	1	2	2	2		2	16.5808	16.4616	16.9306	19.246	19.3819	19.4154
	NPM3	0.878505	-2.72548	O75607	O75607	Nucleoplasmin-3	2	2	2	20.8	20.8	20.8	19.343	0	195.42	66595000	78	2	2	1	2	2	2		2	20.8883	20.5805	16.4148	22.1564	22.0166	21.887
+	DPH2	2.76917	-2.77688	Q9BQC3;Q9BQC3-2	Q9BQC3;Q9BQC3-2	Diphthamide biosynthesis protein 2	2	2	2	8.4	8.4	8.4	52.082	0	11.888	8497600	13	1	1	2	2	2	2		2	16.0285	16.2927	16.7216	19.2127	18.5471	19.6137
+	PLCG1	3.99717	-2.86307	P19174;P19174-2	P19174;P19174-2	1-phosphatidylinositol 4,5-bisphosphate phosphodiesterase gamma-1	4	4	4	4.7	4.7	4.7	148.53	0	26.812	21318000	54	3	3	3	4	4	4	3	4	16.4491	16.7931	16.969	19.4072	19.6314	19.7619
+	GFM1	3.56673	-2.93874	Q96RP9;Q96RP9-2	Q96RP9;Q96RP9-2	Elongation factor G, mitochondrial	3	3	3	4.7	4.7	4.7	83.471	0	19.013	13797000	43	2	1	1	2	2	3		2.33333	17.1585	16.3672	16.5651	19.5311	19.6679	19.708
+	SAMHD1	4.91605	-4.64851	Q9Y3Z3;Q9Y3Z3-4;Q9Y3Z3-3	Q9Y3Z3;Q9Y3Z3-4;Q9Y3Z3-3	Deoxynucleoside triphosphate triphosphohydrolase SAMHD1	11	11	11	28.1	28.1	28.1	72.2	0	261.86	188820000	240	8	8	8	11	11	9	8	10.3333	16.8989	16.7698	17.185	21.3775	21.6087	21.813

## Sheet: UV(-) Q69BzF)
Gene names	Protein names	Fasta headers	Protein IDs	Majority protein IDs	Peptides 1-Q69_2.1	Peptides 2-Q69_2.1	Peptides 3-Q69_2.1	average number of peptides
ARG1	Arginase-1	sp|P05089|ARGI1_HUMAN Arginase-1 OS=Homo sapiens OX=9606 GN=ARG1 PE=1 SV=2;sp|P05089-2|ARGI1_HUMAN Isoform 2 of Arginase-1 OS=Homo sapiens OX=9606 GN=ARG1;sp|P05089-3|ARGI1_HUMAN Isoform 3 of Arginase-1 OS=Homo sapiens OX=9606 GN=ARG1	P05089;P05089-2;P05089-3	P05089;P05089-2;P05089-3	2	2	2	2
FLG2	Filaggrin-2	sp|Q5D862|FILA2_HUMAN Filaggrin-2 OS=Homo sapiens OX=9606 GN=FLG2 PE=1 SV=1;	Q5D862;CON__Q5D862	Q5D862;CON__Q5D862	2	2	2	2
KRT5	Keratin, type II cytoskeletal 5	sp|P13647|K2C5_HUMAN Keratin, type II cytoskeletal 5 OS=Homo sapiens OX=9606 GN=KRT5 PE=1 SV=3;	P13647;CON__P13647	P13647;CON__P13647	4	6	4	4.66667
KRT6C	Keratin, type II cytoskeletal 6C	sp|P48668|K2C6C_HUMAN Keratin, type II cytoskeletal 6C OS=Homo sapiens OX=9606 GN=KRT6C PE=1 SV=3;;	P48668;CON__P48668;CON__P04259	P48668;CON__P48668;CON__P04259	7	7	6	6.66667
NKAP	NF-kappa-B-activating protein	sp|Q8N5F7|NKAP_HUMAN NF-kappa-B-activating protein OS=Homo sapiens OX=9606 GN=NKAP PE=1 SV=1	Q8N5F7	Q8N5F7	2	2	2	2
RANBP2	E3 SUMO-protein ligase RanBP2	sp|P49792|RBP2_HUMAN E3 SUMO-protein ligase RanBP2 OS=Homo sapiens OX=9606 GN=RANBP2 PE=1 SV=2	P49792;Q99666;A6NKT7;Q7Z3J3;O14715;P0DJD0;P0DJD1	P49792	8	7	7	7.33333
RANGAP1	Ran GTPase-activating protein 1	sp|P46060|RAGP1_HUMAN Ran GTPase-activating protein 1 OS=Homo sapiens OX=9606 GN=RANGAP1 PE=1 SV=1	P46060	P46060	19	21	20	20
TUBA1B;TUBA1C;TUBA1A;TUBA4A	Tubulin alpha-1B chain;Tubulin alpha-1C chain;Tubulin alpha-1A chain;Tubulin alpha-4A chain	sp|P68363|TBA1B_HUMAN Tubulin alpha-1B chain OS=Homo sapiens OX=9606 GN=TUBA1B PE=1 SV=1;sp|P68363-2|TBA1B_HUMAN Isoform 2 of Tubulin alpha-1B chain OS=Homo sapiens OX=9606 GN=TUBA1B;sp|Q9BQE3|TBA1C_HUMAN Tubulin alpha-1C chain OS=Homo sapiens OX=9606 GN=T	P68363;P68363-2;Q9BQE3;Q71U36;Q71U36-2;P68366;P68366-2;Q6PEY2;P0DPH7-2;P0DPH8;P0DPH7;Q9NY65;Q9NY65-2;Q9H853	P68363;P68363-2;Q9BQE3;Q71U36;Q71U36-2;P68366;P68366-2	9	9	9	9
TUBB;TUBB2B;TUBB2A;TUBB3	Tubulin beta chain;Tubulin beta-2B chain;Tubulin beta-2A chain;Tubulin beta-3 chain	sp|P07437|TBB5_HUMAN Tubulin beta chain OS=Homo sapiens OX=9606 GN=TUBB PE=1 SV=2;sp|Q9BVA1|TBB2B_HUMAN Tubulin beta-2B chain OS=Homo sapiens OX=9606 GN=TUBB2B PE=1 SV=1;sp|Q13885|TBB2A_HUMAN Tubulin beta-2A chain OS=Homo sapiens OX=9606 GN=TUBB2A PE=1 SV=	P07437;Q9BVA1;Q13885;Q13509;Q13509-2;Q9BUF5;A6NNZ2;Q9H4B7;CON__ENSEMBL:ENSBTAP00000025008	P07437;Q9BVA1;Q13885;Q13509	8	8	7	7.66667
UBA2	SUMO-activating enzyme subunit 2	sp|Q9UBT2|SAE2_HUMAN SUMO-activating enzyme subunit 2 OS=Homo sapiens OX=9606 GN=UBA2 PE=1 SV=2;sp|Q9UBT2-2|SAE2_HUMAN Isoform 2 of SUMO-activating enzyme subunit 2 OS=Homo sapiens OX=9606 GN=UBA2	Q9UBT2;Q9UBT2-2	Q9UBT2;Q9UBT2-2	9	9	6	8

## Sheet: UV(-) (R54BzF)
Gene names	Protein names	Fasta headers	Protein IDs	Majority protein IDs	Peptides 1-R54_2.1	Peptides 2-R54_2.1	Peptides 3-R54_2.1	average number of peptides
ARG1	Arginase-1	sp|P05089|ARGI1_HUMAN Arginase-1 OS=Homo sapiens OX=9606 GN=ARG1 PE=1 SV=2;sp|P05089-2|ARGI1_HUMAN Isoform 2 of Arginase-1 OS=Homo sapiens OX=9606 GN=ARG1;sp|P05089-3|ARGI1_HUMAN Isoform 3 of Arginase-1 OS=Homo sapiens OX=9606 GN=ARG1	P05089;P05089-2;P05089-3	P05089;P05089-2;P05089-3	2	2	2	2
RANBP2	E3 SUMO-protein ligase RanBP2	sp|P49792|RBP2_HUMAN E3 SUMO-protein ligase RanBP2 OS=Homo sapiens OX=9606 GN=RANBP2 PE=1 SV=2	P49792;Q99666;A6NKT7;Q7Z3J3;O14715;P0DJD0;P0DJD1	P49792	5	6	4	5
FLG2	Filaggrin-2	sp|Q5D862|FILA2_HUMAN Filaggrin-2 OS=Homo sapiens OX=9606 GN=FLG2 PE=1 SV=1;	Q5D862;CON__Q5D862	Q5D862;CON__Q5D862	2	2	2	2
KRT5	Keratin, type II cytoskeletal 5	sp|P13647|K2C5_HUMAN Keratin, type II cytoskeletal 5 OS=Homo sapiens OX=9606 GN=KRT5 PE=1 SV=3;	P13647;CON__P13647	P13647;CON__P13647	4	4	4	4
KRT6C	Keratin, type II cytoskeletal 6C	sp|P48668|K2C6C_HUMAN Keratin, type II cytoskeletal 6C OS=Homo sapiens OX=9606 GN=KRT6C PE=1 SV=3;;	P48668;CON__P48668;CON__P04259	P48668;CON__P48668;CON__P04259	7	6	5	6
NKAP	NF-kappa-B-activating protein	sp|Q8N5F7|NKAP_HUMAN NF-kappa-B-activating protein OS=Homo sapiens OX=9606 GN=NKAP PE=1 SV=1	Q8N5F7	Q8N5F7	2	2	2	2
NRDE2	Protein NRDE2 homolog	sp|Q9H7Z3|NRDE2_HUMAN Nuclear exosome regulator NRDE2 OS=Homo sapiens OX=9606 GN=NRDE2 PE=1 SV=3	Q9H7Z3	Q9H7Z3	2	2	2	2
RANGAP1	Ran GTPase-activating protein 1	sp|P46060|RAGP1_HUMAN Ran GTPase-activating protein 1 OS=Homo sapiens OX=9606 GN=RANGAP1 PE=1 SV=1	P46060	P46060	20	21	20	20.3333
UBA2	SUMO-activating enzyme subunit 2	sp|Q9UBT2|SAE2_HUMAN SUMO-activating enzyme subunit 2 OS=Homo sapiens OX=9606 GN=UBA2 PE=1 SV=2;sp|Q9UBT2-2|SAE2_HUMAN Isoform 2 of SUMO-activating enzyme subunit 2 OS=Homo sapiens OX=9606 GN=UBA2	Q9UBT2;Q9UBT2-2	Q9UBT2;Q9UBT2-2	9	9	8	8.66667
TUBA1B;TUBA1C;TUBA1A;TUBA4A	Tubulin alpha-1B chain;Tubulin alpha-1C chain;Tubulin alpha-1A chain;Tubulin alpha-4A chain	sp|P68363|TBA1B_HUMAN Tubulin alpha-1B chain OS=Homo sapiens OX=9606 GN=TUBA1B PE=1 SV=1;sp|P68363-2|TBA1B_HUMAN Isoform 2 of Tubulin alpha-1B chain OS=Homo sapiens OX=9606 GN=TUBA1B;sp|Q9BQE3|TBA1C_HUMAN Tubulin alpha-1C chain OS=Homo sapiens OX=9606 GN=T	P68363;P68363-2;Q9BQE3;Q71U36;Q71U36-2;P68366;P68366-2;Q6PEY2;P0DPH7-2;P0DPH8;P0DPH7;Q9NY65;Q9NY65-2;Q9H853	P68363;P68363-2;Q9BQE3;Q71U36;Q71U36-2;P68366;P68366-2	9	9	9	9
TUBB;TUBB2B;TUBB2A;TUBB3	Tubulin beta chain;Tubulin beta-2B chain;Tubulin beta-2A chain;Tubulin beta-3 chain	sp|P07437|TBB5_HUMAN Tubulin beta chain OS=Homo sapiens OX=9606 GN=TUBB PE=1 SV=2;sp|Q9BVA1|TBB2B_HUMAN Tubulin beta-2B chain OS=Homo sapiens OX=9606 GN=TUBB2B PE=1 SV=1;sp|Q13885|TBB2A_HUMAN Tubulin beta-2A chain OS=Homo sapiens OX=9606 GN=TUBB2A PE=1 SV=	P07437;Q9BVA1;Q13885;Q13509;Q13509-2;Q9BUF5;A6NNZ2;Q9H4B7;CON__ENSEMBL:ENSBTAP00000025008	P07437;Q9BVA1;Q13885;Q13509	8	9	7	8
