# Supplementary material for: A Photo-Crosslinking Approach to Identify Class II SUMO-1 Binders
Source: Front Chem. 2022 May 30;10:900989. doi: 10.3389/fchem.2022.900989 (PMC9191277; doi:10.3389/fchem.2022.900989)
Supplement: Supplementary file 2 [file DataSheet2.ZIP › Tab.S2_SUMO-1 interactors (HeLa whole cell extract).xlsx]

## Sheet: SUMO-1 binders UV(+) (#644)
Student's T-test Significant Q69BzF_R54BzF	-LOG(P-value)	Difference	Gene names	Protein names	Protein IDs	Majority protein IDs	Peptides	Razor + unique peptides	Unique peptides	Sequence coverage [%]	Unique + razor sequence coverage [%]	Unique sequence coverage [%]	Mol. weight [kDa]	Q-value	Score	Intensity	MS/MS count	Peptides Q69BzF_01	Peptides Q69BzF_02	Peptides Q69BzF_03	Peptides Q69BzF_04	Peptides Q69BzF_05	Peptides Q69BzF_06	Peptides R54BzF_01	Peptides R54BzF_02	Peptides R54BzF_03	Peptides R54BzF_04	Peptides R54BzF_05	Peptides R54BzF_06	average number of peptides (Q69BzF)	averge number of peptides (R54BzF)	Student's T-test Test statistic Q69BzF_R54BzF	LFQ intensity Q69BzF_01	LFQ intensity Q69BzF_02	LFQ intensity Q69BzF_03	LFQ intensity Q69BzF_04	LFQ intensity Q69BzF_05	LFQ intensity Q69BzF_06	LFQ intensity R54BzF_01	LFQ intensity R54BzF_02	LFQ intensity R54BzF_03	LFQ intensity R54BzF_04	LFQ intensity R54BzF_05	LFQ intensity R54BzF_06
	1.56448	-0.849249	KIAA1598	Shootin-1	A0MZ66;A0MZ66-5;A0MZ66-6;A0MZ66-3;A0MZ66-7;A0MZ66-8;A0MZ66-4;A0MZ66-2	A0MZ66;A0MZ66-5;A0MZ66-6;A0MZ66-3;A0MZ66-7;A0MZ66-8;A0MZ66-4	5	5	5	14.3	14.3	14.3	71.639	0	42.851	14436000	23	4	1	1	4	3	4	2	2	2	3	2	3		2.33333	-1.02475	18.8409	17.8981	17.2953	18.4629	17.2381	18.8485	18.7355	18.9877	19.0069	18.7334	19.5677	18.648
+	9.57755	-4.47086	SAMHD1	Deoxynucleoside triphosphate triphosphohydrolase SAMHD1	Q9Y3Z3;Q9Y3Z3-3;Q9Y3Z3-4	Q9Y3Z3;Q9Y3Z3-3;Q9Y3Z3-4	15	15	15	34.2	34.2	34.2	72.2	0	212.31	230880000	421	8	7	5	7	5	5	12	11	10	14	11	14	6.16667	12	-6.56888	17.3318	17.8895	17.735	17.0047	17.1325	17.2943	21.9467	22.2485	22.1159	21.6979	21.6139	21.5901
	0.803273	-0.531395	SMCHD1	Structural maintenance of chromosomes flexible hinge domain-containing protein 1	A6NHR9;A6NHR9-2;A6NHR9-3	A6NHR9;A6NHR9-2	7	7	7	5.7	5.7	5.7	226.37	0	16.422	19782000	56	6	1	2	5	2	5	3	2	2	5	5	6		3.83333	-0.626954	18.1234	17.5119	19.2216	18.3035	18.7585	19.2181	18.1912	19.3943	19.5603	19.2143	18.6546	19.3107
+	9.78086	-4.39568	RTN4	Reticulon-4	Q9NQC3-2;Q9NQC3;Q9NQC3-5;Q9NQC3-4;Q9NQC3-3;Q9NQC3-6	Q9NQC3-2;Q9NQC3;Q9NQC3-5;Q9NQC3-4	8	8	8	45.3	45.3	45.3	40.317	0	131.05	137360000	194	4	4	4	8	5	5	6	5	6	8	6	7	5	6.33333	-6.56717	17.3227	17.9932	17.5409	17.4744	17.7748	17.2619	22.017	22.4404	21.9179	21.9304	21.9631	21.4732
	0.917441	0.249442	EIF3C;EIF3CL	Eukaryotic translation initiation factor 3 subunit C;Eukaryotic translation initiation factor 3 subunit C-like protein	Q99613;B5ME19;Q99613-2	Q99613;B5ME19;Q99613-2	8	8	8	12.5	12.5	12.5	105.34	0	29.767	55859000	106	7	3	2	6	5	6	6	3	2	6	5	6	4.83333	4.66667	0.385438	20.0563	20.6344	20.6215	19.9137	20.5151	20.235	19.8163	20.1637	20.2909	20.0789	20.2367	19.8928
+	11.0123	-4.20324	SAE1	SUMO-activating enzyme subunit 1;SUMO-activating enzyme subunit 1, N-terminally processed	Q9UBE0;Q9UBE0-3;Q9UBE0-2	Q9UBE0;Q9UBE0-3;Q9UBE0-2	13	13	13	54.6	54.6	54.6	38.449	0	323.31	1084000000	1432	8	9	7	10	8	10	12	12	12	13	12	12	8.66667	12.1667	-6.76206	20.1749	19.916	20.0194	20.2136	19.7921	19.8309	24.5645	24.3549	24.1779	24.1765	23.9135	23.9791
	1.63429	0.508138	SMAP	Small acidic protein	O00193	O00193	2	2	2	21.3	21.3	21.3	20.332	0	191.05	75910000	190	2	2	2	2	2	2	2	2	2	2	2	2	2	2	0.736628	21.5202	22.2053	21.9527	21.2977	21.5615	21.543	20.8423	21.6727	21.184	21.4325	20.9598	20.9403
+	4.57953	-3.78416	DYNLRB1	Dynein light chain roadblock-type 1	Q9NP97;Q8TF09	Q9NP97	3	3	3	51	51	51	10.921	0	14.259	27427000	59	1	2	1	1	0	1	3	3	3	3	3	3		3	-3.71318	17.0414	20.0189	16.9388	17.2307	16.7131	17.1413	21.0147	21.7046	21.2536	21.5818	21.0874	21.1471
	0.121151	0.0649945	SUPT5H	Transcription elongation factor SPT5	O00267;O00267-2	O00267;O00267-2	12	12	12	22.8	22.8	22.8	121	0	112.13	126970000	228	7	7	6	11	9	11	7	8	7	7	9	10	8.5	8	0.0923234	20.5193	21.2002	20.905	20.6102	20.369	20.2653	20.5314	21.0823	20.8691	20.6023	20.236	20.1581
	2.24953	0.722489	CLIC1	Chloride intracellular channel protein 1	O00299	O00299	6	6	6	41.5	41.5	41.5	26.922	0	86.908	103500000	215	5	4	4	5	5	6	5	4	4	4	5	5	4.83333	4.5	1.02361	20.6742	21.3865	21.1362	20.6062	20.75	20.6091	19.7838	20.7724	20.4297	19.9549	19.8408	20.0457
+	7.44194	-3.64678	TRMT112	Multifunctional methyltransferase subunit TRM112-like protein	Q9UI30;Q9UI30-2	Q9UI30;Q9UI30-2	3	3	3	32.8	32.8	32.8	14.199	0	143.04	72580000	103	3	2	2	2	3	3	3	2	2	3	3	3	2.5	2.66667	-4.90183	17.7178	18.11	18.582	17.7026	17.9911	16.9609	21.8837	21.1956	21.5217	21.4386	21.6585	21.2472
+	11.2636	-3.46721	DNM1L	Dynamin-1-like protein	O00429;O00429-3;O00429-6;O00429-5;O00429-7	O00429;O00429-3;O00429-6;O00429-5;O00429-7	31	31	1	63.6	63.6	3	81.876	0	323.31	3385400000	3167	27	21	21	26	25	26	29	27	27	29	28	29	24.3333	28.1667	-5.83095	21.3116	21.2606	21.4014	21.3948	21.1116	21.3728	25.0634	24.7649	24.8497	24.8643	24.4694	24.6443
	0.910522	-0.368125	AGRN	Agrin;Agrin N-terminal 110 kDa subunit;Agrin C-terminal 110 kDa subunit;Agrin C-terminal 90 kDa fragment;Agrin C-terminal 22 kDa fragment	O00468-6;O00468-3;O00468;O00468-5;O00468-4;O00468-7;O00468-2	O00468-6;O00468-3;O00468;O00468-5;O00468-4;O00468-7;O00468-2	17	17	17	19.3	19.3	19.3	214.84	0	173.93	85476000	176	11	9	9	13	11	13	12	9	10	10	11	15	11	11.1667	-0.512377	19.9449	20.2525	20.3242	19.0003	19.783	19.6688	20.1978	20.5677	20.361	20.0427	20.1028	19.9103
	0.563255	0.32314	NOP56	Nucleolar protein 56	O00567	O00567	2	2	2	6.7	6.7	6.7	66.049	0	3.8429	14041000	26	2	2	2	2	2	2	2	2	1	2	2	2	2		0.414921	18.409	18.6264	18.7081	18.7505	18.7399	18.5471	18.3294	18.5974	16.9719	18.565	18.5959	18.7825
+	6.69087	-3.36938	GFM1	Elongation factor G, mitochondrial	Q96RP9;Q96RP9-2	Q96RP9;Q96RP9-2	14	14	14	29.6	29.6	29.6	83.471	0	65.656	131070000	339	8	4	3	10	6	10	12	10	9	13	11	13	6.83333	11.3333	-4.37439	18.0526	17.2294	17.834	18.3638	18.2945	18.359	21.1895	20.727	21.0071	21.8561	21.967	21.603
	2.15566	-0.466231	KPNA4	Importin subunit alpha-3	O00629	O00629	5	5	4	19	19	16.3	57.886	0	25.518	69996000	232	4	5	4	5	5	5	4	5	5	5	5	5	4.66667	4.83333	-0.730899	19.4367	19.8738	19.9918	19.7403	19.1079	19.6422	20.1143	20.2129	20.096	20.1839	19.9068	20.0763
	2.43078	-0.460841	AP3D1	AP-3 complex subunit delta-1	O14617;O14617-5;O14617-4;O14617-2;O14617-3	O14617;O14617-5;O14617-4;O14617-2	6	6	6	8.9	8.9	8.9	130.16	0	70.083	55985000	350	5	6	6	5	5	5	5	6	5	5	5	5	5.33333	5.16667	-0.740316	18.9941	19.2923	19.4145	19.0695	19.0341	18.9689	19.4756	19.7948	19.8621	19.7374	19.3788	19.2896
+	8.19383	-3.2949	AIFM1	Apoptosis-inducing factor 1, mitochondrial	O95831;O95831-3;O95831-2;O95831-5;O95831-4	O95831;O95831-3;O95831-2	9	9	9	20.9	20.9	20.9	66.9	0	26.477	88554000	129	6	4	3	5	5	4	8	6	6	9	7	8	4.5	7.33333	-4.81513	17.841	18.1307	17.9613	17.1332	17.9636	18.1298	21.1345	21.4059	21.2668	21.2801	20.6739	21.1678
	0.587433	0.516541	BACH1	Transcription regulator protein BACH1	O14867	O14867	5	5	5	10.2	10.2	10.2	81.957	0	9.4734	17604000	31	4	4	4	2	4	3	3	1	4	2	3	2	3.5		0.554709	19.3446	18.4207	18.4664	19.1418	20.3361	19.5645	19.0825	17.3232	18.3393	19.513	18.8612	19.0557
+	5.59941	-2.9218	WDR82	WD repeat-containing protein 82	Q6UXN9	Q6UXN9	2	2	2	13.4	13.4	13.4	35.079	0	152.29	26269000	88	1	0	0	0	1	1	2	2	2	2	2	2		2	-3.61945	18.0586	18.238	18.7155	17.256	17.5974	17.4499	21.3288	20.1366	20.3554	21.4347	20.7988	20.7919
	1.90199	0.380427	XPO1	Exportin-1	O14980	O14980	25	25	25	37.3	37.3	37.3	123.38	0	323.31	657990000	1345	22	18	19	23	22	23	21	16	16	22	21	21	21.1667	19.5	0.608417	22.3091	22.0524	22.6244	22.5157	22.0049	22.1197	21.8136	22.1572	21.9948	21.8409	21.6614	21.8758
	1.05731	-0.380866	SEC16A	Protein transport protein Sec16A	O15027;O15027-2;O15027-4;O15027-3	O15027;O15027-2;O15027-4;O15027-3	17	17	1	16.6	16.6	1.7	251.89	0	64.691	111690000	365	12	7	9	12	15	15	12	6	9	11	11	13	11.6667	10.3333	-0.543161	19.7384	20.3462	20.0924	19.534	19.7754	19.5431	19.8946	20.7747	20.5543	19.8223	20.1292	20.1396
	0.430243	0.125692	U2SURP	U2 snRNP-associated SURP motif-containing protein	O15042;O15042-2;O15042-3	O15042;O15042-2;O15042-3	7	7	7	11.4	11.4	11.4	118.29	0	142.55	45344000	162	4	3	3	6	4	4	3	3	3	7	4	4	4	4	0.198162	19.6645	20.2482	19.8607	19.7201	19.7054	19.5768	19.5645	20.0301	19.8527	19.6248	19.4903	19.459
+	8.60405	-2.8644	PSMC5	26S protease regulatory subunit 8	P62195;P62195-2	P62195;P62195-2	9	9	8	32.3	32.3	29.3	45.626	0	65.818	89342000	209	6	3	4	7	3	6	6	4	4	9	6	6	4.83333	5.83333	-4.43814	18.6345	18.2535	18.7432	18.6514	18.6353	18.5665	21.886	20.9741	21.4167	21.6221	21.5169	21.2548
	1.45945	-0.792433	TRIM24	Transcription intermediary factor 1-alpha	O15164;O15164-2	O15164;O15164-2	3	3	3	5.3	5.3	5.3	116.83	0	21.562	11186000	19	3	2	2	2	1	2	3	2	2	2	3	3		2.5	-0.961138	18.7901	18.289	18.4474	18.1797	17.1631	18.8679	18.56	18.7765	18.6886	19.5882	19.0961	19.7824
	0.0144471	-0.00824706	LAMA5	Laminin subunit alpha-5	O15230	O15230	8	8	8	4.1	4.1	4.1	399.73	0	21.503	39941000	60	6	5	4	5	5	6	7	6	7	5	5	5	5.16667	5.83333	-0.0118476	19.2109	20.0757	19.5844	19.1559	19.479	19.395	19.0554	19.9579	19.7771	19.5032	19.5024	19.1544
	0.825143	-0.281426	RNF113A	RING finger protein 113A	O15541	O15541	4	4	4	23	23	23	38.787	0	45.386	62394000	49	4	2	2	4	3	4	4	3	4	4	3	3	3.16667	3.5	-0.413691	20.5016	21.0417	21.0347	20.3542	20.6948	20.6269	20.9459	21.0904	21.3184	21.0872	21.1615	20.3391
	0.376714	0.179472	TTI1	TELO2-interacting protein 1 homolog	O43156	O43156	3	3	3	5.2	5.2	5.2	122.07	0	7.2817	10998000	48	3	3	3	3	3	3	3	3	3	3	2	3	3	2.83333	0.251567	18.2832	17.8574	18.7426	18.2963	17.6801	17.7747	17.7275	17.9549	18.5175	17.6139	17.7181	18.0256
	3.31033	-0.608639	PHGDH	D-3-phosphoglycerate dehydrogenase	O43175	O43175	8	8	8	19.1	19.1	19.1	56.65	0	24.079	34826000	233	4	2	3	6	3	7	3	2	2	5	3	7	4.16667	3.66667	-0.98136	19.3773	19.0286	19.3111	19.5528	19.0954	19.347	19.7946	19.6749	20.06	20.2558	19.7233	19.8556
	1.32694	-0.416862	SART1	U4/U6.U5 tri-snRNP-associated protein 1	O43290	O43290	7	7	7	15.1	15.1	15.1	90.254	0	34.172	42367000	43	4	4	4	3	4	5	4	4	4	5	4	4	4	4.16667	-0.609284	19.6339	20.1025	20.1729	19.6013	19.6275	19.7753	20.1358	20.7088	20.5931	19.992	20.2687	19.7162
	0.399943	-0.178816	ACTN4	Alpha-actinin-4	O43707;O43707-2;O43707-3;P35609;P35609-2;Q08043	O43707;O43707-2;O43707-3	15	15	7	22	22	12.1	104.85	0	67.3	127610000	198	12	4	5	14	8	12	8	6	6	11	6	10	9.16667	7.83333	-0.254508	21.224	21.7098	21.515	21.4214	21.5042	21.1805	21.7188	22.2087	21.9672	20.9423	21.3951	21.3958
	0.755561	0.361773	HTATSF1	HIV Tat-specific factor 1	O43719	O43719	6	6	6	17.5	17.5	17.5	85.852	0	204.8	51005000	78	5	4	4	5	6	5	5	4	4	5	6	4	4.83333	4.66667	0.483551	19.6127	20.3412	19.9594	19.5428	19.6163	19.5625	19.3935	19.8037	19.8374	19.4273	19.5798	18.4224
+	5.17672	-2.84121	MIA3	Melanoma inhibitory activity protein 3	Q5JRA6;Q5JRA6-2;Q5JRA6-3;Q5JRA6-4	Q5JRA6;Q5JRA6-2;Q5JRA6-3	16	16	16	15.3	15.3	15.3	213.7	0	200.14	43234000	121	4	6	5	5	7	10	11	5	10	14	8	9	6.16667	9.5	-3.41111	17.0986	17.38	17.5162	17.6193	17.6663	17.5799	20.8012	18.8309	20.1797	21.0678	20.5396	20.4884
+	4.37726	-2.83421	LGALS1	Galectin-1	P09382	P09382	5	5	5	64.4	64.4	64.4	14.716	0	26.185	37787000	73	2	1	1	3	1	2	4	3	3	4	4	5		3.83333	-3.1119	18.9854	18.0272	17.618	19.2204	16.9974	19.1706	21.1656	21.0246	21.0276	20.801	21.0787	21.9268
	1.63947	0.766656	AKAP8	A-kinase anchor protein 8	O43823	O43823	4	4	4	13.4	13.4	13.4	76.107	0	25.789	15465000	52	4	3	3	4	3	4	4	3	4	4	3	4	3.5	3.66667	0.975831	18.7211	18.5351	19.1777	19.2929	17.9563	19.118	17.6226	18.1919	17.6302	18.7872	17.6358	18.3336
	0.488022	0.84363	CALU	Calumenin	O43852;O43852-3;O43852-6;O43852-4;O43852-15;O43852-10;O43852-5;O43852-2;O43852-13;O43852-14;O43852-9;O43852-11;O43852-8	O43852;O43852-3;O43852-6;O43852-4;O43852-15;O43852-10;O43852-5;O43852-2	6	6	6	29.5	29.5	29.5	37.106	0	14.14	113250000	116	3	2	2	4	4	5	3	1	1	6	3	4	3.33333		0.641476	21.0247	21.3728	21.6849	20.4533	21.2319	21.0381	21.7297	18.2002	17.3972	21.5083	21.6482	21.2603
	1.10364	-0.195485	RAD21	Double-strand-break repair protein rad21 homolog	O60216	O60216	6	6	6	20.1	20.1	20.1	71.689	0	90.873	114720000	286	6	4	5	6	6	6	5	5	5	6	6	5	5.5	5.33333	-0.32588	21.0048	21.0153	21.0946	20.906	20.8904	20.652	21.281	21.2332	21.2118	21.229	20.9784	20.8025
	1.24319	-0.38234	DHX16	Putative pre-mRNA-splicing factor ATP-dependent RNA helicase DHX16	O60231	O60231	4	4	4	6.5	6.5	6.5	119.26	0	7.8492	23234000	23	4	3	2	4	4	3	4	3	3	3	2	2	3.33333	2.83333	-0.564021	18.9233	19.7579	19.3682	19.0879	19.1961	19.0687	19.7953	20.163	19.45	19.5149	19.5199	19.253
+	2.40488	-2.81922	AAR2	Protein AAR2 homolog	Q9Y312	Q9Y312	5	5	5	22.7	22.7	22.7	43.472	0	6.0681	50162000	8	3	3	4	5	3	3	4	5	3	5	5	5	3.5	4.5	-2.24345	17.0366	17.3606	17.2448	20.7395	16.8885	20.4742	20.9909	20.9633	21.0867	21.6912	21.462	20.4654
	0.714564	-0.209468	TBC1D4	TBC1 domain family member 4	O60343;O60343-2;O60343-3;O60343-4;O60343-5	O60343;O60343-2;O60343-3	7	7	7	6.8	6.8	6.8	146.56	0	33.704	59087000	122	6	4	3	5	5	5	5	2	3	7	5	6	4.66667	4.66667	-0.322232	19.903	20.4287	20.4586	19.8212	19.963	19.794	19.9279	20.21	20.5558	20.3704	20.3364	20.2248
	2.26348	0.450693	SYNCRIP	Heterogeneous nuclear ribonucleoprotein Q	O60506;O60506-3;O60506-4;O60506-2;O60506-5	O60506;O60506-3;O60506-4;O60506-2;O60506-5	9	9	8	20.1	20.1	18.8	69.602	0	76.387	124740000	281	7	7	7	8	7	8	7	5	7	7	5	6	7.33333	6.16667	0.718014	20.8526	21.1228	21.2786	20.79	20.7346	20.7889	20.2321	20.67	20.8065	20.2934	20.3914	20.4699
	1.73221	-0.703012	BUB1B	Mitotic checkpoint serine/threonine-protein kinase BUB1 beta	O60566;O60566-3;O60566-2	O60566;O60566-3;O60566-2	8	8	8	14.6	14.6	14.6	119.54	0	85.255	39811000	152	6	4	5	7	7	7	7	6	5	6	7	7	6	6.33333	-0.936942	18.8067	19.3214	19.6576	18.8748	18.7614	19.0053	19.7849	20.3358	20.2963	18.9826	19.6673	19.5783
	1.25865	0.754187	PLOD3	Procollagen-lysine,2-oxoglutarate 5-dioxygenase 3	O60568	O60568	4	4	4	7.3	7.3	7.3	84.784	0	6.1034	23367000	13	3	3	3	3	3	4	3	3	3	2	2	3	3.16667	2.66667	0.889923	21.4296	20.576	20.3833	19.2552	20.4163	20.8673	19.9222	19.914	19.2553	19.0648	20.1366	20.1098
	1.34959	0.463642	DIAPH1	Protein diaphanous homolog 1	O60610;O60610-2;O60610-3	O60610;O60610-2;O60610-3	11	11	11	13.5	13.5	13.5	141.35	0	87.682	86717000	205	10	4	5	8	6	10	8	4	3	5	6	8	7.16667	5.66667	0.660352	20.6232	21.5729	21.1519	20.7901	20.8976	20.698	20.0263	20.9689	20.8049	20.3179	20.5021	20.3317
	0.999702	0.318912	CTNND1	Catenin delta-1	O60716;O60716-3;O60716-2;O60716-6;O60716-5;O60716-7;O60716-9;O60716-8;O60716-10;O60716-12;O60716-14;O60716-11;O60716-13;O60716-17;O60716-16;O60716-15;O60716-23;O60716-4;O60716-22;O60716-24;O60716-20;O60716-18;O60716-19;O60716-21;O60716-29;O60716-27;O60716-25;O60716-28;O60716-30;O60716-31;O60716-32;O60716-26	O60716;O60716-3;O60716-2;O60716-6;O60716-5;O60716-7;O60716-9;O60716-8;O60716-10;O60716-12;O60716-14;O60716-11;O60716-13;O60716-17;O60716-16;O60716-15;O60716-23;O60716-4;O60716-22;O60716-24;O60716-20;O60716-18;O60716-19;O60716-21;O60716-29;O60716-27;O60716-25;O60716-28;O60716-30;O60716-31;O60716-32;O60716-26	6	6	6	12.4	12.4	12.4	108.17	0	21.447	37276000	106	4	4	5	4	4	5	3	3	4	4	3	3	4.33333	3.33333	0.471766	19.8302	20.1188	20.183	19.5385	19.7733	19.9523	19.6998	20.0193	19.859	19.0721	19.2579	19.5747
	0.582046	0.267302	EIF5B	Eukaryotic translation initiation factor 5B	O60841	O60841	11	11	11	15.7	15.7	15.7	138.83	0	57.872	113100000	181	8	6	5	8	8	10	5	5	5	8	8	10	7.5	6.83333	0.368817	21.1747	21.7035	21.7189	21.165	20.7978	20.8569	20.7691	21.2491	21.4607	21.1857	20.5634	20.585
+	8.89384	-2.8121	ANAPC1	Anaphase-promoting complex subunit 1	Q9H1A4	Q9H1A4	10	10	10	8.7	8.7	8.7	216.5	0	31.462	50507000	180	6	6	6	5	4	7	10	8	8	8	7	9	5.66667	8.33333	-4.4401	16.9063	17.5505	17.5426	17.0408	17.3133	17.2388	20.0188	20.334	20.2072	20.0709	20.0833	19.7508
+	6.16997	-2.6797	DPH2	Diphthamide biosynthesis protein 2	Q9BQC3;Q9BQC3-2;Q9BQC3-3	Q9BQC3;Q9BQC3-2;Q9BQC3-3	6	6	6	23.3	23.3	23.3	52.082	0	17.21	29509000	139	2	3	3	3	3	1	5	4	3	5	5	6		4.66667	-3.60042	17.94	16.9732	17.1805	16.7094	17.0901	17.8717	20.3582	19.5421	20.2247	20.0178	19.6153	20.085
+	10.1621	-2.55219	ALDH18A1	Delta-1-pyrroline-5-carboxylate synthase;Glutamate 5-kinase;Gamma-glutamyl phosphate reductase	P54886;P54886-2	P54886;P54886-2	18	18	18	34.2	34.2	34.2	87.301	0	323.31	564120000	841	10	9	9	13	11	13	17	11	12	17	16	17	10.8333	15	-4.32603	20.6661	20.8715	21.1007	20.6665	20.5286	20.6608	23.3765	23.3805	23.2385	23.3652	23.1922	23.2547
	1.20222	-0.431605	ZC3H11A	Zinc finger CCCH domain-containing protein 11A	O75152;A0A1B0GTU1	O75152	9	9	9	22.3	22.3	22.3	89.13	0	80.713	49815000	152	6	3	5	7	6	7	6	5	6	6	7	6	5.66667	6	-0.611184	19.4106	20.2017	19.7734	19.0615	19.5239	19.3732	19.7448	20.4431	20.3332	19.8143	19.9093	19.6893
+	4.07762	-2.50367	CHORDC1	Cysteine and histidine-rich domain-containing protein 1	Q9UHD1;Q9UHD1-2	Q9UHD1;Q9UHD1-2	7	7	7	34.6	34.6	34.6	37.489	0	194.57	153940000	246	4	4	3	4	5	4	7	5	6	7	6	6	4	6.16667	-2.79944	20.4665	20.9895	21.134	19.9102	19.6238	18.8837	22.6687	23.0807	23.2571	22.6143	22.259	22.1499
+	5.21788	-2.40214	NSFL1C	NSFL1 cofactor p47	Q9UNZ2;Q9UNZ2-5;Q9UNZ2-4;Q9UNZ2-6	Q9UNZ2;Q9UNZ2-5;Q9UNZ2-4;Q9UNZ2-6	6	6	6	33.2	33.2	33.2	40.572	0	80.057	27198000	76	4	3	2	5	3	5	4	4	3	6	4	5	3.66667	4.33333	-3.0856	17.4817	17.354	18.2453	16.687	17.738	17.1125	19.9628	19.2602	19.4977	19.9101	20.4947	19.9057
	0.129908	-0.0357698	SF3B1	Splicing factor 3B subunit 1	O75533;O75533-2	O75533	19	19	19	26.5	26.5	26.5	145.83	0	140.59	208070000	551	15	11	10	15	14	17	13	11	11	16	14	15	13.6667	13.3333	-0.0590796	20.9694	21.3412	21.1555	21.0578	21.0041	20.8065	20.9316	21.3547	21.2978	20.974	21.0068	20.9842
+	3.78417	-2.33128	EML3	Echinoderm microtubule-associated protein-like 3	Q32P44;Q32P44-2	Q32P44;Q32P44-2	8	8	8	13.3	13.3	13.3	95.196	0	16.129	25471000	58	2	1	2	3	1	1	6	4	4	6	4	7		5.16667	-2.59215	17.4762	17.0381	18.1626	19.1011	16.77	18.5118	19.8946	20.6743	20.6333	19.8814	20.0816	19.8822
	1.43083	-0.22287	SNRNP200	U5 small nuclear ribonucleoprotein 200 kDa helicase	O75643;O75643-2	O75643	38	38	38	27.2	27.2	27.2	244.5	0	323.31	529210000	1144	32	25	24	30	29	34	29	23	24	29	27	30	29	27	-0.376012	24.0283	24.1548	24.4693	24.2521	23.9585	24.0877	24.2432	24.4492	24.5475	24.4982	24.2363	24.3135
	1.16132	-0.334803	NUP155	Nuclear pore complex protein Nup155	O75694;O75694-2	O75694;O75694-2	11	11	11	12.4	12.4	12.4	155.2	0	47.542	115340000	248	9	10	9	11	7	9	10	9	9	8	7	7	9.16667	8.33333	-0.503958	20.5522	20.8548	21.0815	20.3836	20.3988	20.6312	20.8935	21.2373	21.413	20.6761	20.6895	21.0017
	1.3796	-0.505727	WDHD1	WD repeat and HMG-box DNA-binding protein 1	O75717;O75717-2	O75717;O75717-2	6	6	6	7.8	7.8	7.8	125.97	0	323.31	38492000	147	4	3	3	4	4	4	3	3	3	5	3	3	3.66667	3.33333	-0.705705	19.5301	20.2193	19.9272	19.1085	19.7067	19.4262	19.9336	20.7678	20.3704	20.0253	20.0934	19.7619
+	8.41162	-2.31821	EIF3G	Eukaryotic translation initiation factor 3 subunit G	O75821	O75821	10	10	10	40.9	40.9	40.9	35.611	0	86.974	75941000	114	4	5	4	6	4	7	5	5	5	9	6	9	5	6.5	-3.72017	18.5626	18.8727	18.5073	18.8572	18.6354	18.9534	21.1416	21.1171	20.9405	21.4218	20.9595	20.7174
	0.62595	-0.426985	PIAS1	E3 SUMO-protein ligase PIAS1	O75925;O75925-2;O75925-3	O75925;O75925-2	5	5	4	12.1	12.1	9.8	71.835	0	37.6	46906000	75	3	3	2	4	3	5	3	2	2	4	2	5	3.33333	3	-0.508836	20.5916	18.6881	20.3701	20.9093	20.0671	20.4927	20.8657	20.9225	20.7287	20.553	20.3804	20.2305
+	3.79741	-2.18726	RELA	Transcription factor p65	Q04206;Q04206-3;Q04206-4;Q04206-2	Q04206;Q04206-3;Q04206-4;Q04206-2	6	6	6	18.3	18.3	18.3	60.218	0	15.234	28175000	37	4	1	1	4	2	5	4	2	2	5	3	6		3.66667	-2.50473	18.3675	18.168	17.5747	18.4659	17.0054	18.506	20.8467	19.668	19.576	20.5456	21.0453	19.5294
	2.09586	0.519041	DNAJC8	DnaJ homolog subfamily C member 8	O75937	O75937	2	2	2	20.9	20.9	20.9	29.841	0	232.87	13701000	90	2	2	2	2	2	2	2	2	2	2	2	2	2	2	0.789649	19.0672	18.4672	18.477	19.1494	18.5428	18.9067	18.5431	18.0655	18.0433	18.5343	18.1733	18.1365
	0.695771	-0.492105	GLRX3	Glutaredoxin-3	O76003	O76003	3	3	3	15.8	15.8	15.8	37.432	0	5.467	8960200	13	3	1	2	1	3	2	2	3	2	2	3	2		2.33333	-0.572274	19.199	17.9194	17.2954	17.5755	18.6066	18.8742	18.8351	18.3168	19.3179	18.1107	18.9906	18.8516
	0.602037	0.563479	CLPX	ATP-dependent Clp protease ATP-binding subunit clpX-like, mitochondrial	O76031	O76031	6	6	6	12.6	12.6	12.6	69.223	0	13.625	26710000	42	4	2	2	6	4	5	4	1	1	5	4	5	3.83333		0.586098	19.6646	18.4067	18.5087	19.5246	19.8241	20.0378	19.3021	17.7989	17.4744	19.2961	19.5742	19.14
	1.74172	-0.214624	MTA2	Metastasis-associated protein MTA2	O94776;O94776-2	O94776;O94776-2	11	11	10	24.7	24.7	23.2	75.022	0	102.96	139830000	296	11	7	8	9	6	8	8	9	8	7	6	8	8.16667	7.66667	-0.372561	21.0574	21.1609	21.0505	20.8907	21.0646	20.9963	21.0018	21.4665	21.2125	21.3095	21.3597	21.1583
	0.505306	-0.242385	UBXN7	UBX domain-containing protein 7	O94888	O94888	5	5	5	14.9	14.9	14.9	54.862	0	10.636	50034000	95	3	2	2	4	3	4	3	2	2	4	3	4	3	3	-0.333026	19.8465	20.396	20.2113	19.5798	19.4483	19.4189	20.1034	20.6006	20.3242	19.9744	19.8332	19.5195
+	2.25252	-2.16724	NPM3	Nucleoplasmin-3	O75607	O75607	4	4	4	39.9	39.9	39.9	19.343	0	192.41	92054000	186	2	1	2	3	2	2	3	3	3	4	3	4		3.33333	-1.94078	20.5206	17.0808	20.7486	20.2596	20.3901	20.7041	22.0156	21.4606	21.72	22.8679	22.5548	22.0883
	0.407946	-0.182011	USP19	Ubiquitin carboxyl-terminal hydrolase 19	O94966;O94966-3;O94966-7;O94966-4;O94966-6;O94966-5;O94966-2	O94966;O94966-3;O94966-7;O94966-4;O94966-6;O94966-5;O94966-2	8	8	8	14.6	14.6	14.6	145.65	0	30.72	59161000	208	7	6	6	7	7	8	7	6	7	8	6	7	6.83333	6.83333	-0.258925	19.681	20.3267	20.478	19.5684	19.5225	19.8333	19.8836	20.4402	20.4345	19.7628	19.9456	20.0354
	0.193086	0.0698837	UBR5	E3 ubiquitin-protein ligase UBR5	O95071;O95071-2	O95071;O95071-2	13	13	13	9.3	9.3	9.3	309.35	0	61.091	76154000	195	10	7	10	11	10	10	9	8	8	11	9	9	9.66667	9	0.108282	19.7091	20.2335	20.2624	19.8042	19.6904	19.7064	19.6015	20.1038	20.1272	19.6677	19.6813	19.8053
+	4.84838	-2.11417	PLCG1	1-phosphatidylinositol 4,5-bisphosphate phosphodiesterase gamma-1	P19174;P19174-2	P19174;P19174-2	9	9	9	12	12	12	148.53	0	28.4	46596000	65	5	2	3	4	6	6	8	4	7	8	8	8	4.33333	7.16667	-2.74586	17.4769	18.3298	18.0157	17.9249	17.7419	17.2992	20.1785	20.646	19.0594	20.1452	19.6181	19.8263
+	3.03371	-2.04964	BRD4	Bromodomain-containing protein 4	O60885;O60885-2;O60885-3	O60885;O60885-2;O60885-3	3	3	3	3.7	3.7	3.7	152.22	0	3.9325	24767000	18	2	1	1	2	2	2	3	2	2	2	2	3		2.33333	-2.17594	18.9402	16.8124	17.2767	19.1236	18.7111	17.3465	20.7757	19.8527	19.7369	20.058	19.7279	20.3571
+	7.19855	-2.02627	NUP160	Nuclear pore complex protein Nup160	Q12769;Q12769-3;Q12769-2	Q12769	29	29	29	32.7	32.7	32.7	162.12	0	323.31	148550000	542	14	12	11	17	12	20	20	15	17	23	16	23	14.3333	19	-3.14777	18.9507	18.8227	19.1881	19.261	18.6241	19.3545	21.2748	21.1406	21.1278	21.1449	20.6671	21.0035
	1.23896	0.439926	KIF4A	Chromosome-associated kinesin KIF4A	O95239;O95239-2;Q2VIQ3	O95239;O95239-2	9	9	9	12.5	12.5	12.5	139.88	0	26.271	53490000	128	6	4	5	7	8	8	6	6	5	6	7	7	6.33333	6.16667	0.623809	19.9063	20.4318	20.2665	19.547	19.7574	19.6442	19.2455	19.8599	19.8386	18.9252	19.5009	19.5434
	2.01073	0.377129	IPO7	Importin-7	O95373	O95373	12	12	12	18.1	18.1	18.1	119.52	0	101.73	149180000	479	8	8	6	11	7	11	8	6	6	10	7	10	8.5	7.83333	0.609795	20.821	20.5068	20.546	21.1339	20.8228	20.5908	20.3067	20.0936	20.5848	20.3827	20.3218	20.4688
	0.210885	0.0599877	AHSA1	Activator of 90 kDa heat shock protein ATPase homolog 1	O95433;O95433-2	O95433;O95433-2	6	6	6	26.6	26.6	26.6	38.274	0	31.423	84302000	239	4	2	2	6	6	6	3	3	2	5	5	6	4.33333	4	0.0974335	20.9423	21.1145	20.7953	21.1024	20.8819	20.8295	20.6848	21.248	20.7451	21.1527	20.7669	20.7084
	0.982854	0.270641	TDP2	Tyrosyl-DNA phosphodiesterase 2	O95551;O95551-2;O95551-3	O95551;O95551-2;O95551-3	4	4	4	14.9	14.9	14.9	40.929	0	87.392	24659000	54	4	2	2	4	3	4	3	2	2	4	2	3	3.16667	2.66667	0.41551	19.4008	20.0878	19.837	19.7317	19.6643	19.3627	19.2135	19.6272	19.3831	19.7974	19.167	19.2723
	0.522367	0.214973	AP2A1	AP-2 complex subunit alpha-1	O95782;O95782-2;O94973;O94973-3;O94973-2	O95782;O95782-2	5	5	5	9.7	9.7	9.7	107.54	0	30.987	56607000	249	5	5	5	4	5	5	4	4	4	4	4	4	4.83333	4	0.308504	19.75	19.8922	20.2701	19.0828	19.596	19.9279	19.4898	19.4693	20.005	19.2426	19.3423	19.6803
	0.663017	-0.693443	BAG3	BAG family molecular chaperone regulator 3	O95817	O95817	6	6	6	24.7	24.7	24.7	61.594	0	76.722	27503000	100	5	2	2	4	3	5	5	3	3	5	4	5	3.5	4.16667	-0.675485	19.1316	19.4158	17.3338	18.9461	19.5935	19.6721	19.7156	19.1899	18.1375	19.9172	20.7005	20.5929
+	5.8337	-1.99219	SON	Protein SON	P18583;P18583-3;P18583-5;P18583-2;P18583-10;P18583-4;P18583-7;P18583-9;P18583-6;P18583-8	P18583;P18583-3;P18583-5;P18583-2;P18583-10;P18583-4;P18583-7;P18583-9;P18583-6;P18583-8	7	7	7	6	6	6	263.83	0	145.98	58135000	142	5	4	4	5	5	4	7	5	5	5	6	6	4.5	5.66667	-2.85628	18.5196	19.3986	19.2342	19.1289	19.4519	18.3523	20.9146	21.1414	21.0007	21.1305	21.0505	20.8008
+	4.50898	-1.98685	PBK	Lymphokine-activated killer T-cell-originated protein kinase	Q96KB5;Q96KB5-2	Q96KB5;Q96KB5-2	4	4	4	22	22	22	36.085	0	8.722	42163000	52	2	2	2	2	3	4	3	2	3	4	3	3	2.5	3	-2.55444	18.7872	19.4809	19.3502	17.9536	18.9572	18.7916	21.2368	20.0964	20.9491	21.1984	20.9331	20.828
	3.78848	0.613082	LDHA	L-lactate dehydrogenase A chain	P00338;P00338-2;P00338-3;P00338-5;P00338-4	P00338;P00338-2;P00338-3;P00338-5;P00338-4	4	4	4	16.6	16.6	16.6	36.688	0	65.543	90277000	150	4	2	3	4	4	4	3	2	2	4	4	4	3.5	3.16667	1.01354	21.0887	21.4031	21.4492	21.0092	21.1343	21.0321	20.3595	20.8045	20.7032	20.4095	20.5382	20.6233
	0.314697	0.279359	EGFR	Epidermal growth factor receptor	P00533;P00533-2;P00533-4;P00533-3	P00533	6	6	6	9.7	9.7	9.7	134.28	0	13.47	29980000	51	4	4	4	5	4	5	4	3	5	3	3	5	4.33333	3.83333	0.315726	18.9031	19.1929	19.6203	17.7313	19.6586	19.449	18.7045	18.8747	19.1452	17.6879	19.0435	19.4232
	1.93266	0.308163	PGK1	Phosphoglycerate kinase 1	P00558;P00558-2;P07205	P00558;P00558-2	10	10	10	35.7	35.7	35.7	44.614	0	74.696	200890000	205	10	7	8	9	9	10	10	7	8	9	9	10	8.83333	8.83333	0.513508	21.3675	21.5021	21.1124	21.2887	21.2308	21.2965	21.0107	21.2265	20.6945	21.1088	20.7888	21.1198
+	5.37453	-1.96949	ACIN1	Apoptotic chromatin condensation inducer in the nucleus	Q9UKV3;Q9UKV3-5;Q9UKV3-2;Q9UKV3-3	Q9UKV3;Q9UKV3-5	10	10	10	13.2	13.2	13.2	151.86	0	302.08	73259000	207	5	4	4	7	8	8	7	4	6	7	7	8	6	6.5	-2.73799	18.2338	18.6284	18.4824	18.863	18.3187	19.2685	20.2736	20.9508	20.5802	21.142	20.4716	20.1935
	0.834837	-0.468145	LMNA	Prelamin-A/C;Lamin-A/C	P02545;P02545-5;P02545-4;P02545-3;P02545-2;P02545-6	P02545;P02545-5;P02545-4;P02545-3;P02545-2;P02545-6	13	13	13	28.6	28.6	28.6	74.139	0	323.31	369630000	908	11	6	7	12	11	13	10	7	7	13	11	13	10	10.1667	-0.587248	21.8858	21.6598	21.2989	22.5161	21.7039	22.4816	22.2409	21.9491	21.7561	23.1741	22.3519	22.8829
+	5.34325	-1.90572	SBNO1	Protein strawberry notch homolog 1	A3KN83;A3KN83-3;A3KN83-2	A3KN83;A3KN83-3;A3KN83-2	6	6	6	9.8	9.8	9.8	154.31	0	36.94	33673000	90	4	4	3	4	3	4	6	5	5	4	6	6	3.66667	5.33333	-2.66935	17.6784	18.0992	18.2262	17.8153	17.6566	17.7425	19.1283	19.5211	19.4586	20.2049	20.2496	20.09
	0.0262799	0.0760883	CSTB	Cystatin-B	P04080	P04080	3	3	3	58.2	58.2	58.2	11.139	0	28.476	81030000	137	3	2	2	3	2	3	3	3	3	3	2	3	2.5	2.83333	0.0504767	21.0002	18.4186	18.0532	20.9715	21.4166	20.8283	20.3032	17.6064	17.5567	21.2548	21.5585	21.9522
	1.61894	-0.616706	TK1	Thymidine kinase, cytosolic	P04183	P04183	7	7	7	50.4	50.4	50.4	25.468	0	20.781	76101000	195	3	6	3	7	3	5	4	4	4	6	4	6	4.5	4.66667	-0.842313	20.0193	20.5823	20.8525	20.764	20.3368	19.8006	20.5595	21.453	21.2225	21.3395	20.883	20.5983
	0.68901	-0.356561	RPLP2	60S acidic ribosomal protein P2	P05387;P05386-2	P05387	4	3	3	65.2	50.4	50.4	11.665	0	67.696	108140000	201	4	3	3	4	4	4	3	3	3	4	3	4	3.66667	3.33333	-0.467456	20.7743	21.6519	21.6142	20.1716	21.0026	21.2811	21.2868	21.855	21.5952	20.9227	21.4565	21.5189
	2.24378	-0.592107	RPLP0;RPLP0P6	60S acidic ribosomal protein P0;60S acidic ribosomal protein P0-like	P05388;P05388-2;Q8NHW5	P05388;P05388-2;Q8NHW5	6	6	6	34.1	34.1	34.1	34.273	0	132.1	157550000	599	6	4	5	5	4	6	5	4	5	6	4	6	5	5	-0.884981	20.8003	21.3392	20.7213	20.8005	21.2915	20.6248	21.2039	22.022	21.363	21.604	21.4735	21.4637
	2.82006	-0.484434	ATP5B	ATP synthase subunit beta, mitochondrial	P06576	P06576	13	13	13	41.6	41.6	41.6	56.559	0	29.997	98526000	299	9	8	5	12	8	9	9	8	4	9	7	10	8.5	7.83333	-0.791378	20.5309	20.5719	21.0412	20.5809	20.7788	20.4545	21.3799	21.0021	21.2648	21.0786	20.9297	21.2098
+	2.65404	-1.86439	POLD3	DNA polymerase delta subunit 3	Q15054;Q15054-3;Q15054-2	Q15054;Q15054-3;Q15054-2	4	4	4	12.4	12.4	12.4	51.4	0	13.439	26470000	99	1	2	2	2	2	3	2	2	3	4	2	4		2.83333	-1.94801	16.2852	18.8794	19.0091	19.0443	19.1608	18.1015	20.0927	20.4854	20.3738	20.1197	20.3001	20.2949
	0.0216596	0.00848961	EPRS	Bifunctional glutamate/proline--tRNA ligase;Glutamate--tRNA ligase;Proline--tRNA ligase	P07814	P07814	22	22	22	24.7	24.7	24.7	170.59	0	147.53	341520000	709	18	13	15	20	18	18	17	14	13	18	14	18	17	15.6667	0.0133546	21.319	21.7921	21.7738	21.3881	21.3517	21.2884	21.2563	21.7715	21.7797	21.4195	21.3085	21.3268
+	6.02191	-1.85266	PDHX	Pyruvate dehydrogenase protein X component, mitochondrial	O00330;O00330-3;O00330-2	O00330;O00330-3	7	7	7	20.4	20.4	20.4	54.122	0	79.307	54122000	282	5	3	4	5	4	6	6	5	4	7	6	7	4.5	5.83333	-2.74383	18.206	18.9045	19.0574	18.1829	18.1785	18.3567	20.3061	20.5778	20.495	20.2555	20.1679	20.1998
	1.67277	-0.72244	SLC3A2	4F2 cell-surface antigen heavy chain	P08195;P08195-3;P08195-2;P08195-4	P08195;P08195-3;P08195-2;P08195-4	6	6	6	15.7	15.7	15.7	67.993	0	10.298	50108000	56	4	5	4	6	5	5	5	6	6	5	6	6	4.83333	5.66667	-0.944657	19.1229	18.7785	19.8663	18.1955	19.6437	19.1603	19.6115	20.1733	19.8458	19.5269	20.0154	19.9288
+	3.25124	-1.82077	HPS6	Hermansky-Pudlak syndrome 6 protein	Q86YV9	Q86YV9	3	3	3	8.6	8.6	8.6	82.974	0	8.783	11996000	43	2	2	2	2	1	2	3	3	3	3	3	3		3	-2.10185	17.3332	18.1537	18.1678	17.8689	17.0484	17.307	20.1892	19.6964	19.4652	20.1098	19.2291	18.1139
	1.97302	0.475309	SNRNP70	U1 small nuclear ribonucleoprotein 70 kDa	P08621;P08621-2;P08621-3;P08621-4	P08621;P08621-2;P08621-3	5	5	5	19.9	19.9	19.9	51.556	0	69.953	25793000	147	3	3	3	5	2	3	3	2	3	4	2	4	3.16667	3	0.729311	20.0299	20.0372	19.7199	19.8295	19.9386	20.1568	19.5295	18.9247	19.2629	19.6954	19.5771	19.8706
+	2.69575	-1.78736	APOA1BP	NAD(P)H-hydrate epimerase	Q8NCW5;Q8NCW5-2	Q8NCW5;Q8NCW5-2	3	3	3	17	17	17	31.674	0	9.743	15700000	36	2	2	2	3	2	2	2	2	2	3	2	2	2.16667	2.16667	-1.91812	17.7045	18.5716	18.5317	17.9052	17.2741	16.9815	20.0699	20.0133	19.8387	20.3826	19.3269	18.0614
	1.39707	0.563017	ANXA5	Annexin A5	P08758	P08758	2	2	2	12.8	12.8	12.8	35.936	0	14.575	18912000	70	2	2	2	2	2	2	2	2	2	2	2	2	2	2	0.762116	19.1922	19.4639	19.5547	18.4823	18.5097	18.8364	18.6197	18.2659	19.066	18.0874	18.352	18.2701
+	1.99449	-1.74005	BOD1L1	Biorientation of chromosomes in cell division protein 1-like 1	Q8NFC6	Q8NFC6	9	9	9	6.9	6.9	6.9	330.46	0	63.803	30649000	92	6	2	1	4	5	8	7	4	5	5	5	9		5.83333	-1.65666	18.485	18.7616	16.8749	18.1948	18.8201	18.6991	20.5398	18.7556	18.4684	20.8395	21.0497	20.6227
+	8.11789	-1.70899	SF3A1	Splicing factor 3A subunit 1	Q15459;Q15459-2	Q15459;Q15459-2	14	14	14	29	29	29	88.885	0	199.57	206770000	457	12	9	8	12	11	10	12	12	12	12	12	13	10.3333	12.1667	-2.86111	19.8933	19.9089	20.0043	20.0391	20.0434	19.7649	21.5108	21.7483	21.3472	21.9657	21.7164	21.6194
	0.511558	-0.148072	POLA1	DNA polymerase alpha catalytic subunit	P09884	P09884	14	14	14	17.1	17.1	17.1	165.91	0	275.1	142330000	409	13	8	8	9	11	12	9	7	8	9	10	10	10.1667	8.83333	-0.232149	21.0849	21.5865	21.3134	20.9584	21.4219	20.9764	21.3872	21.6754	21.4499	21.2475	21.4458	21.0243
	2.10805	-0.361785	HSPA1A;HSPA1B	Heat shock 70 kDa protein 1A;Heat shock 70 kDa protein 1B	P0DMV8;P0DMV9;P0DMV8-2;P48741	P0DMV8;P0DMV9;P0DMV8-2	18	17	10	47.7	45.7	28.5	70.051	0	323.31	1086800000	1362	16	12	16	15	13	15	14	13	14	17	12	15	14.5	14.1667	-0.593969	22.4201	22.8976	22.8369	22.3845	22.4019	22.4317	22.9289	23.0281	23.0512	22.977	22.8163	22.7419
+	3.3602	-1.6936	NDUFS3	NADH dehydrogenase [ubiquinone] iron-sulfur protein 3, mitochondrial	O75489;O75489-2	O75489	5	5	5	26.1	26.1	26.1	30.241	0	8.387	29113000	42	2	2	1	2	2	2	4	4	4	4	5	5		4.33333	-2.04208	18.3649	19.0357	17.3613	18.5117	18.8939	18.6415	19.6176	20.2933	19.9904	21.1361	19.7271	20.2062
	3.61138	0.564824	DLAT	Dihydrolipoyllysine-residue acetyltransferase component of pyruvate dehydrogenase complex, mitochondrial	P10515	P10515	8	8	8	21.5	21.5	21.5	68.996	0	18.786	146960000	286	8	8	7	7	7	6	8	7	6	6	7	7	7.16667	6.83333	0.938555	20.7023	21.178	21.0415	20.8508	20.9195	20.8739	20.1898	20.5897	20.5961	20.3405	20.1842	20.2767
	0.474709	0.440866	CLU	Clusterin;Clusterin beta chain;Clusterin alpha chain	P10909;P10909-3;P10909-4;P10909-6;P10909-5;P10909-2	P10909;P10909-3;P10909-4;P10909-6;P10909-5;P10909-2	4	4	4	14	14	14	52.494	0	14.062	17625000	58	3	2	3	3	2	2	3	2	1	1	2	3	2.5		0.471291	19.7141	20.1663	18.5953	20.3364	19.2756	19.1899	19.6444	19.5224	18.34	17.8691	20.0872	19.1693
	0.995515	-0.181022	HSPA5	78 kDa glucose-regulated protein	P11021	P11021	19	18	18	39	39	39	72.332	0	323.31	716020000	995	16	11	11	18	14	17	17	12	10	18	14	18	14.5	14.8333	-0.30159	23.0011	23.362	23.11	23.05	23.1652	22.889	23.3001	23.5409	23.2064	23.1088	23.437	23.0705
+	2.02804	-1.6501	NUP107	Nuclear pore complex protein Nup107	P57740;P57740-3;P57740-2	P57740;P57740-3;P57740-2	8	8	8	15.1	15.1	15.1	106.37	0	127.82	32455000	198	6	3	5	7	6	5	5	4	6	6	5	7	5.33333	5.5	-1.62655	18.3241	15.9258	17.9146	18.5705	18.125	18.787	20.0975	18.8243	18.5969	19.8748	19.76	20.394
	1.55841	-0.316095	TOP2A	DNA topoisomerase 2-alpha	P11388;P11388-2;P11388-3;P11388-4;Q02880;Q02880-2	P11388;P11388-2;P11388-3;P11388-4	9	9	9	10.1	10.1	10.1	174.38	0	20.488	38352000	106	5	3	3	8	6	7	5	3	5	7	6	7	5.33333	5.5	-0.507582	18.904	19.2952	19.2076	18.9718	19.1608	19.1125	19.184	19.5327	19.6193	19.0674	19.3918	19.7532
+	3.3356	-1.6421	UBR1	E3 ubiquitin-protein ligase UBR1	Q8IWV7;Q8IWV7-2	Q8IWV7	5	5	5	7	7	7	200.21	0	8.05	14063000	9	3	1	1	2	2	3	4	2	3	4	3	4		3.33333	-1.99825	17.0985	17.3413	17.3005	17.4767	17.9561	17.2111	19.9264	19.8961	18.7693	19.0109	18.398	18.2361
+	2.88781	-1.62859	VPS26A	Vacuolar protein sorting-associated protein 26A	O75436;O75436-2	O75436;O75436-2	5	5	5	24.2	24.2	24.2	38.169	0	61.685	32502000	78	2	1	1	5	3	4	5	3	4	5	4	5		4.33333	-1.87521	18.78	17.4001	18.3074	19.5019	19.4055	18.8606	20.9053	20.5021	19.527	20.5436	20.2587	20.2904
+	4.83482	-1.62176	MFAP1	Microfibrillar-associated protein 1	P55081	P55081	7	7	7	33.3	33.3	33.3	51.958	0	323.31	51661000	129	6	6	5	6	5	6	6	6	6	7	6	6	5.66667	6.16667	-2.29121	19.2802	19.8139	19.3688	18.6996	18.8559	18.6666	20.8595	20.8855	20.6065	21.058	20.5669	20.4391
	0.508321	-0.474211	PABPC1	Polyadenylate-binding protein 1	P11940;P11940-2;Q9H361;Q4VXU2;Q4VXU2-2	P11940;P11940-2	8	8	3	20.8	20.8	8.5	70.67	0	27.608	92363000	200	8	4	4	7	8	7	6	2	4	7	7	8	6.33333	5.66667	-0.502537	20.889	19.8585	19.5354	21.0396	21.2437	21.0295	21.6227	19.607	20.6455	21.7079	21.5948	21.2629
+	7.05367	-1.59863	UBA2	SUMO-activating enzyme subunit 2	Q9UBT2;Q9UBT2-2	Q9UBT2;Q9UBT2-2	20	20	20	50.8	50.8	50.8	71.223	0	323.31	1190300000	1841	20	16	15	19	17	20	18	17	17	19	17	20	17.8333	18	-2.58923	22.1542	21.9466	22.0732	22.0722	21.8247	22.081	23.9688	23.8167	23.7362	23.5426	23.2842	23.3953
+	4.1772	-1.5439	TCOF1	Treacle protein	Q13428-6;Q13428-7;Q13428-5	Q13428-6;Q13428-7;Q13428-5	9	9	2	11.2	11.2	2	148.25	0	117.54	48902000	217	7	4	3	7	5	6	7	4	4	8	6	8	5.33333	6.16667	-2.09632	18.5799	19.566	18.7583	18.4623	18.3376	18.0416	20.0068	20.5809	20.3786	19.9875	20.0992	19.9563
	0.182561	-0.108636	IMPDH2	Inosine-5-monophosphate dehydrogenase 2	P12268	P12268	7	7	7	18.5	18.5	18.5	55.804	0	25.23	182460000	358	7	6	6	7	7	7	7	6	7	7	6	7	6.66667	6.66667	-0.147354	20.7626	21.4628	21.4156	20.3307	21.0121	20.9149	20.7531	21.6272	21.4234	20.5677	21.0358	21.1431
+	5.85934	-1.49471	CCT8	T-complex protein 1 subunit theta	P50990;P50990-2;P50990-3	P50990;P50990-2;P50990-3	14	14	14	34.3	34.3	34.3	59.62	0	84.073	184210000	384	11	6	8	13	10	14	11	8	8	11	11	12	10.3333	10.1667	-2.30945	20.1101	19.7114	19.9305	20.459	20.2718	20.5874	21.6248	21.8937	21.7762	21.4721	21.6926	21.5791
	2.7418	0.624954	XRCC6	X-ray repair cross-complementing protein 6	P12956;P12956-2	P12956;P12956-2	14	14	14	34.8	34.8	34.8	69.842	0	131.25	129190000	509	12	6	7	13	11	13	9	7	8	7	8	11	10.3333	8.33333	0.963549	21.0217	20.5169	20.9799	21.2176	20.5356	20.8104	20.3125	19.8134	20.1741	20.4968	20.1886	20.347
	1.67799	-0.607303	XRCC5	X-ray repair cross-complementing protein 5	P13010	P13010	8	8	8	18.7	18.7	18.7	82.704	0	49.99	75337000	386	6	4	4	6	4	6	6	3	4	4	4	6	5	4.5	-0.841141	19.5669	18.5625	19.3172	19.7868	19.4116	19.8968	20.1079	19.6725	19.7488	20.2534	20.0842	20.3189
	1.1939	-0.383583	PDIA4	Protein disulfide-isomerase A4	P13667	P13667	9	9	9	23.7	23.7	23.7	72.932	0	30.343	92115000	148	8	7	7	8	7	7	7	7	7	7	7	6	7.33333	6.83333	-0.560595	20.083	20.5828	20.3316	19.9112	20.12	19.8567	20.4208	21.0608	20.769	20.2635	20.6128	20.0599
	3.72514	-0.59317	PRKAR2A	cAMP-dependent protein kinase type II-alpha regulatory subunit	P13861;P13861-2	P13861;P13861-2	5	5	5	21.8	21.8	21.8	45.518	0	12.428	29188000	85	3	4	3	4	4	4	5	5	4	5	5	4	3.66667	4.66667	-0.983077	19.5361	19.5978	19.5062	19.268	19.5917	19.8219	20.0904	20.2747	20.4269	19.977	19.9616	20.1502
+	2.89126	-1.46768	EXOSC9	Exosome complex component RRP45	Q06265;Q06265-2;Q06265-3;Q06265-4	Q06265;Q06265-2;Q06265-3;Q06265-4	7	7	7	22.3	22.3	22.3	48.948	0	52.7	51120000	79	3	2	2	4	2	4	5	2	2	7	3	5	2.83333	4	-1.76469	19.7082	19.5212	19.4763	19.4545	19.4949	19.1856	21.4336	19.6389	21.3727	21.6999	20.3111	21.1906
+	6.77848	-1.46407	AHNAK	Neuroblast differentiation-associated protein AHNAK	Q09666;Q09666-2	Q09666	131	131	131	44.7	44.7	44.7	629.09	0	323.31	4605600000	5928	105	72	77	114	92	114	104	85	91	126	104	124	95.6667	105.667	-2.38079	23.4456	23.9039	23.7378	23.3597	23.4472	23.2973	24.9677	25.2474	24.9687	25.0722	24.9261	24.7938
	0.0531657	0.024388	GSPT1	Eukaryotic peptide chain release factor GTP-binding subunit ERF3A	P15170-3;P15170-2;P15170;Q8IYD1	P15170-3;P15170-2;P15170	6	6	6	16.5	16.5	16.5	68.699	0	42.967	72513000	268	5	3	3	5	4	5	3	3	3	6	3	5	4.16667	3.83333	0.036726	20.3062	20.7375	20.7309	19.8944	20.1951	19.989	20.1071	20.5292	20.4128	20.3601	20.2124	20.0851
	3.22935	0.622436	EZR	Ezrin	P15311;P35241;P35241-5;P35241-4;P35241-3	P15311	8	5	5	18.1	13.7	13.7	69.412	0	65.472	82098000	264	7	4	4	8	4	7	4	4	4	7	4	6	5.66667	4.83333	0.994189	20.726	21.0079	21	20.4613	20.5212	20.5751	20.199	20.1282	20.3415	20.1043	20.0207	19.7633
	0.393379	0.17735	RPS2	40S ribosomal protein S2	P15880	P15880	5	5	5	23.9	23.9	23.9	31.324	0	36.701	106430000	173	5	4	4	4	3	3	4	4	4	2	3	4	3.83333	3.5	0.252048	21.9135	22.1492	22.3752	21.8891	21.2271	21.5194	21.9949	21.6227	22.0026	21.4895	21.3315	21.5682
	1.30693	0.552925	POR	NADPH--cytochrome P450 reductase	P16435	P16435	4	4	4	10.5	10.5	10.5	76.689	0	13.771	1135200000	127	4	3	3	4	3	4	4	3	3	4	4	4	3.5	3.66667	0.73993	25.8711	26.1054	26.3938	25.6041	25.611	25.7271	25.0638	25.9443	25.8971	24.5786	25.2222	25.2889
+	7.41863	-1.45259	PELP1	Proline-, glutamic acid- and leucine-rich protein 1	Q8IZL8	Q8IZL8	14	14	14	29.1	29.1	29.1	119.7	0	323.31	284380000	434	11	9	9	10	12	10	13	9	9	13	13	13	10.1667	11.6667	-2.43022	20.6885	20.8072	20.763	20.7561	21.0104	20.5906	22.2617	22.1885	22.187	22.4714	22.3322	21.8904
	0.633148	0.848761	ATP2A2	Sarcoplasmic/endoplasmic reticulum calcium ATPase 2	P16615;P16615-5;P16615-2;P16615-3;P16615-4;O14983;Q93084;O14983-3;O14983-2;Q93084-4;Q93084-3;Q93084-7;Q93084-1;Q93084-6;Q93084-5	P16615;P16615-5;P16615-2;P16615-3;P16615-4	6	6	6	10.6	10.6	10.6	114.76	0	10.873	128760000	32	6	4	5	4	4	6	5	2	4	3	4	6	4.83333	4	0.726587	21.954	22.6133	22.1745	21.6456	22.3747	22.2995	22.043	18.1346	22.2385	21.8589	22.3253	21.3688
	0.949709	0.819797	DDX5	Probable ATP-dependent RNA helicase DDX5	P17844;P17844-2	P17844;P17844-2	11	6	6	25.9	16.4	16.4	69.147	0	8.6403	28169000	47	9	8	8	10	7	10	6	3	5	5	6	8	8.66667	5.5	0.844421	19.6823	20.1346	20.243	19.7717	19.9149	19.8236	19.615	19.6591	19.6626	16.8204	19.2451	19.649
	0.634799	0.891475	PFKL	ATP-dependent 6-phosphofructokinase, liver type	P17858;P17858-2	P17858;P17858-2	6	4	4	12.2	8.6	8.6	85.018	0	11.109	33494000	93	6	5	3	5	5	5	4	2	3	1	5	5	4.83333		0.742683	19.9066	20.497	20.1017	19.3836	20.2931	20.2821	16.7457	20.2007	20.7283	17.4049	19.9197	20.1159
+	3.04497	-1.45242	TUBA4A	Tubulin alpha-4A chain	P68366;P68366-2	P68366;P68366-2	14	3	3	49.6	9.8	9.8	49.924	0	66.474	81511000	325	12	11	11	14	13	14	11	11	11	13	11	14	12.5	11.8333	-1.78862	19.8517	20.6581	20.6022	19.6986	19.3518	19.1889	21.1424	21.9815	21.7992	20.9179	20.9374	21.2874
	0.168362	0.0806595	VCL	Vinculin	P18206;P18206-2;P18206-3	P18206;P18206-2	8	8	8	12.3	12.3	12.3	123.8	0	21.379	52934000	221	7	6	6	7	6	5	7	6	6	6	6	6	6.16667	6.16667	0.117062	19.6103	20.199	20.1333	19.5024	19.2903	19.4719	19.455	19.9539	19.9297	19.5107	19.6024	19.2717
+	1.38634	-1.44892	SNW1	SNW domain-containing protein 1	Q13573	Q13573	4	4	4	14.6	14.6	14.6	61.494	0	14.589	40009000	121	1	2	2	4	2	1	3	3	2	3	2	3		2.66667	-1.29572	17.1756	20.3259	20.3516	19.7089	20.3361	17.4276	20.706	20.629	20.7891	20.4653	20.8214	20.6086
+	9.14311	-1.43609	MAP4	Microtubule-associated protein 4	P27816;P27816-6;P27816-2;P27816-5;P27816-4;P27816-7;P27816-3	P27816;P27816-6;P27816-2	21	21	21	29.3	29.3	29.3	121	0	323.31	485410000	1060	17	10	10	21	15	21	15	12	11	20	17	20	15.6667	15.8333	-2.54525	20.8512	20.9018	20.9451	20.8821	20.8487	21.056	22.5036	22.1851	22.1877	22.4708	22.3825	22.3716
+	5.28068	-1.43201	RPAP1	RNA polymerase II-associated protein 1	Q9BWH6;Q9BWH6-2;Q9BWH6-3	Q9BWH6;Q9BWH6-2	5	5	5	7.1	7.1	7.1	152.75	0	26.781	19808000	47	4	3	3	3	2	3	4	3	3	4	4	4	3	3.66667	-2.15873	17.7682	18.3396	18.2753	17.3711	17.6508	17.7413	19.2454	19.1403	19.4459	19.3688	19.405	19.133
+	1.14222	-1.36137	DARS	Aspartate--tRNA ligase, cytoplasmic	P14868;P14868-2	P14868;P14868-2	10	10	10	27.7	27.7	27.7	57.136	0	108.49	49598000	139	6	0	4	9	5	5	8	4	3	9	5	7		6	-1.15663	19.4773	16.9316	19.1186	20.3182	19.7622	20.1372	20.6132	18.4805	20.8455	21.2951	21.2599	21.4192
+	4.14054	-1.35749	CDK2	Cyclin-dependent kinase 2	P24941;P24941-2;Q00526	P24941;P24941-2	6	6	5	32.2	32.2	28.5	33.929	0	57.079	101860000	170	4	4	4	5	4	5	4	3	4	5	4	5	4.33333	4.16667	-1.91177	20.3911	20.5987	20.2832	20.3267	19.9511	19.6654	21.6769	21.7345	21.2862	22.1337	21.5249	21.0048
	0.358988	0.154067	BTF3	Transcription factor BTF3	P20290;P20290-2	P20290;P20290-2	3	3	3	24.8	24.8	24.8	22.168	0	27.949	40937000	158	3	3	3	3	3	3	3	2	2	3	3	3	3	2.66667	0.223116	20.2377	20.0804	20.183	20.0164	19.9701	19.7347	20.0838	20.2915	20.1002	19.9419	19.814	19.0666
	0.663229	-0.251753	LMNB1	Lamin-B1	P20700	P20700	9	9	9	24.9	24.9	24.9	66.408	0	61.717	68132000	179	7	5	3	8	7	8	6	2	2	7	4	6	6.33333	4.5	-0.364265	20.43	19.6337	20.4663	20.1864	20.0197	20.3714	20.339	20.7694	20.8751	19.9222	20.3741	20.3383
	2.03695	-0.356377	CAST	Calpastatin	P20810;P20810-4;P20810-8;P20810-9;P20810-10;P20810-7;P20810-6;P20810-5;P20810-2;P20810-3	P20810;P20810-4;P20810-8;P20810-9;P20810-10;P20810-7;P20810-6;P20810-5;P20810-2;P20810-3	9	9	9	29.2	29.2	29.2	76.572	0	182.97	113960000	416	6	7	6	8	5	8	6	7	6	9	6	6	6.66667	6.66667	-0.583558	20.7834	21.0635	20.9148	20.628	20.7287	20.295	21.1412	21.0605	21.064	21.1252	21.1652	20.9956
+	3.76291	-1.35373	CCT5	T-complex protein 1 subunit epsilon	P48643;P48643-2	P48643;P48643-2	11	11	11	42.9	42.9	42.9	59.67	0	167.54	93985000	380	8	7	8	9	9	10	9	7	8	10	8	10	8.5	8.66667	-1.84597	19.2733	19.3835	20.0617	19.4439	18.6286	19.148	20.9452	20.6306	20.9153	21.0022	20.2176	20.3506
+	1.20984	-1.33466	PRDX1	Peroxiredoxin-1	Q06830	Q06830	8	8	6	51.3	51.3	41.7	22.11	0	40.114	104110000	51	6	2	2	5	3	7	3	2	2	6	3	8	4.16667	4	-1.17653	19.3047	18.5506	18.5454	18.9625	19.4099	20.908	19.403	19.6154	21.7078	20.4164	19.9196	22.627
	0.622882	0.276503	OSBP	Oxysterol-binding protein 1	P22059;Q969R2;Q969R2-4;Q969R2-6;Q969R2-3;Q969R2-2	P22059	5	5	4	14.9	14.9	12.9	89.42	0	56.713	54314000	184	4	2	3	3	4	4	4	2	2	2	4	4	3.33333	3	0.383785	20.4378	21.2442	20.7131	19.936	20.1987	20.2591	20.0382	20.5488	20.3491	19.7339	20.17	20.2901
	0.0366775	0.0584698	SCP2	Non-specific lipid-transfer protein	P22307;P22307-6;P22307-2;P22307-4;P22307-7;P22307-8	P22307;P22307-6;P22307-2;P22307-4;P22307-7;P22307-8	4	4	4	7.3	7.3	7.3	58.993	0	30.099	49819000	183	2	2	2	3	2	2	2	2	3	2	2	4	2.16667	2.5	0.0551217	20.3845	18.641	18.8376	20.6271	20.0887	20.3501	20.627	18.2013	18.6578	20.7664	20.2649	20.0608
+	4.07097	-1.32342	FAM21C;FAM21A	WASH complex subunit FAM21C;WASH complex subunit FAM21A	Q9Y4E1;Q9Y4E1-5;Q9Y4E1-3;Q9Y4E1-6;Q9Y4E1-2;Q9Y4E1-1;Q641Q2;Q641Q2-2	Q9Y4E1;Q9Y4E1-5;Q9Y4E1-3;Q9Y4E1-6;Q9Y4E1-2;Q9Y4E1-1;Q641Q2;Q641Q2-2	5	5	5	7.7	7.7	7.7	144.91	0	28.742	21026000	67	3	3	5	4	3	3	3	3	3	3	3	3	3.5	3	-1.86702	18.0233	18.6751	19.2902	18.0247	18.3609	18.2039	19.7611	19.7384	20.0446	19.732	19.5869	19.6555
+	1.1409	-1.30618	ZYX	Zyxin	Q15942;Q15942-2	Q15942;Q15942-2	3	3	3	11.7	11.7	11.7	61.277	0	12.697	9582900	35	3	1	3	3	2	3	3	3	3	3	3	3		3	-1.13565	16.1953	17.4812	16.057	16.8482	17.3225	16.934	18.7105	15.8816	16.6802	18.6408	19.6285	19.1338
+	1.78635	-1.294	SBNO2	Protein strawberry notch homolog 2	Q9Y2G9;Q9Y2G9-3	Q9Y2G9;Q9Y2G9-3	3	3	3	4.9	4.9	4.9	150.27	0	8.0185	10282000	50	1	1	2	2	1	2	2	3	2	3	3	3		2.66667	-1.36334	16.2896	17.193	18.0644	18.6883	16.6956	17.8498	18.5811	18.0481	19.0392	19.683	18.1075	19.0858
	3.06908	0.522297	SFPQ	Splicing factor, proline- and glutamine-rich	P23246;P23246-2	P23246;P23246-2	4	4	4	10.2	10.2	10.2	76.149	0	27.71	52477000	253	4	4	4	4	2	3	4	3	3	3	2	3	3.5	3	0.854352	20.5173	20.7853	20.7788	20.355	20.2924	20.6155	20.2322	20.0481	20.2578	19.8829	19.8522	19.9373
+	4.07319	-1.26605	GPI	Glucose-6-phosphate isomerase	P06744;P06744-2	P06744;P06744-2	3	3	1	8.4	8.4	3	63.146	0	9.9749	14354000	48	3	3	3	2	2	2	3	3	3	3	2	3	2.5	2.83333	-1.80952	18.0662	17.7581	18.1453	18.3717	18.0522	18.0362	19.5261	18.8692	18.7367	19.9182	19.5209	19.455
+	5.72241	-1.26268	SSRP1	FACT complex subunit SSRP1	Q08945	Q08945	13	13	13	29.8	29.8	29.8	81.074	0	250.34	323740000	589	10	6	6	9	10	12	11	7	6	11	10	12	8.83333	9.5	-2.00835	21.3911	21.7055	21.8641	21.3728	21.4964	21.5465	22.9657	22.9823	23.1413	22.7967	22.5285	22.538
	0.733372	-0.690011	SP100	Nuclear autoantigen Sp-100	P23497;P23497-4;P23497-2;P23497-7;P23497-6;P23497-3;P23497-5;Q9H930;Q9H930-3;Q9H930-1;Q9H930-2	P23497;P23497-4;P23497-2;P23497-7;P23497-6;P23497-3;P23497-5	7	7	7	12.9	12.9	12.9	100.42	0	52.435	108370000	145	5	5	5	6	6	5	4	4	5	5	5	6	5.33333	4.83333	-0.70094	20.9239	19.7075	19.1227	20.5554	21.0649	20.8513	21.6844	21.0169	19.597	20.4924	21.9827	21.5923
	0.261248	-0.135114	EIF4B	Eukaryotic translation initiation factor 4B	P23588;P23588-2	P23588;P23588-2	2	2	2	6.9	6.9	6.9	69.15	0	323.31	48648000	223	2	2	2	2	2	2	2	2	2	2	2	2	2	2	-0.18837	20.798	20.2024	20.9568	20.3458	20.2692	20.1155	20.8221	20.8807	20.8896	20.6371	20.4319	19.8372
+	3.43767	-1.26175	MTA1	Metastasis-associated protein MTA1	Q13330-3;Q13330;Q13330-2;Q9BTC8;Q9BTC8-2	Q13330-3;Q13330;Q13330-2	10	9	9	20.6	19.2	19.2	79.192	0	198.93	55664000	250	5	3	4	7	4	7	6	3	4	9	6	7	5	5.83333	-1.70596	19.1514	19.3786	19.4016	18.878	18.9599	17.8831	20.385	19.8995	20.1755	20.3318	20.2795	20.1519
	0.0392766	-0.0224066	POLR2A	DNA-directed RNA polymerase II subunit RPB1	P24928;P24928-2	P24928	8	8	8	6.6	6.6	6.6	217.17	0	36.044	33292000	135	5	2	3	8	5	5	5	2	2	6	5	6	4.66667	4.33333	-0.0319546	19.1525	19.3242	19.6546	19.1543	19.3077	18.4669	18.8677	19.5593	19.5596	19.004	19.0132	19.1909
+	1.51242	-1.26024	DNAJC7	DnaJ homolog subfamily C member 7	Q99615;Q99615-2	Q99615;Q99615-2	7	7	7	20.2	20.2	20.2	56.44	0	176.54	47724000	154	5	2	1	4	5	6	6	2	2	5	5	6		4.33333	-1.25848	19.1295	17.8551	18.2345	18.5278	19.227	18.3721	20.6597	18.281	18.507	20.4749	20.5317	20.4531
	0.510707	0.181557	MCM3	DNA replication licensing factor MCM3	P25205;P25205-2	P25205;P25205-2	17	17	17	34.5	34.5	34.5	90.98	0	102.36	168870000	541	13	11	11	13	11	11	12	12	10	12	11	11	11.6667	11.3333	0.271296	20.7837	21.2955	21.1917	20.7539	20.5642	20.6275	20.5467	21.0393	21.0597	20.5196	20.4282	20.5336
	2.94177	-0.397186	ATP5A1	ATP synthase subunit alpha, mitochondrial	P25705;P25705-2;P25705-3	P25705;P25705-2;P25705-3	9	9	9	24.4	24.4	24.4	59.75	0	122.42	166300000	227	6	5	5	8	3	8	6	5	4	8	4	6	5.83333	5.5	-0.675179	20.9051	21.2161	21.5108	21.3369	21.1341	21.1207	21.524	21.6445	21.7025	21.6034	21.5616	21.5709
+	3.07785	-1.24105	PCNA	Proliferating cell nuclear antigen	P12004	P12004	5	5	5	30.3	30.3	30.3	28.768	0	27.422	80963000	95	3	2	2	2	3	3	3	2	2	3	3	5	2.5	3	-1.62483	20.5637	20.8925	20.8955	19.741	20.4072	20.5433	21.9788	22.1378	21.8922	22.161	21.3818	20.9378
+	4.44452	-1.23564	DAB2	Disabled homolog 2	P98082;P98082-3;P98082-2	P98082;P98082-3;P98082-2	17	17	17	39.7	39.7	39.7	82.447	0	323.31	355310000	620	14	10	11	14	11	14	13	11	11	16	15	15	12.3333	13.5	-1.82835	20.8235	21.4556	21.3471	20.7398	20.9221	20.5956	22.222	22.5929	22.4183	22.0367	22.1484	21.8793
	0.228352	-0.0781101	DNMT1	DNA (cytosine-5)-methyltransferase 1	P26358;P26358-2;P26358-3	P26358;P26358-2;P26358-3	4	4	4	4	4	4	183.16	0	9.525	20360000	44	3	2	2	3	3	2	2	3	2	3	2	4	2.5	2.66667	-0.121907	19.9185	19.7694	19.9715	19.7491	19.4411	19.6921	20.0276	20.137	20.0887	19.5448	19.4715	19.7407
	2.00653	-0.513211	PTBP1	Polypyrimidine tract-binding protein 1	P26599;P26599-2;P26599-3	P26599;P26599-2;P26599-3	11	11	11	42.4	42.4	42.4	57.221	0	323.31	290010000	819	10	10	9	10	10	10	10	10	8	11	10	10	9.83333	9.83333	-0.77585	20.836	21.3061	21.5836	21.0282	20.6473	20.9246	21.4348	21.7109	21.8797	21.6032	21.3302	21.4462
	0.692578	0.67629	TARS	Threonine--tRNA ligase, cytoplasmic	P26639;P26639-2	P26639;P26639-2	4	4	4	9	9	9	83.434	0	7.6159	30606000	51	3	3	3	3	3	2	1	2	1	3	2	3	2.83333		0.678737	20.1055	20.3631	20.4539	19.7267	19.6463	19.9069	18.3175	20.2634	17.4685	20.1006	19.992	20.0026
	0.0571524	0.0336256	VARS	Valine--tRNA ligase	P26640;P26640-2	P26640	7	7	7	10.1	10.1	10.1	140.47	0	22.12	44339000	192	5	5	5	6	5	6	5	5	6	5	4	5	5.33333	5	0.0472776	19.6239	20.2751	20.2513	19.6304	19.9316	19.9941	19.3518	20.3001	20.3847	19.4777	19.8516	20.1388
	0.453931	-0.0975736	EEF1G	Elongation factor 1-gamma	P26641;P26641-2	P26641;P26641-2	11	11	11	33.6	33.6	33.6	50.118	0	112.03	213910000	410	9	10	10	8	9	10	8	9	8	9	9	10	9.33333	8.83333	-0.162657	21.6946	22.0746	21.7239	21.6224	21.645	21.64	21.7402	22.0046	22.0574	21.6978	21.6216	21.8643
	1.66753	0.609101	YWHAQ	14-3-3 protein theta	P27348;Q04917	P27348	5	4	4	33.5	29.4	29.4	27.764	0	21.875	84230000	135	4	4	4	4	5	5	4	4	4	3	4	4	4.33333	3.83333	0.841528	21.1114	21.3334	21.4356	20.6985	20.5209	20.5571	20.4104	20.4216	20.9857	20.1278	19.9172	20.1395
	0.309557	0.191447	RPL10	60S ribosomal protein L10	P27635	P27635	2	2	2	18.7	18.7	18.7	24.604	0	61.957	91356000	177	2	2	2	2	2	2	2	2	2	2	2	2	2	2	0.249499	22.1964	21.6273	20.9467	21.3465	22.3012	22.1556	21.8496	21.2888	21.0669	21.45	21.7603	22.0093
+	6.36374	-1.19253	ZNF638	Zinc finger protein 638	Q14966;Q14966-3;Q14966-5;Q14966-4;Q14966-2;Q14966-6	Q14966;Q14966-3;Q14966-5	12	12	12	13.1	13.1	13.1	220.62	0	38.608	60665000	134	6	8	6	6	8	8	8	6	8	10	11	10	7	8.83333	-1.9756	19.2906	19.2616	19.3513	19.1389	19.1342	18.7055	20.2533	20.4145	20.4315	20.4342	20.3053	20.1984
	0.300397	-0.142741	APEX1	DNA-(apurinic or apyrimidinic site) lyase;DNA-(apurinic or apyrimidinic site) lyase, mitochondrial	P27695	P27695	5	5	5	27.7	27.7	27.7	35.554	0	7.2145	35981000	106	4	3	3	5	4	4	2	3	3	3	3	4	3.83333	3	-0.202663	19.3909	19.8946	20.1929	19.2461	19.1826	18.9767	19.3591	19.5278	19.8274	19.8094	19.5301	19.6865
+	3.71896	-1.17043	CHAF1A	Chromatin assembly factor 1 subunit A	Q13111;Q13111-3;Q13111-2	Q13111;Q13111-3;Q13111-2	9	9	9	14.6	14.6	14.6	106.91	0	111.4	101760000	224	7	4	4	8	7	7	7	4	4	8	8	8	6.16667	6.5	-1.66169	19.9456	20.4772	20.2096	19.4642	19.875	19.7134	21.1241	21.5946	21.4605	20.9096	20.935	20.6838
+	1.32124	-1.13525	EIF2S2	Eukaryotic translation initiation factor 2 subunit 2	P20042	P20042	5	5	5	24	24	24	38.388	0	109.37	64400000	228	4	2	2	3	4	4	2	2	3	4	4	4	3.16667	3.16667	-1.13151	18.4294	18.6164	18.1645	21.0501	20.1539	20.1254	20.3127	20.5768	20.3825	21.2937	20.3035	20.4821
	2.73654	0.670392	CANX	Calnexin	P27824;P27824-2;P27824-3	P27824;P27824-2;P27824-3	7	7	7	20.8	20.8	20.8	67.567	0	113.67	184780000	330	6	3	4	6	6	7	6	3	4	6	6	6	5.33333	5.16667	1.01622	21.9098	21.9364	22.324	22.36	22.4853	22.6756	21.2935	21.3697	21.6117	21.6539	21.933	21.8069
+	2.8843	-1.12667	ARF3;ARF1;ARF5	ADP-ribosylation factor 3;ADP-ribosylation factor 1;ADP-ribosylation factor 5	P61204;P84077;P84085;P61204-2	P61204;P84077;P84085;P61204-2	4	4	3	33.1	33.1	21.5	20.601	0	16.323	66920000	178	3	2	2	4	3	3	3	3	2	4	4	4	2.83333	3.33333	-1.49184	19.5312	20.1854	20.2183	20.1715	19.4462	19.0631	20.9713	21.3129	21.2557	20.9705	20.5169	20.3485
	1.57737	0.620313	POLD1	DNA polymerase delta catalytic subunit	P28340	P28340	11	11	11	14.2	14.2	14.2	123.63	0	77.604	40155000	85	8	5	6	7	9	7	7	4	3	6	5	7	7	5.33333	0.839938	19.5985	19.5525	20.5286	19.8482	20.0155	20.142	19.7132	18.9262	19.5868	18.6236	19.3818	19.7319
	0.0685267	-0.121469	SHC1	SHC-transforming protein 1	P29353;P29353-2;P29353-3;P29353-7;P29353-6;P29353-5	P29353;P29353-2;P29353-3;P29353-7;P29353-6;P29353-5	3	3	3	9.9	9.9	9.9	62.821	0	3.3491	115560000	9	3	2	3	3	3	3	3	3	3	3	2	2	2.83333	2.66667	-0.106236	21.5888	23.2387	25.3336	22.0458	22.8513	22.8186	22.6463	24.8675	23.1011	22.4635	22.7693	22.7579
	1.12579	0.269393	TKT	Transketolase	P29401;P29401-2	P29401;P29401-2	5	5	5	15.1	15.1	15.1	67.877	0	35.993	76813000	280	4	3	3	4	4	4	5	3	3	3	3	5	3.66667	3.66667	0.423907	20.7399	20.9688	20.9071	20.4758	20.9491	20.9598	20.6706	20.3704	20.544	20.1635	20.7116	20.924
	2.57874	-0.690379	PML	Protein PML	P29590;P29590-11;P29590-5;P29590-2;P29590-3;P29590-8;P29590-12;P29590-9;P29590-4;P29590-13;P29590-14;P29590-10	P29590;P29590-11;P29590-5;P29590-2;P29590-3;P29590-8;P29590-12;P29590-9;P29590-4;P29590-13;P29590-14;P29590-10	10	10	10	20.9	20.9	20.9	97.55	0	168.66	135810000	315	7	4	5	10	4	8	8	5	5	8	6	8	6.33333	6.66667	-1.02454	20.7602	21.0284	21.2333	20.4621	20.6906	20.6144	21.7141	21.7729	21.7251	20.9604	21.2951	21.4638
+	1.17516	-1.11146	PIAS2	E3 SUMO-protein ligase PIAS2	O75928;O75928-3;O75928-2	O75928;O75928-3;O75928-2	4	3	2	11.1	8.7	6.6	68.24	0	99.911	27189000	119	3	4	3	4	3	3	4	3	3	4	2	3	3.33333	3.16667	-1.06816	19.0902	19.4743	19.3522	19.5631	18.085	17.4752	20.2302	20.8587	20.8656	20.2176	19.2558	18.2808
+	5.94351	-1.11035	NCL	Nucleolin	P19338	P19338	11	11	11	28.5	28.5	28.5	76.613	0	158.81	131200000	213	5	5	3	10	4	6	5	5	4	10	6	7	5.5	6.16667	-1.829	20.6563	20.4198	20.8023	20.4365	20.4099	20.4451	21.7591	21.8979	21.7888	21.53	21.4855	21.3706
+	4.77515	-1.08908	SCRIB	Protein scribble homolog	Q14160;Q14160-3;Q14160-2;Q9BTT6;Q9BTT6-2	Q14160;Q14160-3;Q14160-2	13	13	13	16.1	16.1	16.1	174.88	0	87.593	68427000	171	6	6	6	5	7	8	9	8	9	8	11	11	6.33333	9.33333	-1.69695	18.6691	19.1981	18.8124	19.1213	19.324	19.038	20.0026	19.8019	20.5065	20.2326	20.1812	19.9725
+	2.47863	-1.06019	EEF1D	Elongation factor 1-delta	P29692;P29692-2;P29692-3;P29692-4	P29692;P29692-2;P29692-3	4	4	4	21.7	21.7	21.7	31.121	0	13.751	40697000	78	2	2	2	3	2	3	2	2	2	2	3	3	2.33333	2.33333	-1.36473	19.9388	20.256	20.1146	19.4519	19.6043	18.5976	20.6548	21.2192	20.9688	20.5534	20.5369	20.3913
	0.945715	0.28575	PPP2R1A	Serine/threonine-protein phosphatase 2A 65 kDa regulatory subunit A alpha isoform	P30153;P30154;P30154-2;P30154-5;P30154-4;P30154-3	P30153	4	4	4	10.7	10.7	10.7	65.308	0	9.4468	22781000	130	4	4	4	4	4	4	4	4	4	4	4	4	4	4	0.429923	18.4181	18.5287	19.1138	18.6275	18.2425	18.6446	18.0032	18.1804	18.7355	18.1451	18.2466	18.5498
	0.07792	-0.0462523	POLR2B	DNA-directed RNA polymerase II subunit RPB2	P30876	P30876	2	2	2	3.4	3.4	3.4	133.9	0	4.4405	22314000	26	2	2	2	2	2	2	2	2	2	2	2	2	2	2	-0.0644766	19.1673	19.6848	19.7888	18.5826	19.2904	19.2493	18.9622	19.7852	19.6588	19.2342	19.1635	19.2367
+	2.0794	-1.03011	USP28	Ubiquitin carboxyl-terminal hydrolase 28	Q96RU2-2;Q96RU2;Q96RU2-3	Q96RU2-2;Q96RU2;Q96RU2-3	10	10	10	16.6	16.6	16.6	119.12	0	22.817	22873000	35	2	3	2	3	2	6	5	3	3	8	3	6	3	4.66667	-1.26498	18.9055	19.1832	19.1986	18.9133	18.773	18.1575	19.924	20.4022	20.5224	20.3397	19.031	19.0926
	1.11192	-0.895987	RRM2	Ribonucleoside-diphosphate reductase subunit M2	P31350;P31350-2	P31350;P31350-2	2	2	2	7.5	7.5	7.5	44.877	0	3.7344	19389000	15	2	2	2	1	2	2	2	2	2	2	2	2		2	-0.938144	19.5884	19.6156	19.5709	16.8879	19.8072	19.1098	20.1772	19.9604	19.8287	20.1391	19.9287	19.9215
+	4.55973	-1.02853	TAGLN2	Transgelin-2	P37802;P37802-2	P37802;P37802-2	6	6	6	43.7	43.7	43.7	22.391	0	237.31	120140000	261	5	4	4	5	5	5	5	4	4	5	5	6	4.66667	4.83333	-1.60245	20.1338	20.5026	20.5736	19.915	20.0046	20.0207	21.282	21.4437	21.4697	21.0115	21.1035	21.011
	1.95912	0.312371	STIP1	Stress-induced-phosphoprotein 1	P31948;P31948-3;P31948-2	P31948;P31948-3;P31948-2	9	9	9	21.9	21.9	21.9	62.639	0	323.31	292500000	621	8	6	6	8	7	9	6	5	5	8	6	8	7.33333	6.33333	0.520346	22.1816	22.2297	22.1369	22.4665	22.1021	22.1186	22.0096	22.0443	21.7438	22.1363	21.8305	21.5966
+	2.63302	-1.02347	PSMD4	26S proteasome non-ATPase regulatory subunit 4	P55036;P55036-2;A2A3N6	P55036;P55036-2	3	3	3	18.6	18.6	18.6	40.736	0	10.45	20930000	20	3	3	3	3	2	3	3	3	3	3	3	3	2.83333	3	-1.35958	17.974	18.8499	18.669	18.2993	17.5325	18.053	18.9778	19.3928	19.7483	19.459	19.2936	18.647
+	2.59676	-1.00937	SF3B2	Splicing factor 3B subunit 2	Q13435	Q13435	10	10	10	21.6	21.6	21.6	100.23	0	300.27	43130000	104	7	3	4	8	4	6	6	3	4	9	5	7	5.33333	5.66667	-1.34129	18.5429	18.4358	18.8243	19.6457	19.0689	19.0242	20.2374	19.5426	19.3725	20.5682	19.9893	19.888
	2.07146	0.723363	KIF5B	Kinesin-1 heavy chain	P33176	P33176	4	4	4	7.6	7.6	7.6	109.68	0	49.21	17157000	97	2	3	4	3	3	3	3	2	1	4	1	1	3		1.00264	18.842	18.7263	19.0211	19.1515	18.2989	19.5474	18.3881	18.5799	17.6672	18.2646	18.4147	17.9324
	0.550558	-0.461356	CSTF2;CSTF2T	Cleavage stimulation factor subunit 2;Cleavage stimulation factor subunit 2 tau variant	P33240;P33240-2;Q9H0L4	P33240;P33240-2;Q9H0L4	5	5	5	17	17	17	60.959	0	5.824	34324000	44	4	4	3	5	3	3	4	2	4	5	3	3	3.66667	3.5	-0.509643	20.025	18.7571	19.1766	19.3518	19.3339	19.2186	20.8885	20.6137	18.7341	20.0475	19.5322	18.815
	0.346377	-0.107879	MCM4	DNA replication licensing factor MCM4	P33991	P33991	8	8	8	15.2	15.2	15.2	96.557	0	16.206	79188000	158	6	4	5	7	6	6	5	5	5	6	6	5	5.66667	5.33333	-0.169261	20.1448	20.6647	20.5707	20.293	20.0257	19.9721	20.3656	20.6966	20.4544	20.3547	20.2344	20.2125
	3.04488	0.448196	MCM5	DNA replication licensing factor MCM5	P33992	P33992	8	8	8	19.1	19.1	19.1	82.285	0	85.105	79332000	199	7	4	4	6	6	6	6	4	4	6	6	6	5.5	5.33333	0.751638	20.6623	20.5472	20.5148	20.4247	20.6011	20.6301	20.293	19.7206	20.0896	20.0785	20.1756	20.3336
	1.56895	0.474986	MCM7	DNA replication licensing factor MCM7	P33993;P33993-2;P33993-3	P33993;P33993-2;P33993-3	4	4	4	9.9	9.9	9.9	81.307	0	13.826	24726000	32	3	3	3	3	3	3	3	3	3	2	3	3	3	2.83333	0.694994	19.3645	19.5388	20.3069	19.4449	19.2178	20.071	19.0691	19.3045	19.3683	19.1522	19.072	19.128
+	1.78933	-0.9923	POGZ	Pogo transposable element with ZNF domain	Q7Z3K3;Q7Z3K3-5;Q7Z3K3-7;Q7Z3K3-2;Q7Z3K3-3;Q7Z3K3-6;Q7Z3K3-4	Q7Z3K3;Q7Z3K3-5;Q7Z3K3-7;Q7Z3K3-2;Q7Z3K3-3;Q7Z3K3-6;Q7Z3K3-4	4	4	4	5	5	5	155.34	0	117.76	23487000	85	3	3	3	2	2	3	4	3	3	4	4	4	2.66667	3.66667	-1.17579	19.0273	17.7274	18.0791	18.3802	18.5183	18.5144	19.886	18.4525	18.4351	19.9123	19.7681	19.7465
	1.44714	-0.237707	HSPA4	Heat shock 70 kDa protein 4	P34932;P34932-2	P34932	16	15	15	32.5	30.8	30.8	94.33	0	109.32	111960000	475	13	8	8	14	10	13	13	11	9	10	8	12	11	10.5	-0.397504	20.019	20.1702	20.3932	19.9402	19.7912	19.9077	20.2574	20.1056	20.4352	20.2622	20.3171	20.2703
	0.366959	-0.201931	CTNNA1	Catenin alpha-1	P35221;P35221-3;P35221-2;P26232;P26232-4;P26232-6;P26232-3;P26232-2;P26232-5	P35221;P35221-3;P35221-2	5	5	5	13.5	13.5	13.5	100.07	0	37.174	25743000	133	5	5	5	4	4	3	4	5	4	4	4	4	4.33333	4.16667	-0.270941	18.9963	18.203	18.736	18.7355	18.4697	19.1614	19.3208	18.2095	18.4068	19.3477	19.0241	19.2046
+	2.70636	-0.992158	POLDIP3	Polymerase delta-interacting protein 3	Q9BY77;Q9BY77-2	Q9BY77;Q9BY77-2	3	3	3	10.9	10.9	10.9	46.089	0	52.89	11931000	22	3	2	2	3	3	3	3	2	2	3	3	3	2.66667	2.66667	-1.34289	17.7058	18.3824	18.2578	17.5693	18.0745	17.1845	18.5617	18.8921	18.8847	18.5719	19.5399	18.6768
	1.62912	0.285721	MYH9	Myosin-9	P35579;P35749;P35749-4;P35749-3;P35749-2	P35579	35	35	15	26.2	26.2	10.6	226.53	0	323.31	814870000	2065	31	29	30	30	27	32	27	24	24	30	27	32	29.8333	27.3333	0.470702	21.5192	21.776	21.7916	21.5614	21.4806	21.4611	21.0152	21.5231	21.5771	21.2551	21.15	21.3552
	0.187993	-0.0816164	COPB2	Coatomer subunit beta	P35606;P35606-2	P35606;P35606-2	10	10	10	17.7	17.7	17.7	102.49	0	90.277	105280000	313	7	6	7	9	8	9	7	5	6	8	7	8	7.66667	6.83333	-0.121135	20.1494	20.7868	20.7296	20.1794	20.1019	20.2205	20.29	20.8695	20.7466	20.3494	20.1846	20.2171
	1.79624	-0.409137	NUP214	Nuclear pore complex protein Nup214	P35658;P35658-3;P35658-4;P35658-2;P35658-5	P35658;P35658-3;P35658-4;P35658-2;P35658-5	10	10	10	12.1	12.1	12.1	213.62	0	120.66	66387000	240	9	6	6	8	9	7	9	6	7	8	8	8	7.5	7.66667	-0.637926	19.4257	19.8104	19.8429	19.3936	19.1869	19.2122	19.7976	20.2145	20.0257	19.7785	19.824	19.6862
	0.132971	0.0507552	LONP1	Lon protease homolog, mitochondrial	P36776;P36776-2;P36776-3	P36776;P36776-2;P36776-3	13	13	13	26.7	26.7	26.7	106.49	0	141.54	124450000	471	10	7	9	12	12	12	10	7	8	12	10	12	10.3333	9.83333	0.0785025	20.3344	20.4563	20.7718	20.1314	19.918	20.2098	20.3745	20.2729	20.5324	20.3065	20.0638	19.9671
+	4.30448	-0.986786	C18orf25	Uncharacterized protein C18orf25	Q96B23-2	Q96B23-2	5	5	1	29.7	29.7	5.5	37.048	0	172.89	89412000	293	4	4	3	4	4	4	4	4	4	5	4	5	3.83333	4.33333	-1.52776	20.7824	20.8216	21.0823	21.1707	20.4792	20.9658	22.207	21.4149	21.8954	21.9445	21.9323	21.8286
+	4.58098	-0.975918	TBC1D15	TBC1 domain family member 15	Q8TC07-3;Q8TC07-2;Q8TC07	Q8TC07-3;Q8TC07-2;Q8TC07	6	6	6	11.1	11.1	11.1	78.572	0	14.367	37447000	95	4	4	4	4	2	4	4	4	4	5	4	4	3.66667	4.16667	-1.53973	19.1609	19.0974	19.4127	18.8373	18.7673	18.738	19.9826	20.1994	20.2093	19.7441	19.8803	19.8533
+	6.31196	-0.969664	TP53BP1	Tumor suppressor p53-binding protein 1	Q12888;Q12888-2	Q12888;Q12888-2	39	39	2	38.7	38.7	1.8	213.57	0	323.31	687210000	1487	29	18	20	35	28	32	30	23	22	37	32	34	27	29.6667	-1.65657	20.9676	21.3448	20.9644	21.1083	21.1331	21.0522	22.0279	22.2884	22.0427	21.9897	22.1898	21.8498
	3.643	-0.42969	HSPA9	Stress-70 protein, mitochondrial	P38646	P38646	14	14	14	32	32	32	73.68	0	234.34	361380000	832	11	9	9	13	10	11	10	8	10	14	10	12	10.5	10.6667	-0.745056	21.4343	21.8429	21.7801	21.7713	21.7753	21.6818	21.9294	22.2266	22.1273	22.1807	22.2652	22.1347
+	5.82474	-0.964655	VIM	Vimentin	P08670;P12036;P07197;P07196;P41219;Q16352;P41219-2;P07197-2;P12036-2	P08670	14	14	13	36.9	36.9	35	53.651	0	215.4	170890000	276	9	6	6	12	8	11	7	6	6	13	8	11	8.66667	8.5	-1.61899	20.8557	20.8743	20.8074	20.937	20.6136	20.5117	21.7793	21.9145	21.631	21.9203	21.6162	21.5262
	0.238611	-0.0548843	CCT6A	T-complex protein 1 subunit zeta	P40227;P40227-2	P40227;P40227-2	9	9	7	28.6	28.6	24.3	58.024	0	58.367	123280000	438	7	7	9	7	7	9	7	6	9	9	7	8	7.66667	7.66667	-0.0922008	20.2483	20.1351	20.3032	20.3459	19.9513	20.2636	20.2733	20.2274	20.3232	20.573	20.0297	20.15
+	5.90239	-0.936641	HNRNPU	Heterogeneous nuclear ribonucleoprotein U	Q00839;Q00839-2	Q00839;Q00839-2	13	13	13	29.9	29.9	29.9	90.583	0	323.31	980470000	1195	12	7	7	13	12	11	11	7	7	12	11	12	10.3333	10	-1.58414	22.6664	22.609	22.6344	22.8825	22.8168	22.9704	23.7286	23.507	23.5865	23.9512	23.5997	23.8264
+	4.5239	-0.933016	TCP1	T-complex protein 1 subunit alpha	P17987	P17987	21	21	21	57.7	57.7	57.7	60.343	0	323.31	416510000	1100	15	11	11	18	17	18	14	10	11	19	16	18	15	14.6667	-1.48114	21.2188	21.0808	21.2145	21.5197	21.0178	21.5431	22.3975	21.9919	21.9591	22.544	22.1288	22.1713
	0.323529	0.119007	IARS	Isoleucine--tRNA ligase, cytoplasmic	P41252	P41252	15	15	15	18.5	18.5	18.5	144.5	0	80.838	116880000	214	9	8	6	12	9	9	8	7	8	9	9	8	8.83333	8.16667	0.180249	19.7952	20.2247	20.3835	19.6069	20.1215	20.0855	19.8908	19.5081	20.2871	19.7464	20.0362	20.0347
+	4.34626	-0.910126	PALLD	Palladin	Q8WX93;Q8WX93-3;Q8WX93-8;Q8WX93-5;Q8WX93-2;Q8WX93-4;Q8WX93-9;Q8WX93-7;Q8WX93-6	Q8WX93;Q8WX93-3;Q8WX93-8;Q8WX93-5;Q8WX93-2;Q8WX93-4;Q8WX93-9	8	8	8	13.2	13.2	13.2	150.56	0	105.37	81748000	216	5	4	4	4	5	7	5	4	3	7	5	6	4.83333	5	-1.43773	19.7548	20.2515	20.0729	19.9014	19.7371	19.6067	20.859	20.7949	20.7439	21.1938	20.6118	20.5818
+	2.59472	-0.903389	C11orf84	Uncharacterized protein C11orf84	Q9BUA3	Q9BUA3	3	3	3	18.6	18.6	18.6	41.036	0	26.601	23815000	97	2	1	2	3	2	3	2	2	2	2	2	2		2	-1.24402	18.6818	18.811	19.0862	18.9313	18.3187	18.8447	19.5495	20.1478	20.1187	20.0411	19.1415	19.0953
+	4.28771	-0.886677	CCAR2	Cell cycle and apoptosis regulator protein 2	Q8N163;Q8N163-2	Q8N163;Q8N163-2	16	16	16	32.5	32.5	32.5	102.9	0	323.31	195610000	525	12	8	9	11	10	10	13	6	8	12	10	14	10	10.5	-1.40361	20.6175	20.9819	20.9802	20.4296	20.472	20.3775	21.5203	21.7582	21.693	21.49	21.4171	21.3
	0.0548483	0.0457144	TMPO	Lamina-associated polypeptide 2, isoform alpha;Thymopoietin;Thymopentin;Lamina-associated polypeptide 2, isoforms beta/gamma;Thymopoietin;Thymopentin	P42166;P42167;P42167-2;P42167-3	P42166;P42167;P42167-2;P42167-3	8	8	8	19.7	19.7	19.7	75.491	0	106.63	73499000	180	6	2	2	6	5	7	4	3	3	8	4	7	4.66667	4.83333	0.0572452	20.6581	20.1954	20.1877	20.8081	20.6232	20.9725	20.6216	19.4923	19.9672	20.9887	21.0017	21.0992
+	2.00307	-0.871871	GPS1	COP9 signalosome complex subunit 1	Q13098;Q13098-5;Q13098-7;Q13098-6	Q13098;Q13098-5;Q13098-7;Q13098-6	2	2	2	7.7	7.7	7.7	55.536	0	3.2373	15769000	25	2	2	2	2	2	2	2	2	2	2	2	2	2	2	-1.12537	18.037	19.1709	19.149	18.1768	18.5575	17.8357	19.0241	19.4543	19.2335	18.9497	19.8557	19.6409
	1.82064	0.615708	MTOR	Serine/threonine-protein kinase mTOR	P42345	P42345	5	5	5	3.4	3.4	3.4	288.89	0	5.9886	22856000	30	5	3	4	4	4	4	5	4	4	3	4	5	4	4.16667	0.866777	18.9729	18.6196	18.8708	19.1512	19.0941	19.6428	18.1155	17.8225	18.7299	18.6032	18.7814	18.6046
+	2.27637	-0.848222	PSAT1	Phosphoserine aminotransferase	Q9Y617;Q9Y617-2	Q9Y617;Q9Y617-2	4	4	4	17.3	17.3	17.3	40.422	0	4.7141	16724000	6	3	4	3	3	3	4	4	3	3	4	3	4	3.33333	3.5	-1.14761	18.3312	18.5173	17.9296	18.1215	17.1136	18.4777	19.051	18.9029	18.7947	19.1744	19.1683	18.4891
	1.03369	-0.217792	MATR3	Matrin-3	P43243;P43243-2	P43243	8	8	8	16.6	16.6	16.6	94.622	0	178.01	180300000	685	7	6	6	8	7	7	7	5	6	7	7	7	6.83333	6.5	-0.352928	20.2501	20.7765	20.7714	20.5035	20.4673	20.3868	20.4593	21.0083	20.8953	20.6219	20.7274	20.7501
	1.37307	-0.422326	MSH2	DNA mismatch repair protein Msh2	P43246;P43246-2	P43246;P43246-2	11	11	11	17.7	17.7	17.7	104.74	0	43.611	76372000	286	7	6	5	10	6	8	7	6	6	7	6	8	7	6.66667	-0.61962	19.2973	19.7608	20.1134	19.3995	19.2491	19.4352	19.8554	20.1926	20.3457	19.5711	19.7278	20.0966
+	2.46163	-0.834319	SHMT2	Serine hydroxymethyltransferase, mitochondrial	P34897;P34897-3;P34897-2;P34896;P34896-2;P34896-4;P34896-3	P34897;P34897-3;P34897-2	3	3	3	10.3	10.3	10.3	55.992	0	3.9779	15095000	9	2	2	2	2	1	1	2	2	2	3	2	2		2.16667	-1.16	18.6779	18.4322	18.6658	18.6121	17.9101	17.8327	19.2068	18.899	19.0863	18.974	19.0485	19.9221
+	1.9913	-0.821293	WDR44	WD repeat-containing protein 44	Q5JSH3;Q5JSH3-4;Q5JSH3-2	Q5JSH3;Q5JSH3-4;Q5JSH3-2	3	3	3	6	6	6	101.37	0	5.8226	13916000	12	2	2	2	3	1	2	2	2	2	3	2	3		2.33333	-1.08049	18.6008	18.9297	18.7882	18.4873	17.3691	18.1728	19.0117	19.3164	19.1397	19.7635	19.0673	18.977
	0.845296	-0.301063	USP5	Ubiquitin carboxyl-terminal hydrolase 5	P45974;P45974-2	P45974;P45974-2	7	7	7	13.3	13.3	13.3	95.785	0	45.459	43947000	213	4	4	4	5	3	6	6	5	5	4	3	6	4.33333	4.83333	-0.436778	19.3557	19.7218	19.8906	18.9857	19.0852	19.294	19.6272	19.9635	20.0906	19.2644	19.5273	19.6662
+	2.99991	-0.818805	HCFC1	Host cell factor 1;HCF N-terminal chain 1;HCF N-terminal chain 2;HCF N-terminal chain 3;HCF N-terminal chain 4;HCF N-terminal chain 5;HCF N-terminal chain 6;HCF C-terminal chain 1;HCF C-terminal chain 2;HCF C-terminal chain 3;HCF C-terminal chain 4;HCF C-terminal chain 5;HCF C-terminal chain 6	P51610;P51610-4;P51610-2;P51610-3	P51610;P51610-4;P51610-2;P51610-3	20	20	20	17.2	17.2	17.2	208.73	0	70.602	160840000	387	13	8	11	12	9	15	13	11	11	16	13	16	11.3333	13.3333	-1.20676	19.6939	20.5186	20.2875	19.6279	20.0816	19.8352	20.5355	21.2569	20.9607	20.784	20.8153	20.6052
	1.28653	0.251214	RANGAP1	Ran GTPase-activating protein 1	P46060	P46060	23	23	23	58.9	58.9	58.9	63.541	0	323.31	1742200000	2187	21	17	18	23	19	22	19	18	19	20	18	23	20	19.5	0.409308	23.6271	23.2917	23.7544	23.7227	23.9096	24.0137	23.5336	23.2698	23.3818	23.5304	23.598	23.4981
	0.60911	-0.142505	ATRX	Transcriptional regulator ATRX	P46100;P46100-3;P46100-4;P46100-2;P46100-5;P46100-6	P46100;P46100-3;P46100-4;P46100-2;P46100-5	9	9	9	6.6	6.6	6.6	282.58	0	25.988	70726000	123	7	6	4	7	8	6	7	7	5	8	7	8	6.33333	7	-0.231479	20.2215	20.5776	19.9425	20.2087	20.3857	20.0869	20.3278	20.2616	20.5647	20.593	20.3885	20.1426
	0.408948	0.200459	BAG6	Large proline-rich protein BAG6	P46379;P46379-2;P46379-3;P46379-5;P46379-4	P46379;P46379-2;P46379-3;P46379-5;P46379-4	6	6	6	9.9	9.9	9.9	119.41	0	48.393	30035000	64	5	3	3	4	4	5	3	3	3	3	4	3	4	3.16667	0.27723	19.1702	18.6777	18.5278	19.6752	19.2862	19.1515	19.0243	18.5712	18.3908	19.1563	19.3071	18.8362
	0.315271	0.387689	NOTCH1	Neurogenic locus notch homolog protein 1;Notch 1 extracellular truncation;Notch 1 intracellular domain	P46531	P46531	2	2	2	2.2	2.2	2.2	272.5	0	18.255	6138700	34	2	2	2	2	2	2	2	2	2	2	2	1	2		0.375217	16.701	16.9376	16.8703	18.4417	19.3103	19.1968	17.8773	16.905	17.1025	17.7625	18.1327	17.3516
	2.57043	0.444726	IQGAP1	Ras GTPase-activating-like protein IQGAP1	P46940;Q13576;Q86VI3;Q13576-3;Q13576-2	P46940	48	48	48	46.2	46.2	46.2	189.25	0	323.31	1688800000	3037	44	27	28	47	36	46	35	28	30	44	34	44	38	35.8333	0.726296	22.8315	23.1044	23.0751	22.7639	22.7465	22.6112	22.3837	22.6934	22.6027	22.2885	22.2821	22.2137
	0.526412	-0.391232	QARS	Glutamine--tRNA ligase	P47897;P47897-2	P47897;P47897-2	3	3	3	7.4	7.4	7.4	87.798	0	127.73	14761000	194	3	3	2	2	2	3	2	3	3	2	3	3	2.5	2.66667	-0.457033	17.9213	18.0551	18.7581	19.5829	17.8811	18.6554	18.8967	18.3957	18.6817	19.8847	18.3127	19.0297
	0.752661	0.487384	IREB2	Iron-responsive element-binding protein 2	P48200;P48200-2	P48200	5	5	5	10.2	10.2	10.2	105.06	0	7.5066	143460000	53	5	4	5	4	5	5	3	3	3	4	3	4	4.66667	3.33333	0.583468	22.2382	22.6234	23.0971	21.9086	23.1976	23.3113	22.6338	21.6333	21.5924	21.9347	22.9399	22.7179
+	5.62836	-0.776198	HUWE1	E3 ubiquitin-protein ligase HUWE1	Q7Z6Z7;Q7Z6Z7-3	Q7Z6Z7;Q7Z6Z7-3	96	96	1	37.8	37.8	1	481.89	0	323.31	2245300000	5733	81	55	60	85	74	87	76	62	61	88	78	88	73.6667	75.5	-1.33591	21.942	21.9087	22.0552	21.909	21.7884	21.902	22.8841	22.3988	22.6215	22.8718	22.7022	22.6841
	0.750853	0.259531	CD97	CD97 antigen;CD97 antigen subunit alpha;CD97 antigen subunit beta	P48960;P48960-2;P48960-3;Q9UHX3;Q9UHX3-5;Q9UHX3-4;Q9UHX3-6;Q9UHX3-3;Q9UHX3-2	P48960;P48960-2;P48960-3	5	5	5	10.1	10.1	10.1	91.868	0	10.835	27034000	70	4	3	3	4	4	3	3	2	4	5	2	3	3.5	3.16667	0.382286	19.4193	19.4243	19.4644	19.5141	19.3561	19.1299	19.4998	18.6054	18.8386	19.6927	19.2066	18.9078
+	4.20679	-0.73829	MKI67	Antigen KI-67	P46013;P46013-2	P46013;P46013-2	30	30	30	16.3	16.3	16.3	358.69	0	224.85	324380000	620	21	10	13	27	15	24	19	9	11	25	14	27	18.3333	17.5	-1.20605	21.1465	21.5191	21.5403	21.055	21.0333	21.0699	22.032	21.9753	22.1843	21.7886	21.9569	21.8567
	1.92581	0.440955	CCT3	T-complex protein 1 subunit gamma	P49368;P49368-2	P49368;P49368-2	19	19	19	49	49	49	60.533	0	202.84	571920000	855	16	12	12	15	16	16	15	11	12	15	13	14	14.5	13.3333	0.685049	22.6192	22.6336	22.6049	22.8659	22.5834	22.7168	22.3113	21.877	21.754	22.5569	22.5129	22.3659
	2.05259	0.496585	AARS	Alanine--tRNA ligase, cytoplasmic	P49588;P49588-2	P49588;P49588-2	10	10	10	15.6	15.6	15.6	106.81	0	19.781	51662000	138	7	3	3	9	7	6	3	3	3	5	6	8	5.83333	4.66667	0.760193	19.3262	19.156	19.703	19.9098	19.7277	19.5673	18.8657	18.6828	19.3096	19.0523	19.2235	19.2768
+	3.33668	-0.715101	EIF4G1	Eukaryotic translation initiation factor 4 gamma 1	Q04637;Q04637-3;Q04637-8;Q04637-5;Q04637-4;Q04637-9;Q04637-6;Q04637-7;O43432;O43432-4;O43432-3	Q04637;Q04637-3;Q04637-8;Q04637-5;Q04637-4;Q04637-9;Q04637-6;Q04637-7	23	23	23	24.4	24.4	24.4	175.49	0	323.31	514840000	1243	21	17	17	19	15	18	21	18	17	20	17	21	17.8333	19	-1.11721	21.8094	21.9896	22.091	21.6422	21.4606	21.4351	22.6092	22.703	22.5595	22.4252	22.2377	22.184
	0.241226	0.0711056	MCM2	DNA replication licensing factor MCM2	P49736	P49736	18	18	18	30.5	30.5	30.5	101.89	0	135.03	148710000	349	14	11	9	16	9	13	13	9	8	16	11	12	12	11.5	0.114264	20.6524	20.3135	20.4894	20.927	20.522	20.6877	20.8129	20.4359	20.4216	20.7536	20.4922	20.2491
+	3.83081	-0.708445	TPR	Nucleoprotein TPR	P12270;P12270-2	P12270	38	38	38	25.1	25.1	25.1	267.29	0	323.31	551120000	1434	33	16	19	34	26	31	33	18	19	33	28	35	26.5	27.6667	-1.14315	20.8999	21.161	21.2705	20.8173	20.9729	20.7097	21.633	22.0197	21.7294	21.6398	21.6726	21.3875
	1.93878	-0.628847	NUP153	Nuclear pore complex protein Nup153	P49790;P49790-2;P49790-3	P49790;P49790-2;P49790-3	10	10	10	14.1	14.1	14.1	153.94	0	61.693	46559000	100	9	5	6	7	5	9	7	6	7	7	5	7	6.83333	6.5	-0.893572	18.7215	19.8277	19.8221	19.1757	18.9297	19.0242	19.6987	20.0212	19.8485	19.9071	20.1121	19.6865
	2.36214	0.349531	RANBP2	E3 SUMO-protein ligase RanBP2	P49792	P49792	77	77	57	38.6	38.6	28.5	358.2	0	323.31	2717700000	4766	62	46	46	73	51	71	54	43	45	66	51	61	58.1667	53.3333	0.587115	23.0134	23.2335	23.0739	23.0505	22.904	22.9427	22.6684	23.0074	22.7432	22.7516	22.5263	22.4239
+	3.36264	-0.693722	NASP	Nuclear autoantigenic sperm protein	P49321;P49321-3;P49321-4;P49321-2	P49321;P49321-3;P49321-4;P49321-2	14	14	14	38.5	38.5	38.5	85.237	0	197.48	105040000	522	12	11	8	9	11	11	12	11	10	12	12	12	10.3333	11.5	-1.09281	19.7235	19.9448	19.9837	19.4608	19.2809	19.7389	20.4201	20.5271	20.497	20.5438	20.1999	20.1071
	0.234838	-0.151438	DNM2	Dynamin-2	P50570;P50570-2;P50570-5;P50570-3;P50570-4;Q05193;Q9UQ16;Q9UQ16-3;Q9UQ16-4;Q05193-5;Q05193-3;Q9UQ16-2;Q05193-2	P50570;P50570-2;P50570-5;P50570-3;P50570-4	9	9	9	16.6	16.6	16.6	98.063	0	44.959	43366000	111	6	5	4	7	5	7	6	4	3	8	4	7	5.66667	5.33333	-0.197586	19.0983	18.8674	18.8298	19.2625	19.4844	19.396	19.1817	18.6024	18.6643	19.9888	19.8681	19.5417
+	4.11262	0.667944	XPO5	Exportin-5	Q9HAV4	Q9HAV4	21	21	21	29.2	29.2	29.2	136.31	0	251.79	219230000	605	19	14	14	19	16	18	14	14	14	14	14	16	16.6667	14.3333	1.10555	20.9052	20.7987	21.202	21.0641	20.5246	20.8902	20.14	20.2397	20.3103	20.3502	20.0697	20.2672
+	4.45107	0.726645	LETM1	LETM1 and EF-hand domain-containing protein 1, mitochondrial	O95202	O95202	3	3	3	8.9	8.9	8.9	83.353	0	7.0143	6956100	20	3	2	2	3	3	3	2	2	2	3	0	1	2.66667		1.20463	18.6477	18.2828	18.275	18.4731	18.315	18.8052	17.822	17.7496	17.8657	17.5675	17.6048	17.8293
	2.49194	0.526816	FXR1	Fragile X mental retardation syndrome-related protein 1	P51114;P51114-2;P51114-3	P51114;P51114-2;P51114-3	7	7	7	21.1	21.1	21.1	69.72	0	87.143	57859000	158	6	3	3	7	3	6	5	3	3	6	3	5	4.66667	4.16667	0.827159	20.9918	21.1588	21.3909	20.5775	21.0749	21.2206	20.6514	20.358	20.4077	20.415	20.8574	20.564
+	3.17912	0.738845	SF3B3	Splicing factor 3B subunit 3	Q15393;Q15393-3;Q15393-2	Q15393;Q15393-3	11	11	11	14.1	14.1	14.1	135.58	0	87.802	76109000	196	9	7	7	8	7	11	6	5	5	8	7	8	8.16667	6.5	1.13312	19.6916	20.1003	20.338	19.5397	19.8797	19.6179	19.1651	19.2209	19.2344	18.7066	19.2638	19.1434
	0.031956	-0.00830873	HSD17B4	Peroxisomal multifunctional enzyme type 2;(3R)-hydroxyacyl-CoA dehydrogenase;Enoyl-CoA hydratase 2	P51659;P51659-3;P51659-2	P51659;P51659-3;P51659-2	12	12	12	27.9	27.9	27.9	79.685	0	79.67	183400000	320	9	9	9	10	9	10	8	9	8	9	8	9	9.33333	8.5	-0.0140586	20.6791	21.1115	20.8611	21.0941	20.6699	20.8148	20.8153	20.8361	20.862	21.0442	20.976	20.7468
+	2.80531	0.747734	L1CAM	Neural cell adhesion molecule L1	P32004;P32004-2;P32004-3	P32004;P32004-2;P32004-3	11	11	11	15.4	15.4	15.4	140	0	71.931	146420000	274	11	8	9	10	10	11	10	9	9	10	10	11	9.83333	9.83333	1.10946	20.4357	21.0305	21.0002	20.2997	20.6014	20.542	19.5492	20.2348	20.1435	19.5792	20.1222	19.7943
+	5.79105	0.750792	PUF60	Poly(U)-binding-splicing factor PUF60	Q9UHX1-6;Q9UHX1-5;Q9UHX1-4;Q9UHX1-2;Q9UHX1;Q9UHX1-3	Q9UHX1-6;Q9UHX1-5;Q9UHX1-4;Q9UHX1-2;Q9UHX1;Q9UHX1-3	9	9	9	31.4	31.4	31.4	55.399	0	271.57	137690000	368	8	6	6	8	6	8	7	6	7	8	6	7	7	6.83333	1.30522	20.8095	20.9219	21.041	21.0184	21.0273	20.8535	20.3687	19.9776	20.144	20.2852	20.3241	20.0674
	3.64114	-0.371006	HNRNPM	Heterogeneous nuclear ribonucleoprotein M	P52272;P52272-2	P52272;P52272-2	12	12	12	23.8	23.8	23.8	77.515	0	118.08	226240000	415	6	8	6	12	5	9	9	7	8	11	7	9	7.66667	8.5	-0.655163	21.394	21.7007	21.7939	21.542	21.6605	21.5959	22.021	22.055	21.9121	22.0991	21.9351	21.8909
	0.778348	0.287953	KPNA2	Importin subunit alpha-1	P52292	P52292	7	7	7	26.1	26.1	26.1	57.861	0	19.267	45268000	156	7	4	4	5	6	7	5	4	4	5	5	7	5.5	5	0.415507	19.6732	19.7723	19.1729	19.5179	20.1177	19.9802	19.2035	19.6487	19.0405	19.1466	19.6043	19.8628
+	2.61488	0.756628	TARBP1	Probable methyltransferase TARBP1	Q13395	Q13395	3	3	3	2.5	2.5	2.5	181.67	0	16.053	4789800	71	2	1	2	3	2	3	2	3	3	2	2	2		2.33333	1.09962	18.049	16.9768	17.0277	17.3103	16.9137	17.189	16.5894	16.1962	16.42	16.5114	16.446	16.7638
+	2.25519	0.758737	TUBB8	Tubulin beta-8 chain;Tubulin beta-8 chain-like protein LOC260334	Q3ZCM7;A6NNZ2	Q3ZCM7;A6NNZ2	9	4	4	28.4	17.1	17.1	49.775	0	323.31	273990000	337	7	7	7	8	7	7	5	6	6	7	6	7	7.16667	6.16667	1.06018	23.0875	22.5147	22.0098	22.8272	23.1012	22.6353	22.2296	21.6368	21.4329	21.962	22.225	22.137
	0.318775	-0.15254	MSH6	DNA mismatch repair protein Msh6	P52701;P52701-2;P52701-3;P52701-4	P52701;P52701-2;P52701-3;P52701-4	16	16	16	17.5	17.5	17.5	152.78	0	190.98	197040000	541	11	7	9	14	10	12	10	7	8	13	9	12	10.5	9.83333	-0.21548	20.6145	21.2776	21.0935	20.3855	20.7498	20.5587	20.715	21.5177	21.3072	20.6481	20.735	20.6718
	1.37812	-0.376745	KIF11	Kinesin-like protein KIF11	P52732	P52732	14	14	14	21.1	21.1	21.1	119.16	0	89.208	117510000	376	9	6	5	11	10	13	10	6	6	10	9	11	9	8.66667	-0.569517	19.8645	20.2396	20.4779	20.054	19.9908	19.5058	20.4712	20.5633	20.6778	20.2441	20.3506	20.0862
	0.322311	0.242874	HK2	Hexokinase-2	P52789	P52789	4	4	4	5.9	5.9	5.9	102.38	0	8.5142	92503000	29	3	3	3	3	3	4	2	3	3	3	3	3	3.16667	2.83333	0.293312	21.4068	21.1481	20.7613	22.193	22.1222	22.1251	20.7139	21.0023	21.0362	21.7257	21.8997	21.9214
	1.36408	-0.784289	NUP98	Nuclear pore complex protein Nup98-Nup96;Nuclear pore complex protein Nup98;Nuclear pore complex protein Nup96	P52948;P52948-2;P52948-6;P52948-5	P52948;P52948-2;P52948-6;P52948-5	6	6	6	5.2	5.2	5.2	197.58	0	13.83	44481000	31	5	3	2	5	6	5	4	3	3	6	6	6	4.33333	4.66667	-0.934797	19.2976	19.8412	17.6622	19.6175	19.7336	19.6087	19.932	20.1724	20.1327	19.9426	20.0249	20.2619
	0.985395	-0.219016	ACLY	ATP-citrate synthase	P53396;P53396-2;P53396-3	P53396;P53396-2;P53396-3	12	12	12	16.6	16.6	16.6	120.84	0	85.922	120350000	389	10	7	8	9	8	9	10	6	7	10	7	9	8.5	8.16667	-0.351986	20.2895	20.5189	20.5513	20.2115	20.1368	20.1048	20.2888	20.7808	20.8351	20.4679	20.3684	20.3858
+	4.65255	0.763206	ARFGEF2	Brefeldin A-inhibited guanine nucleotide-exchange protein 2	Q9Y6D5	Q9Y6D5	9	9	7	8.6	8.6	6.9	202.04	0	21.315	90602000	181	4	4	4	9	4	7	3	4	4	4	4	5	5.33333	4	1.26639	21.6292	21.7309	21.7886	21.5554	21.4932	21.4949	20.6124	21.0846	21.1168	20.685	20.6929	20.9212
	1.13837	0.29547	COPB1	Coatomer subunit beta	P53618	P53618	12	12	12	19	19	19	107.14	0	87.493	121370000	228	9	7	9	12	9	11	8	6	8	12	9	10	9.5	8.83333	0.456445	20.1889	20.1603	19.9295	20.5326	20.549	20.247	19.7662	19.7656	19.6647	20.1085	20.2664	20.263
+	3.39123	0.765728	SMC1A	Structural maintenance of chromosomes protein 1A	Q14683	Q14683	12	12	12	15	15	15	143.23	0	81.928	69558000	162	9	7	6	11	8	9	8	6	7	6	6	8	8.33333	6.83333	1.1826	21.0037	20.5895	20.877	21.1119	20.9087	20.7214	20.1963	19.8301	19.9067	20.525	19.7858	20.3741
	0.427003	-0.180676	SEC24C	Protein transport protein Sec24C	P53992;P53992-2	P53992	4	4	4	6.5	6.5	6.5	118.32	0	7.4917	23300000	56	3	2	2	4	3	4	2	2	2	2	2	3	3	2.16667	-0.260263	18.767	18.3706	18.6218	19.0097	19.1082	19.0694	19.1137	18.3164	18.892	19.1454	19.1499	19.4134
+	3.71809	0.803604	DDX39A	ATP-dependent RNA helicase DDX39A	O00148;O00148-2;O00148-3	O00148;O00148-2	13	13	7	47.8	47.8	27.6	49.129	0	262.81	359360000	488	11	8	10	11	12	12	10	6	7	9	11	11	10.6667	9	1.25495	22.4978	22.7239	22.2329	22.6995	22.3404	22.6482	21.4266	22.0525	22.0481	21.4568	21.6104	21.7265
+	4.12112	0.823394	ECM29	Proteasome-associated protein ECM29 homolog	Q5VYK3	Q5VYK3	21	21	21	19.8	19.8	19.8	204.29	0	103.57	112280000	298	19	13	18	18	15	20	15	12	9	13	13	16	17.1667	13	1.3109	20.3652	20.4156	20.6197	20.405	20.0197	20.0666	19.4577	19.5901	19.7077	19.709	19.2129	19.2739
+	3.57119	0.84235	COPG1	Coatomer subunit gamma-1	Q9Y678;Q9UBF2;Q9UBF2-2	Q9Y678	14	14	14	28	28	28	97.717	0	62.055	146880000	403	11	12	12	12	12	12	10	10	10	9	10	11	11.8333	10	1.28868	20.6473	21.0834	21.1076	20.6439	20.4837	20.7248	19.8964	20.1513	20.3763	19.6991	19.6572	19.8562
	3.07696	-0.397647	EIF5	Eukaryotic translation initiation factor 5	P55010	P55010	10	10	10	28.1	28.1	28.1	49.222	0	72.09	242310000	412	9	5	5	9	6	9	7	5	5	9	5	9	7.16667	6.66667	-0.680262	21.5135	21.603	21.6175	21.3303	21.2557	21.2623	22.0106	21.819	21.8487	21.7485	21.8875	21.654
+	2.85466	0.843168	NAP1L4	Nucleosome assembly protein 1-like 4	Q99733;Q99733-2	Q99733;Q99733-2	5	5	5	23.7	23.7	23.7	42.823	0	134.16	46004000	107	5	3	3	4	4	5	4	3	3	4	4	5	4	3.83333	1.21685	20.4467	20.9962	20.7067	20.2044	20.3401	20.0399	19.496	20.0073	20.0297	19.4486	19.3386	19.3548
	0.92826	0.138415	CSE1L	Exportin-2	P55060;P55060-3;P55060-4;P55060-2	P55060;P55060-3;P55060-4	23	23	23	36.4	36.4	36.4	110.42	0	323.31	744450000	1960	21	14	15	21	19	20	17	13	16	21	18	21	18.3333	17.6667	0.238268	22.4364	22.5016	22.7086	22.5621	22.2295	22.3178	22.3468	22.3749	22.451	22.3275	22.1648	22.2607
+	4.43132	0.844071	COPA	Coatomer subunit alpha;Xenin;Proxenin	P53621;P53621-2	P53621;P53621-2	22	22	22	28.8	28.8	28.8	138.34	0	129.36	178810000	382	15	11	8	18	11	16	10	7	8	15	10	11	13.1667	10.1667	1.36023	20.9254	21.2167	21.1626	20.9566	21.0399	20.9069	19.8589	20.5623	20.4587	20.1021	20.0765	20.0851
+	4.40749	0.844397	USP7	Ubiquitin carboxyl-terminal hydrolase 7	Q93009;Q93009-3	Q93009;Q93009-3	15	15	15	22.5	22.5	22.5	128.3	0	71.609	162830000	535	12	11	11	13	10	13	10	10	10	11	6	11	11.6667	9.66667	1.35893	21.3361	21.1841	21.301	21.2638	20.6923	21.0931	20.3872	20.3261	20.5332	20.3218	19.9988	20.237
	0.207157	0.0792945	NAP1L1	Nucleosome assembly protein 1-like 1	P55209;P55209-2;P55209-3	P55209;P55209-2;P55209-3	6	6	6	29.2	29.2	29.2	45.374	0	114.17	128700000	321	6	6	6	6	6	5	6	6	6	6	5	6	5.83333	5.83333	0.121011	21.2082	21.4704	21.3504	21.4694	20.7492	20.9749	21.1274	21.3401	21.1966	21.4041	20.9043	20.7743
	0.973581	0.379714	ADAR	Double-stranded RNA-specific adenosine deaminase	P55265;P55265-4;P55265-5;P55265-3;P55265-2	P55265;P55265-4;P55265-5;P55265-3;P55265-2	10	10	10	13.8	13.8	13.8	136.06	0	32.901	80165000	149	7	6	6	9	9	8	7	5	5	9	7	8	7.5	6.83333	0.531877	20.079	21.0411	20.5161	20.3846	20.7642	20.2549	19.6019	20.4576	20.6077	20.0643	20.2543	19.7757
	0.739647	0.209763	HNRNPH2	Heterogeneous nuclear ribonucleoprotein H2	P55795	P55795	5	3	3	20.9	14.3	14.3	49.263	0	14.368	38887000	72	5	3	3	5	3	4	4	3	3	4	3	3	3.83333	3.33333	0.324566	20.036	19.674	19.4416	19.9252	20.0567	19.8724	19.9382	19.214	19.676	19.7556	19.7714	19.3922
	0.299265	0.106733	EIF3B	Eukaryotic translation initiation factor 3 subunit B	P55884;P55884-2	P55884;P55884-2	15	15	15	33.7	33.7	33.7	92.48	0	258.28	197370000	543	13	8	9	15	13	15	12	8	8	14	10	13	12.1667	10.8333	0.163385	20.378	20.8844	20.8829	20.4435	20.6629	20.3955	20.1594	20.9082	20.7888	20.2747	20.43	20.4458
	0.220911	0.0397727	MARS	Methionine--tRNA ligase, cytoplasmic	P56192;P56192-2	P56192;P56192-2	5	5	5	10.2	10.2	10.2	101.11	0	22.195	38537000	155	5	4	4	5	4	5	4	4	4	5	4	5	4.5	4.33333	0.0693253	19.3959	19.2429	19.2208	19.4099	19.4536	19.5889	19.2205	19.3555	19.4871	19.3207	19.2174	19.4721
+	3.8412	0.844864	CLTC	Clathrin heavy chain 1	Q00610;Q00610-2	Q00610;Q00610-2	47	47	37	41.9	41.9	35.5	191.61	0	323.31	1712000000	2293	42	33	38	44	41	44	33	30	33	38	37	41	40.3333	35.3333	1.31526	23.0106	23.3968	23.3318	23.1156	22.8013	22.9102	22.0372	22.5306	22.5996	22.1376	21.9806	22.2116
	0.0123825	-0.0136178	MYL6	Myosin light polypeptide 6	P60660;P60660-2	P60660;P60660-2	5	5	5	33.8	33.8	33.8	16.93	0	19.32	80079000	127	5	3	2	5	3	4	3	2	2	4	3	3	3.66667	2.83333	-0.015529	20.8233	19.0112	20.4204	20.5702	21.1456	20.872	20.8808	19.5844	20.2246	20.5209	21.0376	20.6761
	1.99793	0.765286	EIF4A1	Eukaryotic initiation factor 4A-I	P60842;P60842-2	P60842;P60842-2	13	13	6	42.1	42.1	22.4	46.153	0	210.21	297050000	621	10	7	7	12	9	11	8	4	4	10	7	8	9.33333	6.83333	1.03182	22.2567	21.8591	21.3926	22.6951	22.1788	22.6644	21.5765	21.0909	20.9395	21.7401	21.4486	21.6594
	1.12745	0.79786	SRP54	Signal recognition particle 54 kDa protein	P61011;P61011-2	P61011;P61011-2	3	3	3	10.1	10.1	10.1	55.704	0	3.6336	13904000	13	2	2	2	3	2	2	2	2	2	3	2	2	2.16667	2.16667	0.885675	18.5065	19.0699	19.0645	20.8388	18.9635	18.4523	17.9985	18.615	18.3473	19.0895	18.2187	17.8393
+	1.89763	0.883446	KIAA0391	Mitochondrial ribonuclease P protein 3	O15091;O15091-4;O15091-2;O15091-3	O15091;O15091-4;O15091-2;O15091-3	2	2	2	3.9	3.9	3.9	67.315	0	4.2954	8157000	17	2	2	2	2	2	2	2	2	2	1	2	2	2		1.11619	18.1484	17.954	19.3444	17.646	17.8965	17.7947	16.9528	17.3102	17.3334	17.8928	17.0255	16.9687
+	2.24281	0.890109	CMTR1	Cap-specific mRNA (nucleoside-2-O-)-methyltransferase 1	Q8N1G2	Q8N1G2	8	8	8	12.6	12.6	12.6	95.32	0	16.545	53300000	70	8	3	6	7	6	6	3	3	2	2	4	3	6	2.83333	1.18013	20.7923	21.0863	20.9258	20.2445	20.1016	19.8082	19.2281	20.0786	19.6714	19.4251	19.2732	19.9416
+	2.37465	0.891278	RPS3	40S ribosomal protein S3	P23396;P23396-2	P23396;P23396-2	9	9	9	48.6	48.6	48.6	26.688	0	43.327	94464000	218	7	3	4	9	5	8	5	3	4	7	2	7	6	4.66667	1.20126	21.584	21.1422	20.7115	21.6293	21.151	21.699	20.4952	20.5817	20.1508	20.5614	19.7226	21.0576
+	2.08317	0.898732	PFKP	ATP-dependent 6-phosphofructokinase, platelet type	Q01813;Q01813-2	Q01813;Q01813-2	13	12	11	26.9	25.8	23.3	85.595	0	194.15	212370000	545	11	10	7	13	11	12	11	7	8	11	10	11	10.6667	9.66667	1.16143	21.2001	21.8093	21.5381	20.8975	21.1811	20.9903	20.1388	21.1414	21.064	19.842	19.9945	20.0433
+	3.97055	0.907749	CDC73	Parafibromin	Q6P1J9	Q6P1J9	8	8	8	18.8	18.8	18.8	60.576	0	36.845	59161000	216	7	5	5	8	5	6	5	5	4	7	4	4	6	4.83333	1.40219	20.6503	20.8944	20.8924	20.4887	20.1362	20.315	19.9511	19.5096	19.445	19.553	19.726	19.7456
+	2.14273	0.91516	TUBG1;TUBG2	Tubulin gamma-1 chain;Tubulin gamma-2 chain	P23258;Q9NRH3	P23258;Q9NRH3	7	7	7	29.7	29.7	29.7	51.169	0	18.192	669870000	79	6	5	5	6	5	5	3	4	3	4	3	3	5.33333	3.33333	1.18532	24.5078	25.073	25.1843	24.7965	24.2172	24.258	24.0435	23.1501	24.4684	23.49	23.2835	24.1104
+	1.92569	0.922282	MLKL	Mixed lineage kinase domain-like protein	Q8NB16;Q8NB16-2	Q8NB16;Q8NB16-2	2	2	2	9.6	9.6	9.6	54.478	0	5.1443	24589000	38	2	2	2	2	2	2	2	1	1	2	2	2	2		1.15207	20.0231	19.8412	19.8092	19.0017	19.5513	19.5528	19.1095	17.5531	18.3246	19.0841	19.1053	19.0689
+	2.77672	0.939782	GTF3C4	General transcription factor 3C polypeptide 4	Q9UKN8	Q9UKN8	14	14	14	23.6	23.6	23.6	91.981	0	93.019	69697000	276	9	5	6	10	9	13	5	4	5	8	8	8	8.66667	6.33333	1.30383	20.5642	20.4591	20.314	20.2762	20.7654	20.3141	19.3088	19.6373	19.3386	18.7668	20.2853	19.7174
+	1.42828	0.948895	DNAJA1	DnaJ homolog subfamily A member 1	P31689;P31689-2	P31689;P31689-2	8	8	8	38.5	38.5	38.5	44.868	0	32.957	31017000	67	6	5	5	8	3	7	3	4	4	5	4	6	5.66667	4.33333	1.05982	20.1664	18.9531	19.3994	20.9599	18.6627	20.3119	18.9369	18.4211	18.2174	19.2694	18.8471	19.0683
+	2.63461	0.984492	PDE12	2,5-phosphodiesterase 12	Q6L8Q7;Q6L8Q7-2	Q6L8Q7;Q6L8Q7-2	6	6	6	21.2	21.2	21.2	67.351	0	17.683	31880000	64	6	4	3	5	4	6	5	2	3	4	3	5	4.66667	3.66667	1.32499	20.1612	18.9796	20.194	20.0657	20.5192	19.9389	18.8618	19.3219	18.6719	18.798	19.3457	18.9521
+	2.26039	0.989231	PLEKHA1	Pleckstrin homology domain-containing family A member 1	Q9HB21;Q9HB21-2	Q9HB21;Q9HB21-2	4	4	4	15.1	15.1	15.1	45.553	0	38.112	28308000	63	4	4	4	3	2	3	2	4	4	2	2	2	3.33333	2.66667	1.26724	19.9108	20.3871	20.2788	19.8009	19.2483	19.4618	19.0145	19.6712	19.0435	18.7087	18.6094	18.105
	0.809958	0.582237	AP2B1	AP-2 complex subunit beta	P63010;P63010-3;P63010-2	P63010;P63010-3;P63010-2	6	6	4	11.8	11.8	8.9	104.55	0	14.261	27883000	43	4	3	3	5	3	3	4	4	2	3	3	2	3.5	3	0.662842	18.9593	19.1896	19.5522	19.7905	19.6105	19.1918	17.1416	18.514	19.1723	19.3252	19.3408	19.3065
	2.31319	0.609102	YWHAZ	14-3-3 protein zeta/delta	P63104;P63104-2	P63104;P63104-2	5	4	4	33.5	29.4	29.4	27.745	0	237.14	101080000	349	5	5	5	5	5	5	5	5	5	5	5	5	5	5	0.91009	20.9062	20.9746	21.1405	20.3456	20.4035	20.4843	20.2548	20.2723	20.4012	19.9538	19.9151	19.8031
+	2.77115	1.00352	HSP90AA1	Heat shock protein HSP 90-alpha	P07900;P07900-2;Q58FG0	P07900;P07900-2	24	24	17	44.3	44.3	31.7	84.659	0	323.31	1836800000	1413	19	15	16	24	17	21	16	13	11	19	16	18	18.6667	15.5	1.36309	25.2283	24.7696	24.5916	25.3917	25.1556	25.3525	24.3284	23.3081	23.6731	24.538	24.2871	24.3335
	0.367216	0.477281	YBX1	Nuclease-sensitive element-binding protein 1	P67809	P67809	4	4	3	35.5	35.5	30.2	35.924	0	53.154	20694000	32	3	2	3	4	3	4	2	2	2	3	2	3	3.16667	2.33333	0.442155	20.5497	18.5497	17.8331	18.0365	18.9937	20.4161	18.9685	17.9624	17.3822	19.5058	18.5096	19.1866
+	3.70032	1.0092	NUBP2	Cytosolic Fe-S cluster assembly factor NUBP2	Q9Y5Y2	Q9Y5Y2	6	6	6	38	38	38	28.825	0	28.955	79626000	301	5	2	3	6	6	6	5	3	4	4	4	5	4.66667	4.16667	1.49031	20.5346	20.2432	20.2085	20.2968	20.6158	20.7759	19.5703	19.1443	19.4582	18.8726	19.8533	19.7209
	0.136576	-0.0428451	EIF4G2	Eukaryotic translation initiation factor 4 gamma 2	P78344;P78344-2	P78344;P78344-2	18	18	18	28.9	28.9	28.9	102.36	0	207.26	200680000	408	13	10	10	14	13	16	12	10	12	14	13	14	12.6667	12.5	-0.0690173	20.6094	20.8651	20.9523	20.4948	20.3919	20.3553	20.7436	20.7433	20.7131	20.7175	20.6794	20.329
	0.0576766	-0.0166047	GTF2I	General transcription factor II-I	P78347;P78347-2;P78347-4;P78347-3;P78347-5;Q6EKJ0;Q86UP8;Q86UP8-3	P78347;P78347-2;P78347-4;P78347-3	21	21	21	31.2	31.2	31.2	112.42	0	236.64	472040000	963	17	10	10	21	14	20	13	10	11	17	14	17	15.3333	13.6667	-0.0275179	22.0149	21.5844	21.8536	22.0891	22.0095	22.0519	22.1714	21.8381	21.9517	22.1324	21.8545	21.7549
	0.265593	-0.0969416	CCT2	T-complex protein 1 subunit beta	P78371;P78371-2	P78371;P78371-2	11	11	11	33.6	33.6	33.6	57.488	0	85.615	235080000	522	9	7	7	11	8	11	9	7	7	11	8	9	8.83333	8.5	-0.148284	20.9659	21.4453	21.5414	20.9826	20.7665	20.8878	21.098	21.3318	21.5208	21.1778	20.9429	21.1
	1.71578	0.288166	PRKDC	DNA-dependent protein kinase catalytic subunit	P78527;P78527-2	P78527;P78527-2	68	68	68	23.8	23.8	23.8	469.08	0	323.31	641960000	1682	51	36	38	57	43	59	38	34	34	48	42	48	47.3333	40.6667	0.477553	21.0674	21.2482	21.4548	21.2731	21.1471	21.0076	20.6894	21.0029	21.2283	20.816	20.7672	20.9654
+	3.03707	1.01364	PEBP1	Phosphatidylethanolamine-binding protein 1;Hippocampal cholinergic neurostimulating peptide	P30086	P30086	6	6	6	58.3	58.3	58.3	21.057	0	152.73	91868000	258	5	4	4	4	5	5	4	4	4	4	4	5	4.5	4.16667	1.41111	20.8046	21.5002	21.1136	20.7169	20.9465	20.6968	19.5249	20.5942	20.1789	20.1173	19.8581	19.4233
	0.0364808	0.0170263	FOXK1	Forkhead box protein K1	P85037;P85037-2	P85037;P85037-2	4	4	4	14.3	14.3	14.3	75.456	0	46.311	31412000	50	3	4	3	3	3	3	3	3	3	4	3	4	3.16667	3.33333	0.0256368	19.2679	19.9737	20.1094	19.2065	19.4275	19.3444	19.4229	19.6885	19.6629	19.4878	19.4616	19.5036
+	1.68227	1.01453	LUC7L2	Putative RNA-binding protein Luc7-like 2	Q9Y383;Q96HJ9-2;Q9Y383-3;Q9Y383-2;Q9NQ29;Q9NQ29-2;Q9NQ29-3	Q9Y383;Q96HJ9-2;Q9Y383-3;Q9Y383-2	4	4	4	14.5	14.5	14.5	46.513	0	54.766	11000000	174	3	2	2	3	2	3	2	2	2	2	2	3	2.5	2.16667	1.16602	17.6536	18.5501	18.8836	17.3793	18.2695	18.4778	16.5742	17.4668	18.0269	16.1456	17.6512	17.2621
	0.0839014	0.06077	HSPG2	Basement membrane-specific heparan sulfate proteoglycan core protein;Endorepellin;LG3 peptide	P98160	P98160	3	3	3	1.4	1.4	1.4	468.83	0	4.4816	51049000	24	3	3	3	2	3	3	3	3	3	3	3	2	2.83333	2.83333	0.0792653	21.0676	21.5098	21.4787	20.9153	20.4334	20.8169	20.8589	21.2221	21.5554	20.076	20.9182	21.2266
+	1.80049	1.0159	PDCD5	Programmed cell death protein 5	O14737;O14737-2	O14737;O14737-2	4	4	4	35.2	35.2	35.2	14.285	0	12.444	28804000	42	3	3	2	4	2	4	2	1	2	2	2	3	3		1.19475	19.0695	19.9774	20.256	19.8746	20.1405	19.5407	19.1688	17.3731	19.3463	19.1995	19.0471	18.6287
	3.26852	-0.52934	HDLBP	Vigilin	Q00341;Q00341-2	Q00341;Q00341-2	18	18	18	25.2	25.2	25.2	141.45	0	323.31	1702700000	696	16	12	11	14	11	17	15	12	12	15	14	17	13.5	14.1667	-0.873629	24.9909	25.2079	25.1864	25.0547	24.6751	24.8395	25.7143	25.6759	25.4548	25.5765	25.3637	25.3452
+	5.31991	1.02317	HSPA8	Heat shock cognate 71 kDa protein	P11142;P11142-2	P11142;P11142-2	20	20	14	46.4	46.4	38.5	70.897	0	323.31	2147700000	1726	18	11	13	20	18	19	15	11	12	18	15	16	16.5	14.5	1.66222	24.2227	24.6771	24.4189	24.3496	24.0548	24.1017	23.1671	23.5062	23.2516	23.4682	23.164	23.1287
+	4.58548	1.02328	HSDL2	Hydroxysteroid dehydrogenase-like protein 2	Q6YN16;Q6YN16-2	Q6YN16;Q6YN16-2	7	7	7	36.1	36.1	36.1	45.394	0	108.89	74698000	162	6	5	6	4	5	6	5	4	4	3	4	4	5.33333	4	1.5985	20.6629	20.9286	20.8634	20.8889	20.2001	20.4738	19.843	19.7979	19.7488	19.6488	19.4577	19.3818
+	3.78939	1.02801	CACYBP	Calcyclin-binding protein	Q9HB71;Q9HB71-3	Q9HB71;Q9HB71-3	5	5	5	32	32	32	26.21	0	11.492	86139000	89	3	3	3	5	3	3	3	3	2	4	3	3	3.33333	3	1.52109	21.1876	21.9477	21.7781	21.2704	21.1557	21.2221	20.1048	20.8763	20.3922	20.4223	20.3194	20.2786
	0.243343	-0.0736411	SPTBN1	Spectrin beta chain, non-erythrocytic 1	Q01082;Q01082-2	Q01082;Q01082-2	33	33	4	21.3	21.3	3	274.61	0	315.42	372440000	524	23	16	14	29	24	29	22	14	14	27	21	25	22.5	20.5	-0.11769	22.4772	22.9481	22.9373	22.567	22.6078	22.4211	22.6032	22.9783	22.9986	22.5472	22.7131	22.5598
+	2.03877	1.06128	UBR7	Putative E3 ubiquitin-protein ligase UBR7	Q8N806	Q8N806	4	4	4	19.8	19.8	19.8	47.998	0	42.092	19244000	144	4	3	2	4	4	3	2	1	1	3	3	2	3.33333		1.27958	18.9469	19.1701	18.9613	18.8757	18.8837	19.6286	17.2944	17.2002	17.5248	18.607	18.6363	18.836
+	5.66783	1.06348	PDCD4	Programmed cell death protein 4	Q53EL6;Q53EL6-2	Q53EL6;Q53EL6-2	9	9	9	31.1	31.1	31.1	51.735	0	107.92	118150000	266	8	7	7	8	7	8	6	6	5	6	5	6	7.5	5.66667	1.74365	21.3569	21.4183	21.3696	21.2436	21.4859	21.4013	20.2193	20.5722	20.5389	19.8662	20.3703	20.3279
+	3.60037	1.06643	RARS	Arginine--tRNA ligase, cytoplasmic	P54136;P54136-2	P54136;P54136-2	8	8	8	17.4	17.4	17.4	75.378	0	17.994	47703000	70	6	5	5	8	7	6	3	2	4	4	4	5	6.16667	3.66667	1.53922	19.7714	20.3723	20.308	19.8586	19.6985	19.7444	18.3596	19.3691	19.2303	18.8654	18.7133	18.8168
+	2.55796	1.0722	NUP188	Nucleoporin NUP188 homolog	Q5SRE5;Q5SRE5-2	Q5SRE5;Q5SRE5-2	8	8	8	7.3	7.3	7.3	196.04	0	42.559	40600000	124	6	4	5	6	7	7	6	5	3	5	5	5	5.83333	4.83333	1.38884	19.9563	20.3025	20.6624	19.2854	19.767	19.5083	18.7622	19.3054	19.2689	18.1735	18.5893	18.9492
+	3.38027	1.08614	NCAPG2	Condensin-2 complex subunit G2	Q86XI2;Q86XI2-2	Q86XI2;Q86XI2-2	7	7	7	10.5	10.5	10.5	130.96	0	83.566	24472000	129	3	4	4	6	4	5	2	1	1	4	2	3	4.33333		1.52995	19.1515	19.1089	19.3334	19.5126	19.4203	19.527	18.3714	17.8219	17.5852	18.2842	18.5849	18.8893
+	5.92475	1.08837	MSN	Moesin	P26038	P26038	8	8	5	22.4	22.4	17.9	67.819	0	84.219	157070000	451	6	3	4	8	5	6	3	3	3	6	5	6	5.33333	4.33333	1.79761	21.7539	21.8635	22.1362	21.6975	21.5631	21.6385	20.7503	20.7493	20.9475	20.5613	20.5517	20.5624
+	9.88584	1.09568	GSTK1	Glutathione S-transferase kappa 1	Q9Y2Q3;Q9Y2Q3-4;Q9Y2Q3-3;Q9Y2Q3-2	Q9Y2Q3;Q9Y2Q3-4;Q9Y2Q3-3;Q9Y2Q3-2	4	4	4	23.9	23.9	23.9	25.497	0	155.2	242870000	356	4	3	3	4	4	4	3	3	3	4	2	3	3.66667	3	2.02457	22.4027	22.4181	22.3058	22.4052	22.3701	22.2769	21.297	21.1388	21.2692	21.3087	21.3764	21.2147
+	4.50296	1.09895	PLCB3	1-phosphatidylinositol 4,5-bisphosphate phosphodiesterase beta-3	Q01970;Q01970-2	Q01970;Q01970-2	4	4	4	6.2	6.2	6.2	138.8	0	58.339	25807000	94	4	3	4	2	4	4	4	3	3	2	4	4	3.5	3.33333	1.68059	19.2569	19.757	19.2825	19.4542	19.5387	19.3183	18.0329	18.4784	18.5804	17.905	18.274	18.7431
	0.925518	0.567215	UBXN1	UBX domain-containing protein 1	Q04323;Q04323-2	Q04323;Q04323-2	4	4	4	31.6	31.6	31.6	33.325	0	51.482	10451000	92	2	2	3	4	4	3	2	2	2	4	3	3	3	2.66667	0.681446	18.4914	18.4932	20.0088	18.8753	18.487	19.4761	17.7291	18.1336	18.4862	18.6739	18.2061	19.1995
+	2.2849	1.11134	PRKCI	Protein kinase C iota type	P41743	P41743	2	2	2	5	5	5	68.262	0	49.824	15854000	15	2	2	2	2	2	2	2	2	2	2	2	2	2	2	1.36822	19.3789	20.2253	19.8435	18.6915	18.6948	18.5171	17.8185	18.5982	18.3489	17.9035	18.0668	17.9471
+	3.82171	1.12172	DNAJA2	DnaJ homolog subfamily A member 2	O60884	O60884	3	3	3	13.1	13.1	13.1	45.745	0	21.478	48378000	150	2	3	3	3	3	3	3	3	3	2	2	2	2.83333	2.5	1.6255	20.1302	20.7819	20.573	20.4713	20.1791	20.1366	19.6353	19.4657	19.5729	18.7155	19.2629	18.8895
	0.252695	-0.174638	EEF1A2	Elongation factor 1-alpha 2	Q05639	Q05639	7	2	2	25.9	11.2	11.2	50.47	0	6.9834	21141000	17	6	6	6	6	5	5	6	6	6	5	5	7	5.66667	5.83333	-0.221394	19.245	19.2116	19.2876	19.4528	19.1412	17.563	19.1434	19.1598	19.0236	19.2315	19.2014	19.1893
+	1.38344	1.12437	PRMT1	Protein arginine N-methyltransferase 1	Q99873-3;Q99873;Q99873-2;Q99873-5	Q99873-3;Q99873;Q99873-2;Q99873-5	6	6	6	27.5	27.5	27.5	40.548	0	42.233	64132000	159	5	3	4	6	3	4	2	2	1	5	2	4	4.16667		1.14667	20.9423	21.2125	20.5667	21.2134	21.1483	21.2279	19.9141	20.034	17.7203	20.9927	20.3513	20.5525
	0.0201743	-0.0320635	GFPT1	Glutamine--fructose-6-phosphate aminotransferase [isomerizing] 1	Q06210;Q06210-2	Q06210;Q06210-2	5	5	4	13.2	13.2	10.3	78.806	0	15.565	15800000	39	4	3	3	3	4	4	3	3	3	4	4	5	3.5	3.66667	-0.0305546	18.7667	16.7543	16.9022	18.1511	18.2719	18.4669	18.6084	16.218	17.2334	18.2492	18.0489	19.1475
+	2.16222	1.12466	PRIM2	DNA primase large subunit	P49643	P49643	6	6	6	14.9	14.9	14.9	58.805	0	18.378	17101000	83	3	3	4	2	4	3	3	1	2	2	1	3	3.16667		1.35219	19.343	19.5418	19.8418	19.1909	19.1631	19.1303	18.8342	17.2521	18.8053	18.6004	17.2754	18.6954
+	2.58	1.13056	SPAG9	C-Jun-amino-terminal kinase-interacting protein 4	O60271;O60271-2;O60271-9;O60271-4;O60271-5;O60271-3	O60271;O60271-2;O60271-9;O60271-4;O60271-5;O60271-3	8	8	8	12.3	12.3	12.3	146.2	0	84.117	68786000	98	6	6	6	6	6	7	6	6	6	5	7	7	6.16667	6.16667	1.44102	20.1696	20.7563	20.5742	20.1483	19.6322	19.7144	18.6646	19.4432	19.2989	19.7591	18.5584	18.4874
	1.66097	-0.323452	DHX9	ATP-dependent RNA helicase A	Q08211;Q08211-2	Q08211	18	18	18	21.5	21.5	21.5	140.96	0	253.07	235460000	605	12	8	7	16	13	15	15	7	7	15	15	15	11.8333	12.3333	-0.522344	20.3601	20.8503	21.0727	20.7926	20.7111	20.6291	20.951	21.2361	21.3131	20.985	20.9355	20.9359
	0.79548	0.652009	GOLGA2	Golgin subfamily A member 2	Q08379;Q08379-2;Q9NVV4-2	Q08379;Q08379-2	4	4	4	6.2	6.2	6.2	113.08	0	5.2367	19134000	36	2	2	3	3	3	4	2	2	3	2	3	2	2.83333	2.33333	0.7013	19.1129	19.2733	19.2299	19.4222	19.2748	19.1168	18.8019	19.1558	19.0657	19.0216	19.0091	16.464
+	1.34413	1.13253	CDC37	Hsp90 co-chaperone Cdc37;Hsp90 co-chaperone Cdc37, N-terminally processed	Q16543	Q16543	5	5	5	19.6	19.6	19.6	44.468	0	37.698	75834000	234	5	3	3	4	3	4	3	2	1	4	3	4	3.66667		1.13788	21.1111	21.5529	21.4375	20.9991	21.1327	20.8604	20.5192	20.7734	17.655	20.3634	20.6364	20.351
	0.622574	0.383379	NSUN2	tRNA (cytosine(34)-C(5))-methyltransferase	Q08J23;Q08J23-3;Q08J23-2	Q08J23;Q08J23-3;Q08J23-2	6	6	6	13.4	13.4	13.4	86.47	0	15.653	25079000	50	4	3	4	3	4	5	3	3	3	2	2	2	3.83333	2.5	0.475777	19.3263	19.9227	19.7189	18.4992	19.588	18.9389	18.9807	19.2875	19.514	17.9866	19.0884	18.8365
+	1.36939	1.14459	KIF23	Kinesin-like protein KIF23	Q02241;Q02241-2;Q02241-3	Q02241;Q02241-2;Q02241-3	9	9	9	14.3	14.3	14.3	110.06	0	54.073	57596000	167	6	3	3	7	5	6	5	3	3	7	3	6	5	4.5	1.15243	20.6107	19.1368	19.3079	20.4971	20.8743	20.7849	18.9082	18.2756	17.6784	19.8755	19.7905	19.8159
	0.646207	0.276392	CPSF1	Cleavage and polyadenylation specificity factor subunit 1	Q10570	Q10570	3	3	3	3.5	3.5	3.5	160.88	0	7.0075	16235000	39	3	2	2	2	2	2	2	1	2	2	2	2	2.16667		0.387031	18.7031	18.8149	19.2209	18.6343	18.5459	18.5853	18.6835	17.5723	18.8937	18.5288	18.5334	18.6343
+	2.65977	1.145	LUC7L3	Luc7-like protein 3	O95232;O95232-2	O95232	5	5	5	16.4	16.4	16.4	51.466	0	79.444	48039000	182	4	3	2	5	4	5	2	2	2	3	2	2	3.83333	2.16667	1.46769	20.8703	21.3221	21.2147	20.3203	20.1097	20.1667	19.5891	20.1877	19.8288	19.1859	19.1425	19.1996
+	5.22803	1.16014	VCP	Transitional endoplasmic reticulum ATPase	P55072	P55072	12	12	12	22.5	22.5	22.5	89.321	0	74.355	90103000	196	12	6	7	10	9	11	6	5	6	9	9	10	9.16667	7.5	1.82943	20.242	20.6569	20.6455	20.3269	20.284	20.0443	19.0204	19.4814	19.335	19.3993	19.0322	18.9704
	0.256843	0.135991	ASPH	Aspartyl/asparaginyl beta-hydroxylase	Q12797;Q12797-10;Q12797-9;Q12797-6;Q12797-11;Q12797-5;Q12797-8;Q12797-2;Q12797-3;Q12797-7;Q12797-4	Q12797;Q12797-10;Q12797-9;Q12797-6;Q12797-11;Q12797-5;Q12797-8;Q12797-2	4	4	4	12	12	12	85.862	0	103.17	48537000	182	4	4	4	4	4	3	4	4	4	4	4	3	3.83333	3.83333	0.188395	20.12	20.9604	20.8234	20.1413	20.0675	19.9845	19.9188	20.7154	20.5382	20.1607	20.0383	19.9097
	0.963724	-0.496535	AKAP13	A-kinase anchor protein 13	Q12802;Q12802-2;Q12802-4;Q12802-5	Q12802;Q12802-2;Q12802-4	14	14	14	11.6	11.6	11.6	307.55	0	31.239	76813000	96	12	8	8	11	9	12	10	8	9	12	8	12	10	9.83333	-0.634998	19.8285	20.4892	20.3368	19.2368	19.524	19.2158	20.1936	20.8487	20.6913	19.748	20.1526	19.9759
+	4.53459	1.17941	ARHGDIA	Rho GDP-dissociation inhibitor 1	P52565;P52565-2	P52565;P52565-2	3	3	3	30.9	30.9	30.9	23.207	0	67.582	53470000	139	3	2	2	2	3	3	3	2	2	2	2	2	2.5	2.16667	1.77684	20.9291	21.6469	21.3321	20.9257	21.1079	20.8812	19.9465	20.4012	20.0806	19.8953	19.7987	19.6242
	0.191447	0.054423	ILF2	Interleukin enhancer-binding factor 2	Q12905	Q12905	8	8	8	41.3	41.3	41.3	43.062	0	97.179	97401000	305	6	4	4	6	5	8	5	4	4	5	6	7	5.5	5.16667	0.0886286	20.768	20.378	20.6129	20.732	20.4307	20.9135	20.603	20.2739	20.5727	20.6863	20.5291	20.8435
	2.33179	0.592554	ILF3	Interleukin enhancer-binding factor 3	Q12906;Q12906-7;Q12906-4;Q12906-5;Q12906-2;Q12906-6;Q12906-3	Q12906;Q12906-7;Q12906-4;Q12906-5;Q12906-2;Q12906-6;Q12906-3	6	6	6	17.2	17.2	17.2	95.337	0	38.88	56776000	93	3	3	3	6	2	5	1	2	3	4	3	5	3.66667		0.893066	20.9734	21.1286	20.9243	20.7129	20.7162	21.1688	20.0915	20.8052	20.0886	20.4507	19.9583	20.6745
	3.5652	0.25375	TRAP1	Heat shock protein 75 kDa, mitochondrial	Q12931;Q12931-2	Q12931;Q12931-2	11	11	11	26.3	26.3	26.3	80.109	0	122.19	165420000	420	9	6	5	11	8	9	8	4	5	11	7	8	8	7.16667	0.464429	20.8671	20.7298	20.8615	20.7799	20.7329	20.7907	20.4861	20.4448	20.6582	20.6186	20.4345	20.5972
	0.623734	-0.536166	ABR	Active breakpoint cluster region-related protein	Q12979-2;Q12979;Q12979-4	Q12979-2;Q12979;Q12979-4	4	4	4	7.2	7.2	7.2	93.706	0	9.24	18846000	15	2	3	3	4	2	2	2	2	2	2	3	3	2.66667	2.33333	-0.578362	19.2248	19.344	19.3141	19.094	16.6661	18.9867	19.3443	19.2814	19.4611	19.3351	19.3013	19.1233
	1.96576	0.77237	CSTF3	Cleavage stimulation factor subunit 3	Q12996;Q12996-3;Q12996-2	Q12996	5	5	5	12.3	12.3	12.3	82.921	0	91.653	20127000	44	4	2	3	5	4	4	2	1	1	4	2	4	3.66667		1.03351	19.1019	18.0694	18.985	19.8961	18.9602	18.8991	18.2082	18.024	18.0337	18.218	18.3278	18.4658
	1.15366	0.265545	FLII	Protein flightless-1 homolog	Q13045;Q13045-2;Q13045-3	Q13045;Q13045-2;Q13045-3	9	9	9	9.9	9.9	9.9	144.75	0	21.493	48534000	151	5	5	5	7	3	5	5	4	5	6	3	5	5	4.66667	0.420813	19.5223	19.8998	19.9187	19.4125	19.5562	19.3118	19.3161	19.345	19.7227	19.2218	19.2517	19.1706
+	5.66217	1.18098	PLOD1	Procollagen-lysine,2-oxoglutarate 5-dioxygenase 1	Q02809;Q02809-2	Q02809;Q02809-2	12	12	12	25.4	25.4	25.4	83.549	0	216.08	231900000	353	11	11	10	12	11	12	11	9	8	11	10	9	11.1667	9.66667	1.89798	21.3458	21.892	21.6135	21.5499	21.4054	21.2564	20.1829	20.5853	20.2956	20.3754	20.4815	20.0564
+	3.42479	1.19973	HNRNPA2B1	Heterogeneous nuclear ribonucleoproteins A2/B1	P22626;P22626-2	P22626;P22626-2	5	5	5	26.6	26.6	26.6	37.429	0	39.511	129920000	154	5	4	3	5	4	5	4	3	4	5	5	5	4.33333	4.33333	1.64632	21.841	22.5774	22.5229	21.8638	21.9768	22.1776	20.733	21.7263	20.7386	20.9731	21.1811	20.4091
+	2.30794	1.20368	EWSR1	RNA-binding protein EWS	Q01844;Q01844-6;Q01844-3;Q01844-5;Q01844-4;Q01844-2	Q01844;Q01844-6;Q01844-3;Q01844-5;Q01844-4;Q01844-2	2	2	2	6.6	6.6	6.6	68.477	0	4.3098	7021400	18	2	2	2	2	2	2	2	2	2	1	1	1	2		1.44119	18.9825	18.989	18.7339	19.8033	19.0853	19.1395	18.6404	18.5571	18.5707	17.2279	17.3365	17.1789
	2.10765	0.548717	TARDBP	TAR DNA-binding protein 43	Q13148;Q13148-4	Q13148;Q13148-4	4	4	4	19.8	19.8	19.8	44.739	0	44.148	62156000	346	4	3	3	4	3	4	3	2	4	4	3	4	3.5	3.33333	0.824527	20.3481	20.3768	20.6317	20.1901	19.6582	20.3746	19.7168	19.9586	20.036	19.5738	19.4374	19.5647
	0.570816	0.972943	AIMP2	Aminoacyl tRNA synthase complex-interacting multifunctional protein 2	Q13155;Q13155-2	Q13155;Q13155-2	2	2	2	13.1	13.1	13.1	35.348	0	63.341	52037000	85	2	2	2	2	2	2	2	2	2	1	2	1	2		0.73116	20.7417	21.1941	20.9591	20.7408	20.1464	20.0603	20.8157	21.2671	21.0336	16.9166	20.6371	17.3348
	0.227168	-0.168544	PRDX4	Peroxiredoxin-4	Q13162	Q13162	7	6	6	33.9	31	31	30.54	0	21.221	48098000	61	6	4	3	4	4	6	3	2	3	6	4	4	4.5	3.66667	-0.209366	19.7512	19.2107	20.2796	19.6748	20.0781	21.3245	20.0239	20.5019	20.2996	20.0842	20.0761	20.3443
	0.40416	0.129401	PSMD2	26S proteasome non-ATPase regulatory subunit 2	Q13200;Q13200-3;Q13200-2	Q13200;Q13200-3;Q13200-2	4	4	4	6.9	6.9	6.9	100.2	0	16.51	28068000	114	4	3	3	4	3	3	4	2	3	4	2	2	3.33333	2.83333	0.200505	19.9342	19.7719	20.5232	19.887	19.7082	20.004	20.1234	19.5966	19.8717	19.6874	19.7404	20.0327
+	1.61539	1.21392	FEN1	Flap endonuclease 1	P39748;P39748-2	P39748;P39748-2	4	4	4	16.6	16.6	16.6	42.592	0	29.275	31976000	79	2	2	2	4	3	3	3	1	1	4	2	3	2.66667		1.26741	20.5411	20.1827	19.7876	19.5836	20.2602	19.9614	19.6519	17.3927	17.5925	19.1369	19.7796	19.4796
	1.75495	-0.363079	TRIM28	Transcription intermediary factor 1-beta	Q13263;Q13263-2	Q13263;Q13263-2	23	23	23	55.9	55.9	55.9	88.549	0	323.31	966050000	1801	17	18	17	20	17	17	18	16	15	22	17	20	17.6667	18	-0.578249	22.184	22.6113	22.3043	22.2044	22.1391	22.0276	22.6722	22.9123	22.4228	22.8328	22.5159	22.2932
	2.0146	0.596737	G3BP1	Ras GTPase-activating protein-binding protein 1	Q13283;Q13283-2	Q13283	5	5	5	19.3	19.3	19.3	52.164	0	90.609	136320000	347	5	5	5	4	5	5	5	4	5	5	5	5	4.83333	4.83333	0.868461	21.1172	21.6502	21.554	21.0346	20.9112	20.7866	20.4461	21.0698	20.799	20.4613	20.4211	20.2762
+	3.19122	1.22161	VPS53	Vacuolar protein sorting-associated protein 53 homolog	Q5VIR6;Q5VIR6-2;Q5VIR6-3;Q5VIR6-1	Q5VIR6;Q5VIR6-2;Q5VIR6-3;Q5VIR6-1	2	2	2	6.1	6.1	6.1	94.404	0	23.549	14613000	55	2	2	2	2	2	2	2	2	2	2	2	1	2		1.62788	19.2679	18.9497	19.8359	19.1515	18.4965	18.633	17.8	18.0903	18.3382	17.7735	17.7927	17.2099
+	2.62967	1.22328	PSMD12	26S proteasome non-ATPase regulatory subunit 12	O00232;O00232-2	O00232;O00232-2	3	3	3	8.8	8.8	8.8	52.904	0	12.494	23282000	37	3	2	2	3	2	3	2	2	1	3	2	3	2.5		1.52435	20.367	19.891	19.5452	19.7235	19.5768	20.2139	19.1119	19.0464	17.3976	18.9814	18.9551	18.4853
+	2.64948	1.22462	DIS3	Exosome complex exonuclease RRP44	Q9Y2L1;Q9Y2L1-2	Q9Y2L1;Q9Y2L1-2	6	6	6	11.6	11.6	11.6	109	0	11.91	39476000	26	3	3	3	4	3	4	3	3	2	3	2	2	3.33333	2.5	1.52942	21.0512	21.5299	21.1563	20.8673	19.9651	19.8879	18.9514	19.4536	19.5273	19.6101	19.7624	19.8051
+	1.12619	1.22609	CAPRIN1	Caprin-1	Q14444;Q14444-2	Q14444;Q14444-2	4	4	4	12.3	12.3	12.3	78.365	0	164.55	52921000	127	4	3	4	4	3	4	3	3	3	4	3	4	3.66667	3.33333	1.09812	20.8014	20.0228	19.6853	21.3828	20.3467	20.9013	20.3349	17.9269	18.5039	20.151	17.835	21.032
+	3.03874	1.23702	RFX1	MHC class II regulatory factor RFX1	P22670	P22670	4	4	4	9.6	9.6	9.6	104.76	0	13.43	15820000	36	2	3	3	3	4	3	2	3	2	2	3	2	3	2.33333	1.61428	19.3218	20.4937	20.6617	19.4795	19.8189	19.1204	18.4186	18.6961	18.7332	18.3732	18.6538	18.599
	0.0822341	-0.0447391	PICALM	Phosphatidylinositol-binding clathrin assembly protein	Q13492;Q13492-4;Q13492-3;Q13492-2;Q13492-5;O60641;O60641-3;O60641-4	Q13492;Q13492-4;Q13492-3;Q13492-2;Q13492-5	6	6	6	15	15	15	70.754	0	37.527	41419000	133	4	3	4	5	4	4	3	4	4	4	3	3	4	3.5	-0.0639132	19.5624	19.8998	19.9773	19.9512	18.8662	19.5535	19.6027	20.051	19.8485	19.732	19.3885	19.4562
	1.23272	-0.299683	PRPF4B	Serine/threonine-protein kinase PRP4 homolog	Q13523	Q13523	2	2	2	2.5	2.5	2.5	116.99	0	12.096	18164000	84	2	2	2	2	2	2	2	2	2	2	2	2	2	2	-0.467991	19.191	18.7055	18.6494	19.3342	18.8221	18.8717	19.3465	19.0001	18.9816	19.5177	19.229	19.2971
+	4.51594	1.25868	FANCI	Fanconi anemia group I protein	Q9NVI1;Q9NVI1-1;Q9NVI1-2;Q9NVI1-4	Q9NVI1;Q9NVI1-1;Q9NVI1-2	12	12	12	14.8	14.8	14.8	149.32	0	44.402	56449000	207	8	7	8	9	8	10	7	8	8	8	9	9	8.33333	8.16667	1.86289	19.8665	19.6471	20.4133	19.72	19.7109	19.7748	18.3884	18.5139	19.1607	18.2395	18.5257	18.7523
+	5.78361	1.2709	YWHAE	14-3-3 protein epsilon	P62258;P62258-2	P62258;P62258-2	7	7	6	37.6	37.6	33.7	29.174	0	323.31	225650000	457	7	5	5	7	6	6	5	4	4	6	5	4	6	4.66667	2.0251	22.6852	22.5146	22.748	22.1103	22.2191	22.2768	21.3352	21.1758	21.3598	21.0826	21.0532	20.922
+	3.93905	1.28165	G6PD	Glucose-6-phosphate 1-dehydrogenase	P11413;P11413-3;P11413-2	P11413;P11413-3;P11413-2	9	9	9	26	26	26	59.256	0	88.422	65918000	115	8	7	6	9	6	8	5	5	6	4	5	8	7.33333	5.5	1.80523	20.5488	21.0831	21.0254	20.7024	20.486	21.012	18.9181	19.8934	19.8658	19.0363	19.86	19.5942
	0.77329	0.669527	CUL4A	Cullin-4A	Q13619;Q13619-2;Q13620-1;Q13620;Q13620-3	Q13619;Q13619-2	3	3	3	5.3	5.3	5.3	87.679	0	4.9945	15887000	30	2	2	2	2	2	3	2	2	2	0	3	2	2.16667		0.703978	19.7962	19.5148	19.6091	17.7139	20.005	19.5616	19.0929	19.1569	19.3597	17.4101	18.8747	18.2892
	0.881333	0.17549	SPTAN1	Spectrin alpha chain, non-erythrocytic 1	Q13813;Q13813-2;Q13813-3	Q13813;Q13813-2;Q13813-3	27	27	27	18.6	18.6	18.6	284.54	0	78.874	223920000	554	22	21	22	23	20	25	19	20	19	17	18	22	22.1667	19.1667	0.2892	20.4995	20.7346	20.8278	20.3677	20.2659	20.3961	20.2388	20.3454	20.6087	20.3335	20.2835	20.2288
+	3.54033	1.29814	PAIP1	Polyadenylate-binding protein-interacting protein 1	Q9H074;Q9H074-2;Q9H074-3	Q9H074;Q9H074-2;Q9H074-3	5	5	5	18.2	18.2	18.2	53.524	0	18.707	21886000	83	3	2	2	4	2	4	2	1	2	2	2	3	2.83333		1.75664	19.64	18.4365	18.5569	19.56	19.4375	19.5243	18.167	18.0217	17.7193	18.0664	17.6572	17.7347
	0.725207	-0.156645	CKAP5	Cytoskeleton-associated protein 5	Q14008;Q14008-2;Q14008-3	Q14008;Q14008-2;Q14008-3	21	21	21	15.9	15.9	15.9	225.49	0	111.36	273160000	518	18	9	11	17	18	21	15	10	10	16	16	18	15.6667	14.1667	-0.256403	21.1648	21.6305	21.41	21.1562	21.2132	21.1568	21.3501	21.7651	21.5199	21.4496	21.3894	21.1972
	1.16094	-1.08904	DSG2	Desmoglein-2	Q14126	Q14126	6	6	6	10.5	10.5	10.5	122.29	0	22.081	27898000	51	3	3	1	4	3	2	2	3	2	5	3	4		3.16667	-1.05249	19.0399	19.9203	17.2655	19.2446	19.6011	16.8431	19.6169	19.8156	20.0147	19.9934	19.2798	19.7283
	0.0423527	0.0598907	MORC3	MORC family CW-type zinc finger protein 3	Q14149	Q14149	13	13	13	22.3	22.3	22.3	107.11	0	90.407	63889000	245	6	4	5	11	5	10	6	5	4	9	5	10	6.83333	6.5	0.0598729	19.6942	18.5947	18.5466	19.9844	20.4683	19.9858	20.1766	18.3123	18.3949	19.4915	20.461	20.0785
+	5.13716	1.30131	EIF3L	Eukaryotic translation initiation factor 3 subunit L	Q9Y262;Q9Y262-2	Q9Y262;Q9Y262-2	6	6	6	15.4	15.4	15.4	66.726	0	323.31	69692000	182	5	5	6	5	5	6	4	3	3	5	4	4	5.33333	3.83333	1.9896	20.52	20.9542	20.9046	20.2093	20.4921	20.5634	19.3376	19.078	19.5617	18.9197	19.4934	19.4453
	0.456584	0.0784941	EIF3A	Eukaryotic translation initiation factor 3 subunit A	Q14152;Q14152-2	Q14152;Q14152-2	15	15	15	17.5	17.5	17.5	166.57	0	140.3	161920000	448	12	11	10	13	9	13	10	8	9	12	8	12	11.3333	9.83333	0.135342	20.5296	20.6875	20.5423	20.7977	20.3359	20.4613	20.4237	20.6088	20.495	20.5207	20.2983	20.537
	1.8972	-0.560938	UBAP2L	Ubiquitin-associated protein 2-like	Q14157-1;Q14157-4;Q14157;Q14157-3;Q14157-5	Q14157-1;Q14157-4;Q14157;Q14157-3;Q14157-5	12	12	12	24.9	24.9	24.9	103.93	0	237.96	106940000	245	10	6	5	10	7	9	11	7	7	10	10	11	7.83333	9.33333	-0.818756	19.9248	20.7722	20.5435	20.226	20.1833	19.9798	20.656	21.3452	20.6985	21.0246	20.8109	20.4599
+	1.28903	1.31073	SRRM1	Serine/arginine repetitive matrix protein 1	Q8IYB3;Q8IYB3-2	Q8IYB3;Q8IYB3-2	3	3	3	7.4	7.4	7.4	102.33	0	22.702	19772000	111	3	2	2	3	2	3	2	2	1	3	1	1	2.5		1.19964	19.7051	18.8274	18.5123	20.9301	18.7171	20.1691	18.803	18.9169	17.6682	19.4488	16.4714	17.6885
	1.04587	0.740148	DCTN1	Dynactin subunit 1	Q14203;Q14203-6;Q14203-3;Q14203-4;Q14203-5;Q14203-2	Q14203;Q14203-6;Q14203-3;Q14203-4;Q14203-5;Q14203-2	7	7	7	9.6	9.6	9.6	141.69	0	15.597	24292000	42	6	3	3	2	6	6	3	2	2	3	3	6	4.33333	3.16667	0.827592	19.0253	19.0304	19.1737	19.2032	19.2403	18.9576	18.9714	17.6769	16.7085	18.9038	19.0123	18.9166
	1.60023	0.180741	DYNC1H1	Cytoplasmic dynein 1 heavy chain 1	Q14204	Q14204	110	110	110	35.9	35.9	35.9	532.4	0	323.31	2549800000	5435	95	68	66	106	90	103	86	67	67	96	87	99	88	83.6667	0.317821	22.2055	22.3478	22.4827	22.3661	22.28	22.1914	21.9816	22.2057	22.3301	22.0387	22.0677	22.1653
+	1.05413	1.31269	EIF4A2	Eukaryotic initiation factor 4A-II;Eukaryotic initiation factor 4A-II, N-terminally processed	Q14240;Q14240-2	Q14240;Q14240-2	11	4	4	41.8	22.1	22.1	46.402	0	114.25	38636000	247	9	8	7	10	8	10	8	5	3	10	7	8	8.66667	6.83333	1.09839	19.5196	17.3111	17.9262	19.7843	19.4898	20.4622	18.35	16.325	16.3375	18.9266	17.7043	18.9735
	1.45332	0.790381	CTTN	Src substrate cortactin	Q14247;Q14247-3;Q14247-2	Q14247;Q14247-3;Q14247-2	5	5	5	17.3	17.3	17.3	61.585	0	115.67	74539000	246	5	3	2	5	4	5	4	2	2	5	4	4	4	3.5	0.95835	20.4261	20.7691	20.5946	20.3431	20.9619	20.6657	20.1246	18.9627	18.9406	19.9261	20.9082	20.156
	1.37439	-0.577908	RCN2	Reticulocalbin-2	Q14257;Q14257-2	Q14257;Q14257-2	3	3	3	17	17	17	36.876	0	7.2782	18329000	33	3	3	2	2	2	2	3	3	3	2	2	3	2.33333	2.66667	-0.772301	18.7862	19.1662	17.9253	17.9835	19.0249	18.8845	18.7594	19.3179	19.0677	19.5147	19.4654	19.1131
	1.00068	0.310845	TRIM25	E3 ubiquitin/ISG15 ligase TRIM25	Q14258	Q14258	7	7	7	19	19	19	70.973	0	133.04	134810000	496	6	5	6	6	6	6	6	5	6	5	6	6	5.83333	5.66667	0.46297	21.051	21.4107	21.4215	20.8934	20.8191	20.8362	20.7708	21.0891	21.1858	20.5805	20.4317	20.5091
	1.22332	0.472392	PDE3A	cGMP-inhibited 3,5-cyclic phosphodiesterase A	Q14432	Q14432	9	9	9	15.3	15.3	15.3	124.98	0	323.31	96476000	262	9	5	5	8	8	9	8	5	5	7	8	8	7.33333	6.83333	0.653747	20.8072	21.4722	21.2388	20.8343	20.6325	20.7237	20.0479	20.9827	20.8799	20.378	19.9291	20.6566
+	3.60345	1.31846	PPME1	Protein phosphatase methylesterase 1	Q9Y570;Q9Y570-4;Q9Y570-2;Q9Y570-3	Q9Y570;Q9Y570-4;Q9Y570-2	9	9	9	34.5	34.5	34.5	42.315	0	323.31	74400000	176	8	4	3	8	6	9	5	5	2	4	7	5	6.33333	4.66667	1.78606	20.5934	21.0769	20.8273	20.7454	20.7742	20.585	19.5659	18.7347	19.4246	20.331	19	19.6351
	0.467859	0.360591	ITPR3	Inositol 1,4,5-trisphosphate receptor type 3	Q14573;Q14571	Q14573	6	6	5	3.6	3.6	3.4	304.1	0	19.873	20943000	52	3	3	2	4	4	6	3	2	2	3	4	5	3.66667	3.16667	0.419147	18.2966	18.528	18.3703	19.0877	19.4326	18.1811	18.3285	16.874	18.6074	18.3308	18.671	18.9211
+	3.74543	1.34027	TFRC	Transferrin receptor protein 1;Transferrin receptor protein 1, serum form	P02786	P02786	13	13	13	20.9	20.9	20.9	84.87	0	72.117	66506000	149	7	4	4	9	8	12	7	3	4	6	7	9	7.33333	6	1.83045	19.9433	20.9552	20.5361	21.0061	20.4389	20.2376	18.4676	19.3482	19.3675	19.132	19.1359	19.6244
	1.9241	0.464386	USP10	Ubiquitin carboxyl-terminal hydrolase 10	Q14694;Q14694-3;Q14694-2	Q14694;Q14694-3;Q14694-2	10	10	10	22.1	22.1	22.1	87.133	0	66.485	102810000	163	9	5	6	10	9	9	8	4	5	8	9	8	8	7	0.712868	20.1682	20.7293	20.5417	19.9552	20.649	20.2274	19.6476	19.8959	20.234	19.7349	20.0226	19.9495
	0.0343282	0.0165599	GANAB	Neutral alpha-glucosidase AB	Q14697;Q14697-2	Q14697;Q14697-2	8	8	8	15.1	15.1	15.1	106.87	0	30.012	81499000	124	6	4	4	5	6	4	5	4	5	6	5	4	4.83333	4.83333	0.0247432	20.5595	21.1727	21.1104	20.439	20.4846	20.7264	20.3358	21.0144	20.9473	20.7136	20.8646	20.5175
	0.998685	0.266745	CHD4	Chromodomain-helicase-DNA-binding protein 4	Q14839;Q14839-2;Q8TDI0	Q14839;Q14839-2	27	27	24	23.7	23.7	21.4	218	0	210.61	279930000	895	20	11	10	22	20	23	15	12	12	19	18	21	17.6667	16.1667	0.412073	20.9501	20.4071	20.5986	21.1186	20.924	20.9445	20.5625	20.1235	20.4513	20.7629	20.6766	20.7656
+	3.46273	1.3442	VDAC2	Voltage-dependent anion-selective channel protein 2	P45880;P45880-2;P45880-1	P45880;P45880-2;P45880-1	8	8	8	44.2	44.2	44.2	31.566	0	46.353	34498000	146	5	3	3	6	5	7	3	2	3	7	4	5	4.83333	4	1.78433	19.2259	20.1187	19.9845	19.5522	19.3413	19.9428	17.7747	19.0723	18.7166	18.0648	17.9707	18.5011
	2.28691	0.619354	KPNB1	Importin subunit beta-1	Q14974;Q14974-2	Q14974;Q14974-2	14	14	14	26.8	26.8	26.8	97.169	0	88.027	157470000	577	13	9	10	12	10	11	11	6	8	10	11	12	10.8333	9.66667	0.91908	20.6824	21.0991	21.2053	20.8712	20.6693	20.2939	20.0301	20.4665	20.5883	20.0156	20.0037	20.0007
	1.87562	-0.441298	NUMA1	Nuclear mitotic apparatus protein 1	Q14980;Q14980-2;Q14980-4;Q14980-3;Q14980-5	Q14980;Q14980-2;Q14980-4;Q14980-3	18	18	18	15.5	15.5	15.5	238.26	0	97.038	201780000	621	15	11	11	14	14	16	13	10	10	15	14	17	13.5	13.1667	-0.682026	20.5266	20.8447	21.1441	20.5149	20.3884	20.4627	20.8609	21.3808	21.3264	21.0253	21.0049	20.9309
	2.67276	0.626515	GAPVD1	GTPase-activating protein and VPS9 domain-containing protein 1	Q14C86-6;Q14C86-3;Q14C86-2;Q14C86;Q14C86-5;Q14C86-4	Q14C86-6;Q14C86-3;Q14C86-2;Q14C86;Q14C86-5;Q14C86-4	22	22	22	26	26	26	166.17	0	323.31	351010000	879	19	13	13	20	16	20	15	12	13	15	15	17	16.8333	14.5	0.960046	20.9956	21.5638	21.4772	20.8811	21.1169	20.9043	20.3355	20.8913	20.7345	20.414	20.4596	20.3449
	0.38321	0.300955	NCAPH	Condensin complex subunit 2	Q15003;Q15003-2	Q15003;Q15003-2	8	8	8	18.1	18.1	18.1	82.562	0	38.822	54392000	153	8	7	7	6	7	8	5	5	6	5	6	8	7.16667	5.83333	0.352837	19.9117	19.6754	19.6374	19.9198	20.153	20.4956	19.7001	18.4764	18.9197	20.2774	20.1393	20.4743
	3.52025	-0.606606	SEPTIN2	Septin-2	Q15019;Q15019-3;Q15019-2	Q15019;Q15019-3;Q15019-2	3	3	3	11.6	11.6	11.6	41.487	0	9.6512	29099000	49	3	3	3	3	3	3	2	2	2	2	3	3	3	2.33333	-0.990614	19.478	19.6541	19.3874	19.4291	19.3294	19.6575	19.9008	20.0849	19.8058	20.476	20.2247	20.0829
	1.63159	0.354835	NCAPD2	Condensin complex subunit 1	Q15021	Q15021	10	10	10	13.6	13.6	13.6	157.18	0	73.247	113450000	477	10	10	9	10	10	10	8	9	10	9	8	9	9.83333	8.83333	0.560801	20.628	20.7673	21.0803	20.704	20.3867	20.4594	20.1452	20.5278	20.6003	20.3116	20.0637	20.2481
	0.129959	0.0365709	EFTUD2	116 kDa U5 small nuclear ribonucleoprotein component	Q15029;Q15029-2;Q15029-3	Q15029;Q15029-2;Q15029-3	21	21	21	38.5	38.5	38.5	109.43	0	78.695	162470000	379	16	14	13	17	17	17	18	14	16	15	15	16	15.6667	15.6667	0.0601718	20.1612	20.5194	20.5196	20.2528	20.008	20.0793	20.1581	20.1411	20.412	20.3798	20.1963	20.0335
	0.223634	-0.307552	KARS	Lysine--tRNA ligase	Q15046;Q15046-2	Q15046;Q15046-2	3	3	3	11.2	11.2	11.2	68.047	0	7.4888	18071000	38	2	2	2	1	3	2	3	2	2	2	2	2		2.16667	-0.289035	19.5091	20.1286	20.2079	16.6208	19.8717	19.6635	19.2895	19.7651	19.7668	19.3377	19.9694	19.7184
+	3.37145	1.34836	UBE2O	E2/E3 hybrid ubiquitin-protein ligase UBE2O	Q9C0C9	Q9C0C9	8	8	8	13.5	13.5	13.5	141.29	0	35.176	57358000	72	7	5	7	6	6	6	5	5	6	7	7	7	6.16667	6.16667	1.77112	20.3734	20.2449	19.5831	20.1101	20.8089	20.3793	18.9403	19.0514	18.09	18.7975	19.6406	18.8898
+	5.25768	1.39106	CAD	CAD protein;Glutamine-dependent carbamoyl-phosphate synthase;Aspartate carbamoyltransferase;Dihydroorotase	P27708	P27708	50	50	50	41	41	41	242.98	0	323.31	1568200000	2777	42	39	42	48	45	49	36	34	35	42	35	43	44.1667	37.5	2.10886	22.5953	23.0238	22.8872	22.6591	22.5336	22.5286	21.0274	21.6934	21.7147	21.0744	20.9882	21.383
	0.383951	-0.11891	PLEC	Plectin	Q15149;Q15149-4;Q15149-2;Q15149-6;Q15149-9;Q15149-7;Q15149-8;Q15149-5;Q15149-3	Q15149;Q15149-4;Q15149-2;Q15149-6;Q15149-9;Q15149-7;Q15149-8;Q15149-5;Q15149-3	46	46	45	16.4	16.4	15.9	531.78	0	255.21	424030000	864	39	25	24	36	34	40	32	25	25	35	34	36	33	31.1667	-0.186019	20.6827	21.2315	21.199	20.7765	20.9669	20.8328	20.7953	21.4254	21.3299	20.86	21.0132	20.979
	0.548128	-0.417102	PCM1	Pericentriolar material 1 protein	Q15154;Q15154-4;Q15154-2;Q15154-5	Q15154;Q15154-4;Q15154-2;Q15154-5	6	6	6	5.7	5.7	5.7	228.54	0	76.957	29550000	88	4	5	4	4	4	6	4	4	4	5	3	6	4.5	4.33333	-0.480721	19.1491	19.5483	19.7378	18.6711	19.3644	19.4502	19.0263	20.3647	20.4182	18.4325	19.9425	20.2392
	0.0487607	0.0128934	PPA1	Inorganic pyrophosphatase	Q15181	Q15181	6	6	6	30.4	30.4	30.4	32.66	0	14.784	63168000	68	6	5	4	6	6	5	5	5	5	6	5	6	5.33333	5.33333	0.0217003	20.1836	20.35	20.3466	20.5548	20.2173	20.1393	20.1894	20.6327	20.2557	20.1774	20.2017	20.2573
+	3.0826	1.40193	SMAD2	Mothers against decapentaplegic homolog 2	Q15796;Q15796-2;P84022;P84022-3;P84022-2	Q15796;Q15796-2	3	3	2	10.7	10.7	7.9	52.306	0	29.752	28889000	63	3	3	3	3	3	3	3	3	3	3	3	3	3	3	1.75781	19.5671	20.318	20.1094	19.6903	19.5584	18.5208	18.0601	18.7259	18.5959	18.2771	17.8975	17.7959
+	2.59892	1.40971	CUL3	Cullin-3	Q13618;Q13618-2;Q13618-3	Q13618;Q13618-2;Q13618-3	6	6	6	11.7	11.7	11.7	88.929	0	14.919	24064000	28	6	3	3	5	5	6	1	1	1	3	2	3	4.66667		1.65377	19.4174	20.2433	19.8378	19.1593	19.2249	18.8599	16.7978	18.2139	18.0053	18.0382	18.9521	18.2771
	0.0977669	0.0490255	SAFB	Scaffold attachment factor B1	Q15424;Q15424-3;Q15424-4;Q15424-2	Q15424;Q15424-3;Q15424-4;Q15424-2	12	12	7	25.2	25.2	13.1	102.64	0	323.31	230470000	481	9	6	6	8	8	10	5	5	6	9	8	12	7.83333	7.5	0.0713706	21.9843	22.5043	22.2578	21.765	21.5683	21.5582	21.9645	22.239	22.0559	21.8504	21.6745	21.5594
	1.17017	-0.362798	SEC23A	Protein transport protein Sec23A	Q15436;Q15436-2	Q15436	5	5	2	8.1	8.1	3.4	86.16	0	48.46	43976000	133	5	4	4	4	5	4	3	3	3	4	3	4	4.33333	3.33333	-0.535867	19.5662	19.9538	19.9329	19.5119	19.4187	19.037	19.9258	20.2964	20.0312	20.0042	19.8508	19.4888
+	3.41991	1.41634	DDX39B	Spliceosome RNA helicase DDX39B	Q13838;Q13838-2	Q13838;Q13838-2	12	6	6	42.8	22.7	22.7	48.991	0	232.8	122350000	241	11	8	10	11	11	11	9	4	5	8	9	9	10.3333	7.33333	1.83837	21.4431	21.7673	21.7593	21.6619	21.4758	21.3285	19.7639	21.1102	20.6443	20.2864	19.6474	19.4858
	2.6182	-0.677197	SF1	Splicing factor 1	Q15637;Q15637-6;Q15637-4;Q15637-2;Q15637-3;Q15637-5;Q15637-7	Q15637;Q15637-6;Q15637-4;Q15637-2;Q15637-3;Q15637-5;Q15637-7	4	4	4	10	10	10	68.329	0	20.447	29926000	81	3	2	2	2	4	4	3	3	3	4	3	3	2.83333	3.16667	-1.01356	19.4325	19.3378	19.2978	18.8977	19.1156	18.7687	19.8636	20.1181	19.2055	19.9862	19.8568	19.883
	1.71681	0.571085	TRIP13	Pachytene checkpoint protein 2 homolog	Q15645;Q15645-2	Q15645	5	5	5	15.7	15.7	15.7	48.55	0	10.351	26459000	28	4	3	2	4	4	5	3	2	4	4	4	5	3.66667	3.66667	0.810212	19.7874	18.8696	19.3716	19.1967	19.9109	19.1149	18.7084	19.0583	19.087	18.6229	19.0105	18.3376
	0.876654	-0.538394	TRIP6	Thyroid receptor-interacting protein 6	Q15654	Q15654	4	4	4	18.9	18.9	18.9	50.287	0	24.393	19283000	20	4	2	2	3	3	3	3	2	3	3	3	4	2.83333	3	-0.649406	18.8009	19.3748	19.1387	18.7274	19.7651	18.8181	20.5138	19.2495	18.8983	20.4275	19.0646	19.7017
+	2.25127	1.42721	DDX6	Probable ATP-dependent RNA helicase DDX6	P26196	P26196	5	5	5	12.8	12.8	12.8	54.416	0	21.102	55499000	103	4	2	2	4	4	3	2	2	2	4	1	2	3.16667		1.57475	20.7299	21.8915	21.9359	20.8756	21.4708	20.7494	19.9491	20.4929	20.3709	19.7255	18.277	20.2745
+	3.44273	1.43212	SPAST	Spastin	Q9UBP0;Q9UBP0-3;Q9UBP0-4;Q9UBP0-2	Q9UBP0;Q9UBP0-3;Q9UBP0-4;Q9UBP0-2	6	6	6	17.4	17.4	17.4	67.196	0	46.089	17006000	51	3	3	3	5	3	4	2	0	1	2	1	3	3.5		1.85616	19.3654	18.4424	19.1027	19.623	18.7447	19.7625	17.7582	17.809	17.5649	17.4166	18.5305	17.3687
+	2.86687	1.44403	NFS1	Cysteine desulfurase, mitochondrial	Q9Y697;Q9Y697-2;Q9Y697-3	Q9Y697;Q9Y697-2;Q9Y697-3	5	5	5	17.3	17.3	17.3	50.195	0	60.729	13815000	54	4	4	3	4	3	3	4	3	1	3	4	3	3.5		1.74183	19.9879	18.9754	18.1497	18.672	19.0319	19.8764	17.1793	17.1964	17.7817	17.9101	18.0891	17.8725
	2.52218	-0.660008	PKN2	Serine/threonine-protein kinase N2	Q16513;Q16513-2;Q16513-3;Q16513-5;Q16513-4	Q16513;Q16513-2;Q16513-3;Q16513-5;Q16513-4	12	12	12	18	18	18	112.03	0	75.552	71882000	173	8	5	6	8	6	7	8	7	7	10	7	9	6.66667	8	-0.985637	19.1983	19.9431	19.6058	19.0184	19.4965	19.0082	20.0035	20.2687	20.2057	19.9704	20.0479	19.734
+	1.05511	1.44591	RTCB	tRNA-splicing ligase RtcB homolog	Q9Y3I0	Q9Y3I0	3	3	3	7.7	7.7	7.7	55.21	0	4.5434	40461000	11	3	2	2	3	2	3	2	2	2	1	1	3	2.5		1.14293	21.8314	21.8652	21.7878	20.8012	21.7232	21.1939	21.1494	21.5738	21.5761	18.0341	17.5352	20.6587
	0.787242	-0.302222	DPYSL2	Dihydropyrimidinase-related protein 2	Q16555;Q16555-2;Q14195;Q14194;Q14195-2;Q14194-2	Q16555;Q16555-2	7	7	7	20.8	20.8	20.8	62.293	0	13.945	45404000	99	6	3	2	6	4	5	5	4	2	6	5	5	4.33333	4.5	-0.431253	19.9692	20.5207	20.0132	19.4204	20.1017	19.7604	20.3271	20.8795	19.9732	20.0269	20.2618	20.1304
	0.139276	0.161926	CPSF6	Cleavage and polyadenylation specificity factor subunit 6	Q16630;Q16630-2;Q16630-3	Q16630;Q16630-2;Q16630-3	4	4	4	12	12	12	59.209	0	28.022	45551000	181	4	2	2	4	2	3	3	2	1	4	3	4	2.83333		0.170698	19.3173	20.4343	20.6985	19.8986	19.3071	19.7102	19.9967	19.9239	17.8502	20.3212	20.0087	20.2937
+	3.07783	1.45489	CALD1	Caldesmon	Q05682;Q05682-3;Q05682-4;Q05682-6;Q05682-2;Q05682-5	Q05682;Q05682-3;Q05682-4;Q05682-6;Q05682-2;Q05682-5	3	3	3	8.1	8.1	8.1	93.23	0	27.084	46823000	81	3	3	3	3	3	3	3	2	3	3	2	3	3	2.66667	1.7978	20.2195	19.257	20.6755	21.0239	21.2773	20.9339	19.3077	19.1426	19.1488	18.9965	19.2608	18.8013
	1.16116	-0.160368	HNRNPUL2	Heterogeneous nuclear ribonucleoprotein U-like protein 2	Q1KMD3	Q1KMD3	8	8	8	18.3	18.3	18.3	85.104	0	30.262	107130000	162	6	5	5	6	7	8	6	6	5	4	5	8	6.16667	5.66667	-0.277103	20.5093	20.6214	20.3815	20.7411	20.5158	20.5421	20.7648	20.711	20.6529	20.9356	20.4748	20.7343
	0.967935	0.320743	INF2	Inverted formin-2	Q27J81;Q27J81-2;Q27J81-3	Q27J81;Q27J81-2	9	9	9	14.1	14.1	14.1	135.62	0	101.88	64548000	236	6	4	4	7	8	9	5	5	4	5	8	8	6.33333	5.83333	0.470635	19.813	19.8983	20.3711	19.7966	19.7515	19.7936	19.1807	19.3589	19.9262	19.196	19.85	19.9879
	1.58086	-0.429718	PDS5A	Sister chromatid cohesion protein PDS5 homolog A	Q29RF7;Q29RF7-3	Q29RF7	7	7	7	8.5	8.5	8.5	150.83	0	291.5	71246000	221	5	3	4	6	6	6	5	4	4	7	6	7	5	5.5	-0.646253	19.9211	20.4243	20.3215	19.8366	19.9372	19.5032	20.27	20.649	20.7609	20.2876	20.2858	20.2688
	1.17755	0.407821	LRRFIP1	Leucine-rich repeat flightless-interacting protein 1	Q32MZ4;Q32MZ4-3;Q32MZ4-2;Q32MZ4-4	Q32MZ4;Q32MZ4-3;Q32MZ4-2	6	6	6	16.1	16.1	16.1	89.252	0	213.83	52540000	214	5	3	3	5	5	5	5	2	2	5	3	5	4.33333	3.66667	0.584254	21.024	20.0829	20.2812	20.3344	20.9908	20.7416	20.0626	19.8059	20.2958	20.1433	20.6349	20.0654
+	6.36521	1.48104	TXNRD1	Thioredoxin reductase 1, cytoplasmic	Q16881;Q16881-3;Q16881-4;Q16881-5;Q16881-2;Q16881-6;Q16881-7	Q16881;Q16881-3;Q16881-4;Q16881-5;Q16881-2;Q16881-6;Q16881-7	20	20	19	50.4	50.4	48.1	70.905	0	323.31	897580000	1510	18	16	15	20	17	18	16	14	13	19	16	17	17.3333	15.8333	2.35589	22.8806	23.0056	23.028	22.7645	22.3975	22.7012	21.5361	21.255	21.5573	21.3638	21.1508	21.0282
+	4.48657	1.52954	EIF4H	Eukaryotic translation initiation factor 4H	Q15056;Q15056-2	Q15056;Q15056-2	5	5	5	34.7	34.7	34.7	27.385	0	54.366	97048000	162	3	3	3	4	4	5	2	2	2	5	4	3	3.66667	3	2.13872	21.1005	21.7776	21.4954	21.1406	21.149	21.0389	20.1244	20.3956	19.6806	19.3848	19.7102	19.2291
+	6.12818	1.57827	AARS2	Alanine--tRNA ligase, mitochondrial	Q5JTZ9	Q5JTZ9	8	8	8	17.2	17.2	17.2	107.34	0	49.95	28738000	166	7	4	4	5	7	8	5	4	4	4	5	6	5.83333	4.66667	2.44553	18.9086	18.8806	19.4686	19.2098	18.5469	19.0579	17.3304	17.4431	17.5149	17.6338	17.1599	17.5206
+	4.61523	1.6337	CCT4	T-complex protein 1 subunit delta	P50991;P50991-2	P50991;P50991-2	14	14	14	46.8	46.8	46.8	57.924	0	323.31	464910000	640	10	9	9	13	11	13	9	7	7	11	9	11	10.8333	9	2.26284	22.9799	22.4248	22.3693	22.9167	22.5651	22.9145	21.2378	20.3081	20.71	21.4937	21.1195	21.4989
+	6.31521	1.63597	FAM98A	Protein FAM98A	Q8NCA5	Q8NCA5	4	4	4	15.6	15.6	15.6	55.272	0	32.527	47091000	91	4	3	4	4	4	4	2	2	3	3	4	4	3.83333	3	2.54083	20.3511	20.9801	20.635	20.1982	20.5263	20.3727	18.9159	19.1639	18.687	18.7064	18.6709	19.1035
+	5.26797	1.64952	DNAAF5	Dynein assembly factor 5, axonemal	Q86Y56;Q86Y56-3;Q86Y56-2	Q86Y56;Q86Y56-3;Q86Y56-2	9	9	9	18.6	18.6	18.6	93.52	0	31.084	67385000	128	7	8	7	6	7	7	5	6	8	5	6	7	7	6.16667	2.39482	20.3903	20.916	21.0124	20.2904	20.5237	20.2633	18.5585	19.2836	19.1248	18.557	18.7622	19.2128
+	3.4764	1.65767	ATM	Serine-protein kinase ATM	Q13315	Q13315	9	9	9	4.8	4.8	4.8	350.68	0	44.254	19311000	49	7	6	6	6	5	6	1	3	3	1	2	3	6		2.04368	19.2901	18.973	19.5955	18.8362	18.2452	18.1861	17.8107	16.7167	17.5105	17.0627	17.5687	16.5107
	0.909786	-1.1805	CEP170	Centrosomal protein of 170 kDa	Q5SW79;Q5SW79-2;Q5SW79-3;Q9Y4F5;Q9Y4F5-2;Q9Y4F5-3	Q5SW79;Q5SW79-2;Q5SW79-3	5	5	5	4.4	4.4	4.4	175.29	0	9.2143	28154000	47	4	3	3	3	2	4	4	3	3	3	3	3	3.16667	3.16667	-0.982924	19.4087	20.6165	17.5611	20.2424	17.5056	21.6284	20.343	20.3922	21.1921	20.604	21.0683	20.446
	1.52785	0.312331	UBR4	E3 ubiquitin-protein ligase UBR4	Q5T4S7;Q5T4S7-3;Q5T4S7-4;Q5T4S7-2;Q5T4S7-5;Q5T4S7-6	Q5T4S7;Q5T4S7-3;Q5T4S7-4;Q5T4S7-2	52	52	52	18.3	18.3	18.3	573.83	0	323.31	449070000	1318	38	29	33	45	37	41	34	30	31	37	31	39	37.1667	33.6667	0.501134	21.1128	21.2642	21.4768	21.1916	20.8234	21.2186	20.7529	20.9995	21.2128	20.6582	20.6876	20.9024
+	2.37908	1.67185	HNRNPA1;HNRNPA1L2	Heterogeneous nuclear ribonucleoprotein A1;Heterogeneous nuclear ribonucleoprotein A1, N-terminally processed;Heterogeneous nuclear ribonucleoprotein A1-like 2	P09651;P09651-3;P09651-2;Q32P51	P09651;P09651-3;P09651-2;Q32P51	5	5	5	20.7	20.7	20.7	38.746	0	24.915	76871000	117	5	3	3	4	5	5	5	2	3	2	3	4	4.16667	3.16667	1.75414	21.3783	19.6763	21.7691	20.8757	21.1981	21.132	19.9872	17.8384	19.3777	18.915	20.0499	19.8303
	0.331187	-0.239603	RIF1	Telomere-associated protein RIF1	Q5UIP0;Q5UIP0-2	Q5UIP0;Q5UIP0-2	13	13	13	9.6	9.6	9.6	274.46	0	55.017	81000000	190	9	8	8	7	11	12	10	7	5	9	12	10	9.16667	8.83333	-0.293459	19.7988	20.5009	20.4342	19.8714	19.6343	18.6006	19.7098	20.5593	20.3673	20.0869	19.8628	19.6916
+	1.34384	1.71189	NUDC	Nuclear migration protein nudC	Q9Y266	Q9Y266	2	2	2	8.2	8.2	8.2	38.242	0	14.352	27104000	110	2	2	2	2	2	2	1	1	1	2	1	2	2		1.37083	19.8374	19.3998	20.097	20.6959	20.1678	20.8832	16.8422	17.8416	17.3226	20.8753	17.4324	20.4958
+	2.21455	1.71507	NARS	Asparagine--tRNA ligase, cytoplasmic	O43776	O43776	6	6	6	14.6	14.6	14.6	62.942	0	16.736	77981000	64	5	4	4	5	6	6	2	4	3	4	3	4	5	3.33333	1.72301	20.9228	21.4979	21.0685	21.0989	20.7266	20.636	17.9512	20.1941	20.2029	19.58	17.6409	20.0911
	0.232748	0.0527004	RNF213	E3 ubiquitin-protein ligase RNF213	Q63HN8;Q63HN8-4;Q63HN8-5;Q63HN8-6	Q63HN8;Q63HN8-4	19	19	19	6	6	6	591.4	0	59.6	262790000	132	14	9	12	14	14	16	11	9	9	12	14	14	13.1667	11.5	0.0888067	22.6648	23.0396	23.1427	22.9423	22.9247	22.8897	22.9404	22.8448	23.1658	22.7997	22.6828	22.8542
	1.14353	0.563045	FAM91A1	Protein FAM91A1	Q658Y4	Q658Y4	2	2	2	6.2	6.2	6.2	93.908	0	7.6014	12242000	22	2	2	2	2	2	2	2	2	2	2	2	1	2		0.722081	19.2624	19.8036	19.7779	18.9828	18.6303	18.2192	18.3492	18.7334	18.725	18.1535	18.4845	18.8524
	0.534252	-0.204861	MAP1S	Microtubule-associated protein 1S;MAP1S heavy chain;MAP1S light chain	Q66K74;Q66K74-2	Q66K74;Q66K74-2	3	3	3	4	4	4	112.21	0	22.882	29284000	83	3	2	2	2	2	3	2	2	2	2	2	3	2.33333	2.16667	-0.299389	19.9663	20.0066	20.2247	19.7707	19.5363	19.5543	19.85	20.7297	20.0454	20.0961	19.8152	19.7517
+	7.3695	1.71773	FKBP4	Peptidyl-prolyl cis-trans isomerase FKBP4;Peptidyl-prolyl cis-trans isomerase FKBP4, N-terminally processed	Q02790	Q02790	8	8	8	28.3	28.3	28.3	51.804	0	120.63	125930000	224	6	4	5	8	6	7	3	2	2	5	4	4	6	3.33333	2.78434	21.3638	21.5738	21.4027	21.3583	21.2566	21.2537	19.3872	19.757	19.9091	19.9675	19.3904	19.4913
+	2.63348	1.73105	DLST	Dihydrolipoyllysine-residue succinyltransferase component of 2-oxoglutarate dehydrogenase complex, mitochondrial	P36957;P36957-2	P36957;P36957-2	6	6	6	22.5	22.5	22.5	48.755	0	51.155	60154000	101	5	3	3	4	5	6	2	1	1	3	4	5	4.33333		1.86641	21.1927	20.913	19.0494	21.2616	20.2632	21.012	18.9227	19.3849	17.8076	18.8415	18.7699	19.5789
	1.71354	-0.304054	EDC4	Enhancer of mRNA-decapping protein 4	Q6P2E9;Q6P2E9-2	Q6P2E9;Q6P2E9-2	21	21	21	32.3	32.3	32.3	151.66	0	222.82	309740000	576	18	18	18	18	17	18	19	18	18	16	18	18	17.8333	17.8333	-0.49907	21.6729	21.7786	22.1246	21.5672	21.9059	21.7952	22.0258	22.165	22.4548	21.9437	22.0867	21.9926
	4.16724	0.578574	PRPF8	Pre-mRNA-processing-splicing factor 8	Q6P2Q9	Q6P2Q9	36	36	36	25.7	25.7	25.7	273.6	0	232.73	397940000	1072	28	22	17	31	28	31	25	18	20	25	22	27	26.1667	22.8333	0.98252	21.6556	21.855	21.9524	21.692	21.6169	21.5562	21.2057	21.0812	21.3904	20.9211	21.086	21.1723
+	3.60423	1.74101	AP1M1	AP-1 complex subunit mu-1	Q9BXS5;Q9BXS5-2;Q9Y6Q5;Q9Y6Q5-2	Q9BXS5;Q9BXS5-2	5	5	5	16.1	16.1	16.1	48.586	0	7.5401	16254000	34	3	2	2	4	5	3	1	0	1	3	3	4	3.16667		2.13762	19.2565	19.972	19.9291	19.3366	19.6822	19.7849	17.1828	17.3349	17.458	18.0266	18.7156	18.7974
	3.94468	-0.579689	FBXO38	F-box only protein 38	Q6PIJ6;Q6PIJ6-2;Q6PIJ6-3	Q6PIJ6;Q6PIJ6-2;Q6PIJ6-3	5	5	5	8.2	8.2	8.2	133.94	0	35.092	27554000	38	5	4	3	4	5	4	4	3	4	4	5	4	4.16667	4	-0.974572	18.7286	18.7933	19.0509	18.5699	18.8564	18.6875	19.5475	19.3304	19.1264	19.365	19.5418	19.2537
	0.0824776	0.0518176	LARP1	La-related protein 1	Q6PKG0;Q6PKG0-3;Q659C4;Q659C4-2;Q659C4-7;Q659C4-6;Q659C4-5;Q659C4-9	Q6PKG0;Q6PKG0-3	14	14	14	23.6	23.6	23.6	123.51	0	98.344	59436000	163	9	8	7	12	7	9	8	7	8	12	6	7	8.66667	8	0.0708851	20.0716	20.5246	20.6695	19.7886	19.3656	19.8843	19.9784	20.249	20.4435	19.8714	19.744	19.7069
	0.928759	0.333641	MTHFD1L	Monofunctional C1-tetrahydrofolate synthase, mitochondrial	Q6UB35	Q6UB35	6	6	6	8.3	8.3	8.3	105.79	0	12.908	42369000	128	4	4	6	4	4	4	4	4	4	3	4	4	4.33333	3.83333	0.480078	19.3749	20.1216	20.1076	19.2763	19.518	19.6634	19.1386	19.7506	19.6949	18.9938	19.1879	19.2943
	0.984196	0.290754	CSPG4	Chondroitin sulfate proteoglycan 4	Q6UVK1	Q6UVK1	28	28	28	20.1	20.1	20.1	250.53	0	167.04	451130000	841	19	18	14	25	19	24	20	11	13	23	20	24	19.8333	18.5	0.438927	21.4418	22.0132	21.9943	21.3627	21.4961	21.4695	21.1758	21.7651	21.5726	21.1535	21.2708	21.0953
+	4.37084	1.78419	RBM10	RNA-binding protein 10	P98175;P98175-2;P98175-5;P98175-3;P98175-4	P98175;P98175-2;P98175-5;P98175-3;P98175-4	9	9	9	18.9	18.9	18.9	103.53	0	92.039	31123000	52	7	5	5	7	4	6	4	2	3	4	1	3	5.66667		2.35059	20.045	19.5521	19.9682	21.1214	19.8399	20.53	18.6315	18.6583	18.2906	18.4296	17.8598	18.4819
+	8.44699	1.78932	MDN1	Midasin	Q9NU22	Q9NU22	83	83	83	23.2	23.2	23.2	632.81	0	323.31	711030000	1744	72	52	51	71	61	76	36	36	38	47	37	50	63.8333	40.6667	3.011	21.3035	21.5004	21.4951	21.4262	21.3236	21.2261	19.4806	19.7641	19.8858	19.3269	19.5349	19.5466
	0.222209	-0.12153	SUPT6H	Transcription elongation factor SPT6	Q7KZ85;Q7KZ85-3;Q7KZ85-2	Q7KZ85	11	11	11	13.1	13.1	13.1	199.07	0	243.09	43629000	106	8	7	7	5	10	9	9	9	6	5	8	10	7.66667	7.83333	-0.167833	19.6119	18.6237	18.7549	19.2673	19.7044	19.6241	19.0551	19.0937	19.6219	19.2755	19.6921	19.5771
	2.15769	0.511721	SND1	Staphylococcal nuclease domain-containing protein 1	Q7KZF4	Q7KZF4	13	13	13	22.9	22.9	22.9	102	0	80.434	99141000	255	8	5	4	10	6	11	6	4	5	10	6	8	7.33333	6.5	0.785792	20.174	20.5546	20.6432	20.3351	19.9938	20.0359	19.6793	19.4036	20.1839	19.8406	19.8287	19.7303
	0.296245	0.142125	DDX46	Probable ATP-dependent RNA helicase DDX46	Q7L014	Q7L014	15	15	15	21.3	21.3	21.3	117.36	0	115.78	88319000	151	9	8	7	13	7	11	8	9	7	12	8	11	9.16667	9.16667	0.201367	20.5331	20.7402	20.2364	21.2576	21.0311	20.9128	20.4266	20.4063	20.5255	21.2515	20.3829	20.8654
+	2.56833	1.79847	DIS3L2	DIS3-like exonuclease 2	Q8IYB7;Q8IYB7-2;Q8IYB7-3	Q8IYB7;Q8IYB7-2;Q8IYB7-3	6	6	6	10.6	10.6	10.6	99.278	0	7.6235	26658000	29	6	3	4	2	5	5	4	1	3	1	2	5	4.16667		1.88407	20.18	19.9219	19.779	19.7226	20.3276	20.1891	18.8513	17.2583	19.2027	16.7659	19.3876	17.8634
	1.44637	-0.327411	KDM3B	Lysine-specific demethylase 3B	Q7LBC6;Q7LBC6-2;Q7LBC6-3	Q7LBC6;Q7LBC6-2	4	4	4	4.4	4.4	4.4	191.58	0	6.7598	30782000	39	3	3	3	3	4	3	3	3	3	3	4	4	3.16667	3.33333	-0.515578	18.9145	19.2037	19.1876	18.4495	19.0914	18.9259	19.181	19.2945	19.3536	19.1014	19.6002	19.2062
	0.371288	0.380321	TRMT1L	TRMT1-like protein	Q7Z2T5	Q7Z2T5	4	4	4	14.1	14.1	14.1	81.746	0	42.176	22643000	41	4	2	2	4	2	3	1	2	3	4	3	2	2.83333		0.397156	20.3027	17.8341	19.1502	19.7711	19.396	20.014	18.1676	18.8801	18.4895	19.9991	18.9595	19.6905
	2.03906	0.370462	EFTUD1	Elongation factor Tu GTP-binding domain-containing protein 1	Q7Z2Z2;Q7Z2Z2-2	Q7Z2Z2;Q7Z2Z2-2	7	7	7	11.4	11.4	11.4	125.43	0	131.52	45831000	235	7	3	4	5	6	7	6	3	3	5	4	7	5.33333	4.66667	0.602407	19.6673	19.8831	19.9837	19.9804	19.2975	19.6107	19.2708	19.3276	19.4795	19.2697	19.4015	19.4508
	0.0336822	-0.0343962	SETX	Probable helicase senataxin	Q7Z333;Q7Z333-3;Q7Z333-4	Q7Z333;Q7Z333-3;Q7Z333-4	4	4	4	2.5	2.5	2.5	302.88	0	8.2535	10760000	25	2	2	2	2	2	3	2	1	2	3	1	2	2.16667		-0.0400846	18.4086	17.9423	18.6374	18.3956	18.5117	18.369	18.7665	17.8298	18.8293	19.5282	17.1136	18.4034
+	1.18841	1.8075	FABP5	Fatty acid-binding protein, epidermal	Q01469;A8MUU1	Q01469	4	4	4	33.3	33.3	33.3	15.164	0	78.87	33346000	54	4	3	3	4	3	4	1	1	1	3	0	3	3.5		1.31806	21.3152	19.0534	20.1776	20.279	20.3861	20.6229	17.5117	17.9591	17.3132	22.5567	17.7333	17.9151
	0.276692	-0.201586	ZFYVE16	Zinc finger FYVE domain-containing protein 16	Q7Z3T8;Q7Z3T8-3	Q7Z3T8;Q7Z3T8-3	11	11	11	15.5	15.5	15.5	168.9	0	31.542	65537000	70	11	9	10	7	9	10	9	8	8	8	10	9	9.33333	8.66667	-0.24919	19.3728	20.1367	20.0522	18.7266	19.6003	18.8529	19.0966	20.385	19.9767	19.6551	19.5945	19.2431
	1.07342	0.676313	KIF21A	Kinesin-like protein KIF21A	Q7Z4S6;Q7Z4S6-5;Q7Z4S6-6;Q7Z4S6-3;Q7Z4S6-2;Q7Z4S6-4	Q7Z4S6;Q7Z4S6-5;Q7Z4S6-6;Q7Z4S6-3;Q7Z4S6-2;Q7Z4S6-4	12	12	12	11.4	11.4	11.4	187.18	0	138.97	47766000	126	9	8	8	12	8	9	5	6	7	10	8	9	9	7.5	0.792781	19.6792	20.2105	19.9049	20.0726	19.3504	20.5522	18.4582	19.2118	18.6276	20.3066	19.0289	20.0787
	0.147022	-0.0706078	WAPAL	Wings apart-like protein homolog	Q7Z5K2;Q7Z5K2-2;Q7Z5K2-3	Q7Z5K2;Q7Z5K2-2;Q7Z5K2-3	5	5	5	8.2	8.2	8.2	132.94	0	50.641	60055000	232	5	4	4	5	5	5	5	4	4	5	5	5	4.66667	4.66667	-0.102861	19.7586	20.2464	20.2497	19.4837	19.5999	19.4624	19.7499	20.1453	20.2899	19.5977	19.734	19.7076
+	5.96994	1.81583	S100A11	Protein S100-A11;Protein S100-A11, N-terminally processed	P31949	P31949	3	3	3	56.2	56.2	56.2	11.74	0	265.7	186930000	313	3	3	3	2	2	2	3	3	3	2	2	2	2.5	2.5	2.69426	22.4726	22.056	22.287	22.7889	22.1579	22.69	20.7224	20.1876	20.2568	20.9174	20.5994	20.8736
	0.164543	0.135539	MYPN	Myopalladin	Q86TC9;Q86TC9-2	Q86TC9	11	11	11	14.9	14.9	14.9	145.26	0	86.117	59424000	185	7	5	4	9	5	10	6	5	3	7	5	7	6.66667	5.5	0.164471	19.9859	18.8256	20.0718	20.3289	20.4604	20.2223	20.0469	19.8354	18.8457	19.8188	20.2937	20.2414
+	2.87338	1.81873	LDLR	Low-density lipoprotein receptor	P01130;P01130-2;P01130-3;P01130-6;P01130-4;P01130-5	P01130;P01130-2;P01130-3;P01130-6;P01130-4;P01130-5	2	2	2	5.5	5.5	5.5	95.375	0	3.4162	15328000	13	2	2	2	2	2	2	1	0	1	1	2	1	2		1.99094	19.4635	19.4117	20.6768	19.4288	19.8364	19.7683	18.2518	17.3133	17.5576	17.6477	19.6175	17.2853
	2.03417	-0.593676	KTN1	Kinectin	Q86UP2;Q86UP2-2;Q86UP2-3;Q86UP2-4	Q86UP2;Q86UP2-2;Q86UP2-3;Q86UP2-4	8	8	8	11.1	11.1	11.1	156.27	0	24.516	42033000	101	6	3	3	8	6	7	3	3	3	8	5	6	5.5	4.66667	-0.867159	18.7458	19.2793	19.1941	18.9502	18.3784	18.4182	19.4129	19.6422	19.7254	19.4353	19.2299	19.0824
	1.57112	0.336853	CAND1	Cullin-associated NEDD8-dissociated protein 1	Q86VP6;Q86VP6-2	Q86VP6;Q86VP6-2	6	6	6	6.8	6.8	6.8	136.37	0	12.443	24588000	22	4	3	2	3	4	4	4	3	3	5	5	4	3.33333	4	0.534734	19.0303	19.4085	19.6249	19.6343	19.2835	19.1446	18.7015	19.2911	19.1134	18.9085	19.0255	19.0649
+	3.62824	1.8242	ECHS1	Enoyl-CoA hydratase, mitochondrial	P30084	P30084	2	2	2	13.4	13.4	13.4	31.387	0	5.3995	19107000	24	2	2	2	2	2	2	2	2	2	1	1	1	2		2.20542	19.0349	20.304	19.704	19.0383	19.9442	19.7854	17.9526	18.6396	18.3899	17.0612	17.425	17.3973
+	7.6907	1.8321	SNX27	Sorting nexin-27	Q96L92;Q96L92-3;Q96L92-2	Q96L92;Q96L92-3;Q96L92-2	10	10	10	33.3	33.3	33.3	61.264	0	273.49	202360000	354	8	4	5	10	7	9	7	4	4	8	6	9	7.16667	6.33333	2.97668	21.3279	21.8858	21.7571	21.4925	21.4436	21.5249	19.5598	19.6608	19.9343	19.8738	19.9126	19.4978
+	2.58318	1.84966	RPL12	60S ribosomal protein L12	P30050;P30050-2	P30050;P30050-2	4	4	4	40	40	40	17.818	0	4.4854	24229000	12	3	2	3	3	3	4	2	3	2	1	2	3	3		1.91671	19.7558	20.4277	19.7248	19.9486	19.6967	19.7172	18.1969	19.2406	18.044	16.5804	16.9404	19.1706
+	8.63164	1.85678	SMC3	Structural maintenance of chromosomes protein 3	Q9UQE7	Q9UQE7	16	16	16	19	19	19	141.54	0	89.743	117900000	191	12	7	8	13	10	10	8	8	7	10	9	10	10	8.66667	3.12776	21.1774	20.984	21.3991	20.9421	21.4214	21.1205	19.4179	19.2465	19.2244	19.3659	19.4515	19.1976
	0.339015	-0.199096	PNPLA6	Neuropathy target esterase	Q8IY17;Q8IY17-2;Q8IY17-5;Q8IY17-3	Q8IY17;Q8IY17-2;Q8IY17-5;Q8IY17-3	2	2	2	2.3	2.3	2.3	150.95	0	4.1616	8209700	17	1	1	1	2	2	2	2	2	2	2	2	2		2	-0.262663	17.1822	16.9147	18.1085	18.4403	17.7079	17.5575	17.7746	18.0866	18.211	17.9459	17.5743	17.5134
	2.12976	-0.467003	FTSJ3	pre-rRNA processing protein FTSJ3	Q8IY81	Q8IY81	10	10	10	22.9	22.9	22.9	96.557	0	105.22	95381000	290	9	8	9	10	10	10	9	7	9	9	9	10	9.33333	8.83333	-0.730174	19.7396	20.3034	20.0841	19.8557	19.9611	19.6034	20.2604	20.6824	20.5422	20.5133	20.3157	20.0352
+	4.45021	1.86642	DARS2	Aspartate--tRNA ligase, mitochondrial	Q6PI48	Q6PI48	10	10	10	21.6	21.6	21.6	73.562	0	22.859	40649000	100	6	3	3	9	7	7	2	2	2	4	3	4	5.83333	2.83333	2.43924	19.9845	19.1725	20.3882	20.3013	20.1239	19.9198	17.9255	18.7402	18.6871	17.8356	17.9344	17.5688
+	3.88931	1.86927	UBXN4	UBX domain-containing protein 4	Q92575	Q92575	3	3	3	14.6	14.6	14.6	56.777	0.00070323	3.0763	14792000	24	2	2	2	2	2	3	1	0	1	1	2	1	2.16667		2.30595	19.2671	19.2706	19.5786	20.1983	19.6856	19.6686	18.1276	17.0024	17.7453	17.3371	18.8818	17.3589
+	2.47625	1.8714	TCEA1	Transcription elongation factor A protein 1	P23193;P23193-2	P23193;P23193-2	4	4	4	22.6	22.6	22.6	33.969	0	13.857	24588000	28	3	2	2	3	3	4	2	1	1	2	1	0	2.83333		1.892	19.5806	19.2329	19.6022	20.3937	19.9237	21.0253	18.963	17.3487	18.9908	19.0329	16.9116	17.283
+	5.6571	1.93108	RFC2	Replication factor C subunit 2	P35250;P35250-2	P35250;P35250-2	7	7	7	32.5	32.5	32.5	39.157	0	28.331	54467000	284	5	3	5	7	5	6	3	3	2	5	4	5	5.16667	3.66667	2.7582	20.0543	19.594	20.0552	20.111	19.9908	20.1928	17.7877	17.693	17.9696	17.9209	18.1193	18.9212
	0.00270383	0.00408936	NUP93	Nuclear pore complex protein Nup93	Q8N1F7;Q8N1F7-2	Q8N1F7;Q8N1F7-2	8	8	8	19.8	19.8	19.8	93.487	0	71.887	29209000	86	4	4	4	7	2	6	3	3	3	6	3	8	4.5	4.33333	0.00403787	19.634	19.9655	20.035	19.6246	17.0312	20.2846	19.3277	19.8235	19.7945	18.84	19.2816	19.4831
+	3.73064	2.00641	MUT	Methylmalonyl-CoA mutase, mitochondrial	P22033	P22033	7	7	7	14.7	14.7	14.7	83.134	0	16.417	30747000	53	6	3	5	6	6	7	2	1	1	3	1	2	5.5		2.36292	20.1126	18.9964	18.7519	19.7518	20.446	20.5523	18.2835	17.2758	17.4208	17.7947	17.6059	18.1919
	0.295385	-0.0728976	PIAS4	E3 SUMO-protein ligase PIAS4	Q8N2W9	Q8N2W9	4	4	4	12.7	12.7	12.7	56.503	0	7.0862	26626000	25	3	3	3	3	3	3	3	3	3	4	3	3	3	3.16667	-0.12033	19.349	19.5114	19.39	19.4806	19.2279	19.2936	19.7286	19.4512	19.5022	19.6584	19.2035	19.1459
	0.423311	-0.107573	ASCC3	Activating signal cointegrator 1 complex subunit 3	Q8N3C0	Q8N3C0	6	6	6	4.2	4.2	4.2	251.46	0	7.5009	17683000	17	3	4	3	4	4	4	3	2	2	3	5	4	3.66667	3.16667	-0.174508	19.7469	19.5268	19.6749	19.1359	19.2634	19.4318	19.5576	19.682	19.8365	19.414	19.4802	19.4549
	1.63271	-0.384993	STAG2	Cohesin subunit SA-2	Q8N3U4;Q8N3U4-2;Q8WVM7;Q8WVM7-2	Q8N3U4;Q8N3U4-2	11	11	11	19	19	19	141.32	0	122.31	108310000	410	9	8	5	8	10	9	9	6	6	8	10	10	8.16667	8.16667	-0.597881	20.0273	19.4386	19.8128	19.8684	20.0293	20.1918	20.329	19.9044	20.1718	20.226	20.4718	20.5752
+	6.89482	2.00664	VPS35	Vacuolar protein sorting-associated protein 35	Q96QK1	Q96QK1	18	18	18	33.9	33.9	33.9	91.706	0	323.31	312880000	634	15	10	13	18	12	17	11	9	9	13	10	13	14.1667	10.8333	3.07219	21.969	22.2857	22.3552	22.062	21.7154	21.8791	19.7865	20.4236	20.3738	19.9438	19.8127	19.886
+	4.00516	2.01673	ACTR1B	Beta-centractin	P42025	P42025	4	2	2	17.3	10.1	10.1	42.293	0	8.4614	18944000	28	4	3	3	4	3	4	1	1	1	1	2	1	3.5		2.44682	19.8793	19.848	19.5231	19.7721	19.5977	19.4883	16.8717	16.9855	17.9165	17.3759	18.9784	17.8801
	3.66109	0.4591	COLGALT1	Procollagen galactosyltransferase 1	Q8NBJ5	Q8NBJ5	8	8	8	14.6	14.6	14.6	71.635	0	61.616	357880000	261	7	3	4	8	3	7	6	2	3	6	3	7	5.33333	4.5	0.789461	24.1166	24.4593	24.2279	24.1852	24.2063	24.0504	23.7208	24.0038	23.6224	23.611	23.7466	23.7865
	0.286871	0.15322	SERBP1	Plasminogen activator inhibitor 1 RNA-binding protein	Q8NC51-3;Q8NC51-4	Q8NC51-3;Q8NC51-4	6	6	1	28.2	28.2	7.6	43.135	0	323.31	278560000	367	5	3	4	5	4	5	4	2	3	5	4	5	4.33333	3.83333	0.210504	22.9771	23.1454	22.9839	22.395	22.4226	22.1876	22.6332	22.9417	22.8663	22.61	22.2266	21.9144
+	2.91712	2.0179	IFI35	Interferon-induced 35 kDa protein	P80217;P80217-2	P80217;P80217-2	4	4	4	21.7	21.7	21.7	31.546	0	24.233	31502000	101	4	2	2	3	4	4	1	0	1	0	1	1	3.16667		2.11936	19.0123	20.8242	20.8395	18.6389	19.2308	18.8813	17.0789	17.4047	17.5765	18.1536	17.0179	18.0881
	2.53612	-0.576952	NFATC2IP	NFATC2-interacting protein	Q8NCF5;Q8NCF5-3;Q8NCF5-2	Q8NCF5	11	11	11	51.3	51.3	51.3	45.816	0	70.67	206530000	563	10	7	7	11	10	10	10	6	7	11	11	11	9.16667	9.33333	-0.891003	20.9154	21.3543	21.1211	20.9914	20.7513	20.7455	21.647	21.9209	21.6817	21.6264	21.3022	21.1626
+	2.37683	2.0473	RAB10	Ras-related protein Rab-10	P61026	P61026	5	4	4	23	17.5	17.5	22.541	0	35.871	20429000	83	4	3	2	5	3	4	2	1	1	4	2	4	3.5		1.93999	20.3924	17.6438	18.3433	20.6934	20.5366	20.0571	18.0732	18.019	17.184	17.1376	17.7404	17.2286
	0.285732	0.265701	LSM14A	Protein LSM14 homolog A	Q8ND56;Q8ND56-3;Q8ND56-2	Q8ND56;Q8ND56-3;Q8ND56-2	3	3	3	16.2	16.2	16.2	50.529	0	16.779	21228000	24	2	2	2	3	3	3	2	1	2	3	3	3	2.5		0.296386	19.4426	20.0152	19.9107	19.1252	19.6342	18.8139	19.6552	17.566	19.7212	19.5834	19.7773	19.0445
	3.31021	-0.560598	ABCF1	ATP-binding cassette sub-family F member 1	Q8NE71;Q8NE71-2	Q8NE71;Q8NE71-2	6	6	6	8.8	8.8	8.8	95.925	0	10.551	31066000	60	3	2	2	4	3	4	3	2	2	4	4	3	3	3	-0.917936	19.2024	19.419	19.4439	19.1236	19.4368	19.6565	19.8397	19.8016	20.1572	19.7038	20.1673	19.9762
	1.17096	0.668794	FBXO22	F-box only protein 22	Q8NEZ5;Q8NEZ5-3;Q8NEZ5-2	Q8NEZ5;Q8NEZ5-3	7	7	7	30	30	30	44.508	0	28.923	38303000	99	4	3	2	5	4	5	3	2	2	6	4	4	3.83333	3.5	0.80951	20.4565	19.1563	19.4253	20.5193	20.8881	20.5729	19.2712	19.2279	19.0383	19.6082	19.9858	19.8742
+	5.96314	2.05882	ACADVL	Very long-chain specific acyl-CoA dehydrogenase, mitochondrial	P49748;P49748-2;P49748-3	P49748;P49748-2;P49748-3	16	16	16	36.8	36.8	36.8	70.389	0	179.63	258530000	474	12	9	9	15	10	12	9	9	7	7	9	10	11.1667	8.5	2.95138	21.5921	21.9282	22.1286	21.5276	21.4573	21.4512	19.2819	19.9894	20.2166	19.5259	19.4684	19.2499
+	4.34499	2.06401	MCTS1	Malignant T-cell-amplified sequence 1	Q9ULC4;Q9ULC4-2;Q9ULC4-3	Q9ULC4;Q9ULC4-2;Q9ULC4-3	2	2	2	20.4	20.4	20.4	20.555	0	7.5593	12411000	88	2	2	2	2	2	2	0	0	1	2	2	2	2		2.57423	19.3544	18.0714	18.2311	19.4573	19.2491	19.5884	16.8393	17.4277	16.7268	17.0187	17.0817	16.4735
+	6.71325	2.08005	BZW2	Basic leucine zipper and W2 domain-containing protein 2	Q9Y6E2;Q9Y6E2-2	Q9Y6E2	7	7	7	24.3	24.3	24.3	48.162	0	228.33	70421000	221	6	4	3	7	5	7	5	2	2	5	3	5	5.33333	3.66667	3.12353	21.2153	21.4761	21.3275	20.9785	20.8345	20.8474	19.1944	19.4362	19.085	19.0321	18.512	18.9393
	0.0935434	0.0802498	NEK9	Serine/threonine-protein kinase Nek9	Q8TD19	Q8TD19	9	9	9	17.4	17.4	17.4	107.17	0	95.228	46663000	104	6	4	3	7	5	8	4	2	2	7	5	7	5.5	4.5	0.0980344	19.5824	19.0979	19.8604	19.857	19.7305	20.3525	19.8515	19.0447	19.1305	20.3482	19.1088	20.5155
+	4.18527	2.08562	MBD3	Methyl-CpG-binding domain protein 3	O95983;O95983-2	O95983;O95983-2	6	6	6	42.3	42.3	42.3	32.844	0	29.968	45092000	128	5	4	4	5	5	6	3	2	3	4	4	5	4.83333	3.5	2.54736	20.9741	18.99	20.6621	21.0727	20.4469	20.3949	18.3764	17.9789	18.359	18.6176	18.3288	18.3663
	0.346973	-0.18102	NUP210	Nuclear pore membrane glycoprotein 210	Q8TEM1;Q8TEM1-2	Q8TEM1;Q8TEM1-2	5	5	5	4.2	4.2	4.2	205.11	0	8.2368	35381000	60	4	3	3	5	4	5	3	3	3	4	3	5	4	3.5	-0.247919	19.6334	20.2812	20.281	19.4061	19.9738	19.5813	19.8161	20.4494	20.287	19.4103	20.4493	19.8307
	0.225132	0.103089	GEMIN5	Gem-associated protein 5	Q8TEQ6	Q8TEQ6	15	15	15	18.7	18.7	18.7	168.59	0	219.52	86147000	296	9	6	6	9	10	10	9	8	6	11	8	12	8.33333	9	0.149839	20.4575	21.1882	21.132	20.6323	20.5326	20.4289	20.2698	21.0973	20.7723	20.7702	20.441	20.4024
	0.0441328	0.0280571	IPO4	Importin-4	Q8TEX9;Q8TEX9-2	Q8TEX9;Q8TEX9-2	5	5	5	9	9	9	118.71	0	14.581	24990000	36	4	5	5	5	5	5	4	5	4	4	4	5	4.83333	4.33333	0.038682	18.3755	18.6427	19.2339	18.632	18.3675	18.1258	18.5281	18.6866	19.1718	18.5829	18.2235	18.0159
	1.44038	-0.354037	NUP133	Nuclear pore complex protein Nup133	Q8WUM0	Q8WUM0	11	11	11	18.9	18.9	18.9	128.98	0	23.476	78133000	51	9	9	9	8	10	10	9	9	10	8	8	9	9.16667	8.83333	-0.547616	19.5315	19.9471	20.0026	20.0417	19.9311	20.0438	19.7249	20.3189	20.5954	20.4896	20.2298	20.2634
	2.17983	0.675995	PDCD6IP	Programmed cell death 6-interacting protein	Q8WUM4;Q8WUM4-2;Q8WUM4-3	Q8WUM4;Q8WUM4-2	9	9	9	18.9	18.9	18.9	96.022	0	23.182	49481000	188	8	6	6	6	6	8	6	6	5	7	5	4	6.66667	5.5	0.968495	19.8137	20.3216	20.5779	19.7355	19.7278	19.9745	19.0861	19.5235	19.7152	18.8883	19.2173	19.6647
	1.44467	-0.515854	LMO7	LIM domain only protein 7	Q8WWI1-3;Q8WWI1;Q8WWI1-2;Q8WWI1-4;Q8WWI1-5	Q8WWI1-3;Q8WWI1;Q8WWI1-2;Q8WWI1-4;Q8WWI1-5	10	10	10	13.7	13.7	13.7	153.67	0	56.499	88274000	157	9	6	5	9	7	8	8	7	7	9	7	10	7.33333	8	-0.723539	20.0121	20.5909	20.4148	19.7597	19.8836	19.6673	20.593	21.019	20.7953	20.717	20.3033	19.9959
	0.0194191	-0.0120637	ATXN2L	Ataxin-2-like protein	Q8WWM7;Q8WWM7-6;Q8WWM7-8;Q8WWM7-5;Q8WWM7-4;Q8WWM7-9;Q8WWM7-2;Q8WWM7-3;Q8WWM7-7	Q8WWM7;Q8WWM7-6;Q8WWM7-8;Q8WWM7-5;Q8WWM7-4;Q8WWM7-9;Q8WWM7-2;Q8WWM7-3;Q8WWM7-7	4	4	4	9.9	9.9	9.9	113.37	0	58.665	40826000	128	4	3	3	4	2	4	3	3	3	3	2	4	3.33333	3	-0.0168826	20.2928	21.362	21.3102	20.3638	20.4145	20.7453	20.7191	20.8375	20.9756	20.9343	20.3941	20.7002
+	4.52959	2.08921	METTL15	Probable methyltransferase-like protein 15	A6NJ78;A6NJ78-2;P0C7V9;A6NJ78-4	A6NJ78;A6NJ78-2	5	5	5	24.8	24.8	24.8	46.121	0	43.188	24186000	81	5	5	4	3	5	5	1	0	1	1	0	2	4.5		2.64293	19.6071	19.147	19.2635	19.8618	20.2323	20.4884	18.1309	16.9153	17.5153	17.5129	17.7945	18.1958
	1.32267	0.671225	MUC16	Mucin-16	Q8WXI7	Q8WXI7	4	4	4	0.4	0.4	0.4	1519.2	0	8.9818	14280000	65	3	2	2	3	3	3	2	3	2	2	2	3	2.66667	2.33333	0.84184	18.9566	19.2291	19.5972	18.8178	18.5489	17.7587	18.2366	18.3996	18.5342	18.1633	18.0577	17.4895
	1.17053	0.386545	GBF1	Golgi-specific brefeldin A-resistance guanine nucleotide exchange factor 1	Q92538;Q92538-2;Q92538-3	Q92538;Q92538-2;Q92538-3	10	10	10	10.2	10.2	10.2	206.44	0	30.593	55507000	133	8	7	6	9	6	8	7	4	6	10	8	8	7.33333	7.16667	0.561372	19.5366	18.9923	19.651	19.5062	19.567	19.5432	19.0203	18.8997	19.1473	18.4371	19.4609	19.5117
+	5.08195	2.11541	PODXL	Podocalyxin	O00592;O00592-2	O00592;O00592-2	4	4	4	13.4	13.4	13.4	58.635	0	45.908	33547000	74	2	2	2	3	2	4	2	2	2	2	2	3	2.5	2.16667	2.80537	20.1944	20.3485	20.6732	20.1146	18.989	19.9416	17.7647	17.7023	18.3533	17.8329	17.8413	18.0744
	0.59084	-0.866992	NDRG1	Protein NDRG1	Q92597;Q92597-3;Q92597-2	Q92597;Q92597-3;Q92597-2	6	6	6	24.4	24.4	24.4	42.835	0	12.923	76665000	133	4	3	1	6	3	5	4	3	2	6	4	4		3.83333	-0.71038	20.7452	20.1313	16.7307	21.0965	20.7115	20.6334	21.3042	19.7825	20.4135	21.5979	21.1366	21.0158
	2.30155	0.308811	HSPH1	Heat shock protein 105 kDa	Q92598-2	Q92598-2	18	18	1	33.5	33.5	3.9	92.115	0	55.304	220570000	406	14	13	13	13	14	12	13	13	14	17	13	14	13.1667	14	0.526793	20.8707	21.1942	21.2416	20.8821	20.8057	20.8654	20.6776	20.7224	20.7922	20.5174	20.6188	20.6785
	0.571461	0.172601	GCN1L1	Translational activator GCN1	Q92616	Q92616	44	44	44	25.4	25.4	25.4	292.75	0	323.31	504240000	1713	35	27	28	39	30	36	34	27	28	32	28	34	32.5	30.5	0.266675	20.6173	20.994	21.0555	20.7368	20.4877	20.5098	20.323	20.7829	20.9809	20.3691	20.3734	20.5361
	2.43841	0.477192	NUP205	Nuclear pore complex protein Nup205	Q92621	Q92621	14	14	14	10.7	10.7	10.7	227.92	0	73.216	98142000	256	11	8	7	11	12	12	10	9	8	8	11	12	10.1667	9.66667	0.761705	19.9446	20.2134	20.3944	20.0525	19.9704	19.889	19.4352	19.4839	20.0789	19.4536	19.5351	19.6143
	0.673237	-0.194854	AKAP1	A-kinase anchor protein 1, mitochondrial	Q92667;Q92667-2	Q92667;Q92667-2	3	3	3	6.2	6.2	6.2	97.34	0	17.549	8968100	71	2	2	2	3	2	2	2	2	2	2	2	2	2.16667	2	-0.301532	18.2166	18.1781	18.6444	18.541	18.0581	17.696	18.4565	18.4954	18.4746	18.4684	18.2131	18.3953
	2.53208	-0.234814	SYMPK	Symplekin	Q92797;Q92797-2	Q92797;Q92797-2	6	6	6	9.7	9.7	9.7	141.15	0	9.4796	45652000	47	6	5	4	5	5	6	6	5	4	5	5	6	5.16667	5.16667	-0.419213	19.231	19.3524	19.2728	19.3936	19.3983	19.1604	19.5612	19.3337	19.5497	19.5037	19.6412	19.6278
	3.22066	0.597688	DDX17	Probable ATP-dependent RNA helicase DDX17	Q92841;Q92841-3;Q92841-1;Q92841-2	Q92841;Q92841-3;Q92841-1;Q92841-2	16	16	11	28.4	28.4	20.4	80.272	0	285.54	317950000	642	13	9	8	16	11	16	9	4	6	14	9	13	12.1667	9.16667	0.961852	21.6985	21.8909	22.005	21.397	21.9059	21.828	20.9332	21.5238	21.2761	21.0539	21.2226	21.1295
	2.26262	0.482649	RAD50	DNA repair protein RAD50	Q92878;Q92878-3;Q92878-2	Q92878;Q92878-3;Q92878-2	13	13	13	13.6	13.6	13.6	153.89	0	103.08	2715800000	375	10	6	7	13	6	11	4	7	6	9	5	6	8.83333	6.16667	0.757936	26.8516	27.1247	27.1004	26.822	26.796	26.64	26.6628	26.712	26.3528	26.49	26.2532	25.968
	1.60341	-0.415639	UPF1	Regulator of nonsense transcripts 1	Q92900;Q92900-2	Q92900;Q92900-2	12	12	12	16.7	16.7	16.7	124.34	0	25.875	116560000	182	8	7	8	10	7	7	7	7	8	10	8	11	7.83333	8.5	-0.631956	20.7079	21.3315	21.2931	20.7642	20.6154	20.6241	21.1794	21.5288	21.5629	21.2691	21.211	21.0788
	3.01114	0.548136	TNPO1	Transportin-1	Q92973;Q92973-2;Q92973-3	Q92973;Q92973-2;Q92973-3	16	16	14	30.5	30.5	28.2	102.35	0	236.77	219800000	545	14	12	13	14	13	15	13	9	11	14	12	13	13.5	12	0.885424	21.0882	21.2182	21.0252	21.0556	20.8969	21.2245	20.5753	20.6748	20.8666	20.2199	20.2175	20.6656
	0.0534583	-0.0282647	USP9X	Probable ubiquitin carboxyl-terminal hydrolase FAF-X	Q93008;Q93008-3;O00507;O00507-2	Q93008;Q93008-3	17	17	17	10.3	10.3	10.3	290.46	0	278.45	185890000	459	16	12	10	13	13	14	12	10	12	12	12	12	13	11.6667	-0.0410141	21.0356	21.6113	21.7255	21.0355	21.2254	21.029	21.1264	21.8136	21.6654	21.0661	21.0586	21.1018
+	9.565	2.12523	OAS3	2-5-oligoadenylate synthase 3	Q9Y6K5	Q9Y6K5	8	8	8	10.8	10.8	10.8	121.17	0	92.424	82006000	262	7	4	4	8	7	7	3	3	4	4	4	4	6.16667	3.66667	3.62602	20.8103	21.0411	20.9616	20.5888	21.0701	21.0461	18.6206	18.8953	18.8233	18.8175	18.7604	18.8494
+	7.21756	2.13839	FLAD1	FAD synthase;Molybdenum cofactor biosynthesis protein-like region;FAD synthase region	Q8NFF5;Q8NFF5-2;Q8NFF5-3;Q8NFF5-4;Q8NFF5-5	Q8NFF5;Q8NFF5-2;Q8NFF5-3;Q8NFF5-4;Q8NFF5-5	11	11	11	29.1	29.1	29.1	65.265	0	44.148	75289000	197	8	7	8	9	6	8	6	4	5	4	6	6	7.66667	5.16667	3.2849	20.6658	20.728	21.0931	20.8467	20.2136	20.551	18.2356	18.3101	18.8129	18.6549	18.6117	18.6426
	0.112414	-0.0391375	FERMT2	Fermitin family homolog 2	Q96AC1;Q96AC1-3;Q96AC1-2	Q96AC1;Q96AC1-3;Q96AC1-2	7	7	6	19	19	17.5	77.86	0	33.765	54047000	249	6	4	5	5	6	6	6	5	6	5	6	6	5.33333	5.66667	-0.0619835	20.1444	19.9334	20.29	20.2638	19.5207	19.9284	20.1326	19.8979	20.25	20.1375	19.8883	20.0094
+	2.71849	2.16863	DCAF8	DDB1- and CUL4-associated factor 8	Q5TAQ9;Q5TAQ9-2	Q5TAQ9;Q5TAQ9-2	4	4	4	8.7	8.7	8.7	66.851	0	9.6642	34423000	41	4	3	4	3	3	4	1	2	2	1	1	1	3.5		2.12649	20.2547	20.4633	20.4632	19.4932	19.6716	19.6519	16.9184	19.3888	19.3247	16.8475	17.2315	17.2752
	0.227555	0.192447	EFHD2	EF-hand domain-containing protein D2	Q96C19;Q9BUP0;Q9BUP0-2	Q96C19	5	5	5	22.9	22.9	22.9	26.697	0	12.529	40980000	120	4	3	3	4	2	5	4	3	4	4	3	2	3.5	3.33333	0.227003	20.5314	19.7426	20.1893	20.4704	19.9415	20.3446	20.6072	19.8726	18.4742	20.496	20.3293	20.2859
+	5.49315	2.17094	DNAJC3	DnaJ homolog subfamily C member 3	Q13217	Q13217	4	4	4	13.5	13.5	13.5	57.579	0	10.181	16798000	26	3	2	2	3	2	2	2	1	2	1	0	0	2.33333		2.95552	19.6645	19.2124	20.527	19.5951	19.2191	19.1659	17.4933	17.2025	17.8052	17.343	17.423	17.0913
	1.21407	1.04414	SIRT1	NAD-dependent protein deacetylase sirtuin-1;SirtT1 75 kDa fragment	Q96EB6;Q96EB6-2	Q96EB6;Q96EB6-2	4	4	4	12	12	12	81.68	0	24.905	26348000	56	3	4	3	3	2	3	1	3	3	2	2	2	3		1.04944	19.6038	19.8659	19.8569	19.5713	19.5186	19.5917	16.8851	19.4851	19.5731	17.2932	19.2942	19.2128
+	8.24089	2.17739	LRPPRC	Leucine-rich PPR motif-containing protein, mitochondrial	P42704	P42704	44	44	44	45.3	45.3	45.3	157.9	0	323.31	965680000	1914	35	29	31	40	31	39	22	17	16	31	25	31	34.1667	23.6667	3.50948	22.2217	22.3619	22.5632	22.3401	22.0544	22.1221	19.9863	20.3376	20.4414	19.8856	20.0042	19.9439
+	7.49259	2.21255	MOCOS	Molybdenum cofactor sulfurase	Q96EN8	Q96EN8	18	18	18	34.8	34.8	34.8	98.119	0	271.27	221140000	482	13	11	11	15	12	16	8	7	7	12	6	9	13	8.16667	3.42378	21.4605	21.855	21.7248	21.5439	21.2312	21.1297	19.185	19.587	19.5122	19.2591	19.0848	19.0417
	0.383081	0.146652	EDC3	Enhancer of mRNA-decapping protein 3	Q96F86	Q96F86	6	6	6	21.1	21.1	21.1	56.077	0	12.213	27401000	53	6	5	5	4	5	6	5	3	4	2	4	4	5.16667	3.66667	0.21822	19.3767	19.1989	19.1462	19.2691	19.1152	19.8242	19.3527	18.9733	19.4775	18.7455	18.9495	19.5519
	0.142723	-0.072751	S100A16	Protein S100-A16	Q96FQ6	Q96FQ6	2	2	2	29.1	29.1	29.1	11.801	0	8.4577	29246000	108	2	2	2	2	2	2	2	2	2	2	2	2	2	2	-0.104344	19.3059	19.3736	19.6276	19.4248	18.643	19.3776	19.3487	19.6552	19.6323	19.5186	18.7174	19.3168
+	5.24187	2.23308	CPSF3	Cleavage and polyadenylation specificity factor subunit 3	Q9UKF6	Q9UKF6	6	6	6	13.9	13.9	13.9	77.485	0	15.656	56537000	99	6	4	4	5	5	6	3	4	3	4	4	4	5	3.66667	2.94874	20.7717	21.4336	21.1547	20.3263	20.8512	20.7508	18.6805	19.0624	19.1547	17.7398	18.7066	18.5459
	0.837221	0.548857	PAWR	PRKC apoptosis WT1 regulator protein	Q96IZ0	Q96IZ0	3	3	3	18.5	18.5	18.5	36.567	0	13.45	11200000	32	2	2	2	3	2	3	2	2	2	2	2	3	2.33333	2.16667	0.647503	19.0573	19.554	19.532	18.0332	18.8161	19.2414	18.5004	18.8016	18.5897	17.2404	18.8664	18.9424
	0.307172	-0.333916	CHAMP1	Chromosome alignment-maintaining phosphoprotein 1	Q96JM3	Q96JM3	2	2	2	4.1	4.1	4.1	89.098	0	4.3348	27654000	22	2	2	2	1	2	2	2	2	2	2	2	2		2	-0.344511	19.2661	20.1712	20.0688	17.0745	19.5985	19.5471	19.3234	19.814	19.7444	19.5304	19.6689	19.6484
	1.90013	0.421474	USP47	Ubiquitin carboxyl-terminal hydrolase 47	Q96K76;Q96K76-4;Q96K76-2;Q96K76-3	Q96K76;Q96K76-4;Q96K76-2	11	11	11	12.9	12.9	12.9	157.31	0	50.943	52331000	164	8	4	5	9	6	9	7	5	6	7	7	7	6.83333	6.5	0.659682	20.2438	20.3274	20.1486	20.0527	20.3065	20.2663	19.388	20.3022	19.8079	20.0251	19.6937	19.5995
+	5.4638	2.25086	CUL2	Cullin-2	Q13617;Q13617-2	Q13617;Q13617-2	10	10	10	19.1	19.1	19.1	86.982	0	66.059	33682000	108	7	3	2	10	4	5	1	1	2	4	0	1	5.16667		3.0213	19.6687	19.431	19.4091	20.6558	19.0619	19.7322	17.3426	17.498	17.3975	17.8489	17.0763	17.2902
	0.569417	0.226931	EHMT2	Histone-lysine N-methyltransferase EHMT2	Q96KQ7;Q96KQ7-2;Q96KQ7-3	Q96KQ7;Q96KQ7-2;Q96KQ7-3	2	2	2	4.3	4.3	4.3	132.37	0	11.399	15401000	103	2	2	2	2	2	2	2	2	2	1	2	2	2		0.326931	18.8709	18.9079	19.2537	18.771	18.7426	19.0204	18.7288	18.844	19.0478	17.8344	18.8849	18.8651
+	8.09709	2.27263	RAD23B	UV excision repair protein RAD23 homolog B	P54727;P54727-2	P54727;P54727-2	2	2	2	7.8	7.8	7.8	43.171	0	4.062	16059000	29	2	2	2	2	2	2	1	1	1	1	1	1	2		3.60704	19.4636	19.4231	19.7204	19.3829	19.6671	19.545	17.1259	17.3899	17.5404	17.5796	16.8526	17.078
	3.02346	0.58703	IPO9	Importin-9	Q96P70	Q96P70	11	11	11	20.3	20.3	20.3	115.96	0	112.51	110700000	534	9	9	9	10	9	9	8	8	8	10	8	10	9.16667	8.66667	0.936248	20.3638	20.5258	20.6434	20.0948	20.1387	20.1877	19.7787	19.7493	20.1111	19.4621	19.6083	19.7226
	1.80066	-0.589066	SMG1	Serine/threonine-protein kinase SMG1	Q96Q15;Q96Q15-4;Q96Q15-3;Q96Q15-2	Q96Q15;Q96Q15-4;Q96Q15-3;Q96Q15-2	3	3	3	1.7	1.7	1.7	410.5	0	9.8549	11159000	32	3	2	2	2	3	3	3	3	3	2	2	3	2.5	2.66667	-0.837808	17.9506	18.0085	18.3822	17.704	17.8931	17.8852	18.4831	18.5868	19.408	18.4566	18.1737	18.2498
+	2.58385	2.27568	CCNH	Cyclin-H	P51946	P51946	6	6	6	29.7	29.7	29.7	37.643	0	9.9119	34151000	59	5	5	4	3	5	5	3	1	2	4	2	2	4.5		2.12286	21.6783	20.4158	20.4127	21.7335	21.6539	21.5518	19.2001	17.615	19.9146	18.9552	20.627	17.48
	0.0262754	0.0154502	SPAG5	Sperm-associated antigen 5	Q96R06	Q96R06	4	4	4	5.9	5.9	5.9	134.42	0	12.663	12687000	115	3	3	2	2	2	4	2	3	3	2	3	4	2.66667	2.83333	0.0219278	18.489	18.4702	18.9172	18.6556	18.2327	18.4748	18.3986	18.8563	18.9631	17.7283	18.4773	18.7232
	1.32321	-0.735827	UIMC1	BRCA1-A complex subunit RAP80	Q96RL1;Q96RL1-3;Q96RL1-2;Q96RL1-5	Q96RL1;Q96RL1-3;Q96RL1-2	4	4	4	14.2	14.2	14.2	79.727	0	79.935	27723000	42	3	3	3	3	2	4	3	3	4	3	2	2	3	2.83333	-0.891003	19.0753	19.478	19.6766	18.6064	18.8929	18.2989	19.8646	20.4108	20.2028	19.8815	19.3251	18.7583
+	4.75512	2.28417	RAB11B;RAB11A	Ras-related protein Rab-11B;Ras-related protein Rab-11A	Q15907;Q15907-2;P62491;P62491-2	Q15907;Q15907-2;P62491;P62491-2	4	4	4	21.1	21.1	21.1	24.488	0	95.177	43381000	68	4	2	3	4	4	4	3	1	3	3	1	2	3.5		2.85893	20.5078	21.0532	20.6501	20.6154	20.2919	20.0909	18.5365	17.2814	18.4001	18.4361	17.7191	19.1312
+	1.96668	2.29154	TUBB6	Tubulin beta-6 chain	Q9BUF5	Q9BUF5	15	8	7	51.1	33.4	31.4	49.857	0	94.77	57729000	91	9	10	8	13	10	11	8	6	5	10	6	8	10.1667	7.16667	1.85777	21.8355	21.3575	19.5815	21.7543	22.1815	21.7254	19.7327	17.1194	17.2807	20.2142	20.7345	19.605
	0.375899	0.100087	SIN3A	Paired amphipathic helix protein Sin3a	Q96ST3	Q96ST3	7	7	7	10.7	10.7	10.7	145.17	0	66.912	59056000	205	6	4	5	6	6	7	6	4	6	6	6	7	5.66667	5.83333	0.161632	19.4687	20.0303	19.8967	19.5272	19.6927	19.6444	19.3766	19.8385	19.8346	19.4722	19.6503	19.4872
+	4.01417	2.29893	KIAA1279	KIF1-binding protein	Q96EK5	Q96EK5	9	9	9	25.3	25.3	25.3	71.813	0	50.187	81250000	88	9	4	5	7	9	8	4	2	3	3	3	4	7	3.16667	2.64656	21.1747	21.2026	21.0923	21.633	20.9724	21.7984	19.4821	17.7008	20.2251	19.0891	18.6731	18.9097
+	4.44276	2.31071	GTF2B	Transcription initiation factor IIB	Q00403	Q00403	9	9	9	41.8	41.8	41.8	34.833	0	74.646	48126000	120	7	3	2	9	5	6	5	1	2	5	4	3	5.33333		2.7875	20.4044	20.3371	18.8617	20.5282	20.5245	20.3695	17.9763	17.8033	17.9763	17.6481	18.6142	17.143
	1.46989	0.417652	CDC5L	Cell division cycle 5-like protein	Q99459	Q99459	8	8	8	14.7	14.7	14.7	92.25	0	57.939	58964000	120	7	4	4	8	6	5	5	4	4	5	3	4	5.66667	4.16667	0.623328	19.887	20.3997	19.809	19.7653	19.7058	19.6733	19.435	19.5076	19.2469	20.0223	19.4385	19.084
	0.109708	-0.134036	SCAF11	Protein SCAF11	Q99590;Q99590-2	Q99590;Q99590-2	6	6	6	9.6	9.6	9.6	164.65	0	70.706	36383000	139	6	2	2	6	3	6	5	2	1	4	3	6	4.16667		-0.139603	19.6206	19.8082	20.0293	19.4174	19.6359	19.2879	20.025	20.6615	17.5902	19.9652	20.2543	20.1073
+	4.84424	2.32424	KIAA0196	WASH complex subunit strumpellin	Q12768	Q12768	4	4	4	4.2	4.2	4.2	134.28	0	7.2097	30482000	28	3	3	3	3	3	2	2	2	2	3	2	1	2.83333		2.91588	19.551	20.0435	19.8444	19.477	19.6213	19.5237	17.7081	17.408	17.3036	18.4373	16.4739	16.7846
	0.353361	-0.181467	KIF2C	Kinesin-like protein KIF2C	Q99661;Q99661-2	Q99661;Q99661-2	7	7	7	16.3	16.3	16.3	81.312	0	16.2	32662000	43	4	3	3	7	4	5	4	2	3	6	2	5	4.33333	3.66667	-0.249502	19.4614	20.23	19.8826	19.6614	19.7638	19.6494	20.0973	19.7875	19.2912	20.7606	19.7263	20.0744
+	6.09398	2.3295	SKIV2L2	Superkiller viralicidic activity 2-like 2	P42285	P42285	17	17	17	26.5	26.5	26.5	117.8	0	323.31	1039500000	361	13	11	9	15	11	15	11	7	9	12	8	10	12.3333	9.5	3.25172	27.2347	27.1969	27.3231	27.332	26.9098	26.9509	24.7691	24.6288	24.937	25.6301	24.9061	24.0994
	0.154196	0.0775738	CPNE1	Copine-1	Q99829	Q99829	4	4	4	11	11	11	59.058	0	13.725	22861000	142	4	2	3	3	4	4	4	2	3	3	3	4	3.33333	3.16667	0.111394	19.0491	18.9163	19.5409	18.6051	18.519	18.9372	18.9396	18.656	19.4458	18.6797	18.6055	18.7755
	0.253809	-0.104063	CCT7	T-complex protein 1 subunit eta	Q99832;Q99832-3;Q99832-4;Q99832-2	Q99832;Q99832-3;Q99832-4;Q99832-2	10	10	10	30.9	30.9	30.9	59.366	0	46.624	173720000	304	8	6	8	8	8	9	7	6	5	8	9	8	7.83333	7.16667	-0.15498	20.924	21.3392	21.2712	21.01	20.5778	20.708	21.1526	21.1857	21.5081	21.1224	20.7458	20.74
+	7.93674	2.33535	HARS	Histidine--tRNA ligase, cytoplasmic	P12081;P12081-4;P12081-3;P12081-2;P49590;P49590-2	P12081;P12081-4;P12081-3;P12081-2	13	13	13	38.9	38.9	38.9	57.41	0	93.922	107360000	300	10	7	6	10	9	12	7	5	5	8	5	9	9	6.5	3.65567	21.0995	21.0409	21.4516	21.0441	20.6532	20.8713	18.7289	18.5943	18.8907	18.934	18.6517	18.3489
	1.14417	0.223336	NCAPG	Condensin complex subunit 3	Q9BPX3	Q9BPX3	16	16	16	21.2	21.2	21.2	114.33	0	151.8	169790000	413	14	10	12	15	10	12	13	10	11	12	11	14	12.1667	11.8333	0.365574	20.7208	20.9913	20.8389	21.0039	20.5122	20.4135	20.5623	20.6565	20.6133	20.5242	20.4475	20.3368
+	2.45203	2.34433	ETF1	Eukaryotic peptide chain release factor subunit 1	P62495;P62495-2	P62495;P62495-2	7	7	7	24.7	24.7	24.7	49.03	0	60.959	46503000	75	6	4	4	7	5	7	2	0	0	2	2	3	5.5		2.09647	20.734	20.5602	21.3012	21.505	20.9912	20.8621	19.8367	16.2213	17.4286	19.4869	19.5909	19.3233
	0.835848	0.201112	MYBBP1A	Myb-binding protein 1A	Q9BQG0;Q9BQG0-2	Q9BQG0;Q9BQG0-2	5	5	5	6.6	6.6	6.6	148.85	0	10.44	25396000	72	4	4	4	4	4	5	4	4	4	3	4	4	4.16667	3.83333	0.320472	18.9427	18.8619	19.4043	19.4144	19.3467	19.231	18.7699	19.047	19.2936	18.9587	18.8021	19.1232
	0.474124	-0.20701	ESYT1	Extended synaptotagmin-1	Q9BSJ8;Q9BSJ8-2	Q9BSJ8;Q9BSJ8-2	11	11	11	14.3	14.3	14.3	122.85	0	18.972	79023000	274	8	7	7	9	8	9	7	8	7	11	8	9	8	8.33333	-0.293771	19.3905	20.1118	20.151	19.6803	19.513	19.1626	19.6943	20.2827	20.2423	19.656	19.7828	19.5932
	0.760897	0.812474	DIDO1	Death-inducer obliterator 1	Q9BTC0	Q9BTC0	5	5	5	5.1	5.1	5.1	243.87	0	36.581	22705000	41	4	3	3	3	4	5	3	3	3	2	4	5	3.66667	3.33333	0.770644	19.2387	19.6007	19.4895	18.8405	19.3078	18.9084	18.7086	16.9566	19.4962	16.5596	19.341	19.4488
+	4.93068	2.39476	ACP1	Low molecular weight phosphotyrosine protein phosphatase	P24666;P24666-2;P24666-3;P24666-4	P24666;P24666-2;P24666-3	5	5	5	52.5	52.5	52.5	18.042	0	118.23	43910000	97	5	3	2	5	4	5	2	3	1	3	2	4	4		2.99638	20.6641	19.2654	19.6513	20.7718	20.3735	20.7089	18.2469	18.2405	17.4532	17.6293	17.472	18.0245
+	6.29067	2.43595	RBBP5	Retinoblastoma-binding protein 5	Q15291;Q15291-2	Q15291;Q15291-2	5	5	5	20.4	20.4	20.4	59.152	0	50.816	42052000	153	5	5	5	5	5	5	4	2	3	2	2	3	5	2.66667	3.40441	20.1641	20.0169	20.2356	20.1695	20.1717	19.9008	17.6817	17.0454	17.6449	17.6269	18.6028	17.4413
	1.05069	0.366347	THUMPD3	THUMP domain-containing protein 3	Q9BV44	Q9BV44	3	3	3	12.4	12.4	12.4	57.002	0	9.6298	24478000	17	2	2	3	3	2	2	2	2	2	2	2	2	2.33333	2	0.527509	19.4326	19.9155	20.0658	20.5282	19.3991	19.6383	19.2881	19.7278	19.7072	19.3219	19.3144	19.422
+	8.23748	2.45892	AP1G1	AP-1 complex subunit gamma-1	O43747;O43747-2	O43747;O43747-2	11	11	11	21.8	21.8	21.8	91.35	0	323.31	255800000	535	10	7	6	10	10	10	8	6	5	8	7	7	8.83333	6.83333	3.86555	22.1117	22.0451	22.1361	22.2372	21.5512	21.7769	19.502	19.6098	19.6226	19.7998	19.3602	19.2103
	1.27389	0.480728	SLC4A1AP	Kanadaptin	Q9BWU0	Q9BWU0	7	7	7	17.1	17.1	17.1	88.813	0	71.482	46282000	112	4	4	4	7	4	6	5	4	5	5	4	4	4.83333	4.5	0.668247	20.0976	20.3337	20.1099	19.5252	19.5305	19.1561	19.7209	19.3033	19.3091	19.5271	19.0709	18.9375
	0.691032	-0.166011	SRRT	Serrate RNA effector molecule homolog	Q9BXP5;Q9BXP5-5;Q9BXP5-4;Q9BXP5-2;Q9BXP5-3	Q9BXP5;Q9BXP5-5;Q9BXP5-4;Q9BXP5-2;Q9BXP5-3	5	5	5	10.3	10.3	10.3	100.67	0	18.656	38981000	109	4	4	4	3	3	3	4	4	4	3	3	3	3.5	3.5	-0.266871	19.9326	20.295	20.155	19.5691	19.867	19.7772	20.06	20.3087	20.1503	20.0293	20.1645	19.8792
+	7.57282	2.45956	UBE4B	Ubiquitin conjugation factor E4 B	O95155;O95155-2;O95155-4;O95155-3	O95155;O95155-2;O95155-4;O95155-3	17	17	17	22.5	22.5	22.5	146.18	0	250.67	63230000	137	12	6	7	15	10	15	6	2	3	7	6	5	10.8333	4.83333	3.72964	20.5704	20.0634	19.8459	20.2555	20.0862	20.2476	17.6188	17.2468	17.691	17.7387	18.1882	17.8281
+	5.24118	2.47396	MDH2	Malate dehydrogenase, mitochondrial	P40926;P40926-2	P40926;P40926-2	4	4	4	17.8	17.8	17.8	35.503	0	72.539	37533000	91	4	4	4	4	3	4	3	2	3	3	3	3	3.83333	2.83333	3.15112	19.6743	20.8116	20.6627	20.6015	20.48	20.2004	17.6924	18.9476	18.1818	17.8143	17.5225	17.428
	0.427945	0.448418	TNKS1BP1	182 kDa tankyrase-1-binding protein	Q9C0C2;Q9C0C2-2	Q9C0C2;Q9C0C2-2	4	4	4	5	5	5	181.79	0	6.8211	14043000	16	3	3	3	3	2	3	3	2	3	3	2	3	2.83333	2.66667	0.457037	19.3572	19.9937	20.0726	19.2224	19.508	19.1508	19.1339	16.9217	19.9891	19.2741	19.6841	19.6113
+	9.31851	2.54052	FAM129B	Niban-like protein 1	Q96TA1;Q96TA1-2	Q96TA1;Q96TA1-2	17	17	17	40.8	40.8	40.8	84.137	0	323.31	477880000	905	14	12	12	14	12	16	11	12	11	13	10	11	13.3333	11.3333	4.17133	22.3921	22.5075	22.5773	22.3924	21.9966	22.0248	19.5839	19.8179	19.8911	19.8052	19.7582	19.7912
+	10.3472	2.54125	HSP90B1	Endoplasmin	P14625;Q58FF3	P14625	29	29	28	48.1	48.1	46.6	92.468	0	323.31	2324900000	1675	23	21	19	28	22	27	16	15	13	21	16	21	23.3333	17	4.3381	24.6325	24.706	24.2698	24.8212	24.6477	24.6834	22.0413	22.0581	22.0466	22.2265	22.1729	21.9676
+	6.16093	2.56589	RAB2A	Ras-related protein Rab-2A	P61019;P61019-2	P61019;P61019-2	7	7	3	38.7	38.7	16.5	23.545	0	27.209	50725000	82	7	4	3	7	5	7	3	1	2	3	5	5	5.5		3.49375	20.4496	20.9726	20.9232	20.2409	20.7357	20.4994	17.7697	17.3581	18.2235	18.6468	18.5594	17.8686
+	8.5139	2.58696	ECT2	Protein ECT2	Q9H8V3;Q9H8V3-4;Q9H8V3-2;Q9H8V3-3	Q9H8V3;Q9H8V3-4;Q9H8V3-2;Q9H8V3-3	17	17	17	27.1	27.1	27.1	103.5	0	270.14	193320000	341	12	10	11	16	11	12	9	8	9	13	7	10	12	9.33333	4.07945	21.5277	21.4941	21.8679	21.5043	21.2036	21.224	18.686	19.0733	19.2264	18.8674	18.7042	18.7425
+	4.12717	2.61213	POLR2H	DNA-directed RNA polymerases I, II, and III subunit RPABC3	P52434;P52434-3;P52434-2;P52434-4;P52434-5	P52434;P52434-3;P52434-2;P52434-4	4	4	4	45.3	45.3	45.3	17.143	0	23.391	27087000	125	2	4	2	3	3	3	1	2	2	1	2	2	2.83333		2.88397	19.2907	20.6099	20.9585	20.4867	18.6376	19.1231	17.4643	17.2517	17.1668	17.6621	16.8842	17.0046
+	8.82785	2.6175	NAT10	N-acetyltransferase 10	Q9H0A0;Q9H0A0-2	Q9H0A0;Q9H0A0-2	25	25	25	38.6	38.6	38.6	115.73	0	323.31	602460000	934	20	17	17	24	16	22	14	9	10	14	11	14	19.3333	12	4.18096	22.3714	22.4024	22.7005	22.4181	21.9579	22.1803	19.7316	19.6442	20.0685	19.7063	19.559	19.616
	1.14205	-0.345313	SLK	STE20-like serine/threonine-protein kinase	Q9H2G2;Q9H2G2-2	Q9H2G2;Q9H2G2-2	9	9	9	13.3	13.3	13.3	142.69	0	105.27	68082000	237	5	5	4	7	5	5	4	6	4	9	3	6	5.16667	5.33333	-0.514053	19.982	20.5857	20.1825	19.8442	19.7651	19.7278	20.2233	20.848	20.4756	20.1589	20.2965	20.157
	1.79246	-0.471803	SMARCAD1	SWI/SNF-related matrix-associated actin-dependent regulator of chromatin subfamily A containing DEAD/H box 1	Q9H4L7;Q9H4L7-2;Q9H4L7-3	Q9H4L7;Q9H4L7-2	14	14	14	20.5	20.5	20.5	117.4	0	131.86	129570000	226	12	10	9	13	13	13	11	8	10	12	11	12	11.6667	10.6667	-0.711304	20.4401	20.169	20.1938	20.5253	20.3663	20.3304	21.0303	20.3796	20.385	21.344	20.8527	20.8641
	1.12886	0.318625	HEATR1	HEAT repeat-containing protein 1;HEAT repeat-containing protein 1, N-terminally processed	Q9H583	Q9H583	3	3	3	2.4	2.4	2.4	242.37	0	5.0227	14706000	58	3	3	3	3	2	3	2	3	2	3	2	3	2.83333	2.5	0.482822	18.5013	18.7523	18.9588	18.5176	17.9782	18.4901	17.987	18.4685	18.204	18.1246	18.0277	18.4747
	0.193378	0.144262	DCTPP1	dCTP pyrophosphatase 1	Q9H773	Q9H773	3	3	3	31.8	31.8	31.8	18.681	0	6.6652	43080000	95	3	2	2	3	3	3	3	2	2	3	3	3	2.66667	2.66667	0.18039	19.9024	21.0111	20.8567	19.9906	20.2031	19.7022	19.7673	20.635	20.3897	19.9001	20.664	19.4444
+	7.17913	2.73714	SAFB2	Scaffold attachment factor B2	Q14151;Q14151-2	Q14151	9	4	4	19.1	7.5	7.5	107.47	0	173.76	27218000	126	6	5	6	5	6	8	3	4	4	4	5	6	6	4.33333	3.93808	20.0425	20.8143	20.2156	19.8984	20.0393	19.7781	17.3486	17.8491	17.0547	17.3909	17.631	17.091
	0.245796	-0.0875041	EHMT1	Histone-lysine N-methyltransferase EHMT1	Q9H9B1;Q9H9B1-4;Q9H9B1-3	Q9H9B1;Q9H9B1-4;Q9H9B1-3	3	3	3	5.6	5.6	5.6	141.46	0	6.768	16771000	13	3	3	3	3	3	2	3	3	3	3	3	3	2.83333	3	-0.13501	18.5739	18.9979	18.8884	18.4508	18.7367	18.6547	19.048	18.9243	18.7821	18.2172	18.977	18.879
+	6.64812	2.74401	NOL3	Nucleolar protein 3	O60936;O60936-3;O60936-1	O60936;O60936-3	6	6	6	75	75	75	22.629	0	323.31	78164000	251	6	6	6	5	5	5	4	5	5	4	4	4	5.5	4.33333	3.79847	21.5165	22.1115	22.0076	21.119	21.2913	21.1414	18.7761	19.1738	19.0339	18.2153	18.733	18.7911
+	4.26386	2.79929	ATP6V1B2	V-type proton ATPase subunit B, brain isoform	P21281;P15313	P21281	7	7	7	25	25	25	56.5	0	36.199	52151000	150	7	4	5	7	7	7	5	1	3	4	4	4	6.16667		3.04745	20.5951	18.2541	19.6027	20.7811	20.3142	20.7543	17.4446	17.6424	16.7972	17.2497	17.3044	17.0676
+	4.54765	2.82363	BCCIP	BRCA2 and CDKN1A-interacting protein	Q9P287;Q9P287-3;Q9P287-2;Q9P287-4	Q9P287;Q9P287-3;Q9P287-2;Q9P287-4	6	6	6	28.7	28.7	28.7	35.979	0	135.74	40655000	73	5	2	2	4	4	4	3	2	1	3	2	3	3.5		3.17014	21.2609	21.1995	21.163	21.6231	19.7321	19.8679	17.6188	17.5821	17.4336	18.5924	18.6297	18.0479
	0.70416	-0.955227	EML4	Echinoderm microtubule-associated protein-like 4	Q9HC35;Q9HC35-2	Q9HC35;Q9HC35-2	4	4	4	8.2	8.2	8.2	108.91	0	10.202	46495000	103	3	2	2	4	2	2	2	2	2	3	2	2	2.5	2.16667	-0.801272	21.2518	21.0697	20.9425	20.4978	20.5563	16.869	21.1785	21.232	21.2473	20.4588	21.5152	21.2866
+	8.1139	2.84275	AURKA	Aurora kinase A	O14965	O14965	9	9	9	30.5	30.5	30.5	45.809	0	33.729	107840000	101	6	4	5	7	6	9	2	5	2	4	4	5	6.16667	3.66667	4.29397	21.3721	22.0006	21.8583	21.3262	21.5505	21.4303	18.3611	19.1555	18.9591	18.5477	18.7584	18.6997
+	5.67398	2.85141	DPP9	Dipeptidyl peptidase 9	Q86TI2;Q86TI2-4;Q86TI2-2	Q86TI2;Q86TI2-4;Q86TI2-2	6	6	6	12.9	12.9	12.9	98.262	0	20.651	19408000	63	3	2	2	3	3	5	1	0	0	1	1	1	3		3.5901	20.8713	20.1205	20.5254	20.0958	19.2338	19.3126	16.8054	17.2838	17.3277	17.5765	16.7972	17.2603
	0.222047	-0.0766951	ANLN	Actin-binding protein anillin	Q9NQW6;Q9NQW6-2	Q9NQW6;Q9NQW6-2	12	12	12	19.6	19.6	19.6	124.2	0	323.31	209520000	583	9	8	7	11	7	11	9	7	7	9	10	9	8.83333	8.5	-0.119552	21.5842	21.3488	21.4595	21.5198	21.6047	21.6882	21.6714	21.1713	21.331	22.1006	21.6907	21.7005
	0.731011	-0.287674	BIRC6	Baculoviral IAP repeat-containing protein 6	Q9NR09	Q9NR09	11	11	11	4.4	4.4	4.4	530.25	0	34.46	79376000	125	10	9	9	10	10	10	10	8	9	10	10	10	9.66667	9.5	-0.409522	19.2824	19.6533	19.8665	18.5688	19.1013	19.5601	19.5092	19.8336	19.8389	19.429	19.5259	19.6218
+	4.34974	2.85182	MGMT	Methylated-DNA--protein-cysteine methyltransferase	P16455	P16455	3	3	3	22.7	22.7	22.7	21.646	0	6.2547	30360000	13	3	2	3	2	2	2	1	1	1	1	1	1	2.33333		3.11182	19.6642	20.3057	20.5437	19.1141	19.8799	21.6974	17.8988	17.4341	16.8142	17.6259	16.651	17.6701
+	7.59331	2.88458	VPS33B	Vacuolar protein sorting-associated protein 33B	Q9H267;Q9H267-2	Q9H267;Q9H267-2	7	7	7	15.2	15.2	15.2	70.584	0	93.083	29679000	120	4	4	4	6	5	7	2	4	3	4	3	1	5		4.20428	20.0477	20.6303	20.442	20.1625	19.8448	19.933	16.9397	17.3014	17.3007	17.2526	17.9154	17.043
+	6.53262	2.9067	ACTR3	Actin-related protein 3	P61158;Q9P1U1;Q9C0K3;Q9P1U1-2;Q9P1U1-3	P61158	7	7	7	26.3	26.3	26.3	47.371	0	47.941	43999000	159	4	4	3	5	4	4	1	1	2	1	1	4	4		3.91563	20.8945	21.1318	21.4567	21.0387	20.4925	20.6172	17.7718	18.361	18.682	17.8775	17.3253	18.1736
+	6.58192	2.94578	ADH5	Alcohol dehydrogenase class-3	P11766	P11766	3	3	3	14.7	14.7	14.7	39.724	0	5.0132	26953000	15	3	3	3	3	2	3	0	2	2	1	1	1	2.83333		3.96661	20.0894	20.9495	20.2679	19.8626	19.9336	19.8755	16.9784	17.3704	17.3477	17.9161	16.993	16.698
	1.3026	0.652912	KCMF1	E3 ubiquitin-protein ligase KCMF1	Q9P0J7	Q9P0J7	2	2	2	11	11	11	41.945	0	47.492	6330700	69	2	2	2	2	2	2	2	1	1	2	2	2	2		0.823604	18.6069	17.43	17.4101	19.1262	18.215	17.9269	17.4049	17.2901	17.363	17.9548	17.4038	17.3808
+	3.70256	2.97667	UBE2N	Ubiquitin-conjugating enzyme E2 N	P61088;Q5JXB2	P61088	3	3	3	38.2	38.2	38.2	17.138	0	32.552	48643000	66	2	2	2	3	2	3	1	1	1	2	2	2	2.33333		2.91191	21.8936	22.0445	21.6857	22.2742	20.1081	20.4861	17.4609	17.9314	17.8644	19.9967	18.4924	18.8866
	1.63796	0.393457	LARS	Leucine--tRNA ligase, cytoplasmic	Q9P2J5;Q9P2J5-2;Q9P2J5-3	Q9P2J5;Q9P2J5-2	14	14	14	19.3	19.3	19.3	134.46	0	65.085	71263000	229	12	7	8	10	10	11	8	8	8	9	8	11	9.66667	8.66667	0.608401	19.7274	20.2375	20.0676	19.6871	19.6702	19.722	19.2253	19.9542	19.4803	19.3649	19.4867	19.2398
+	5.57884	2.99469	CDK4	Cyclin-dependent kinase 4	P11802;P11802-2	P11802	3	3	3	14.9	14.9	14.9	33.729	0	17.895	78371000	164	3	2	2	3	3	3	2	1	2	3	3	3	2.66667		3.66745	21.5721	21.7815	21.6767	21.491	20.9188	21.3034	18.5555	17.1635	19.3516	18.5269	18.6227	18.5551
+	3.1701	3.02029	UBE2I	SUMO-conjugating enzyme UBC9	P63279	P63279	3	3	3	37.3	37.3	37.3	18.007	0	49.57	141920000	196	3	2	2	3	3	3	3	1	2	2	1	2	2.66667		2.68871	22.8745	21.6335	20.1367	22.5486	22.5494	22.6739	20.0816	17.7478	19.8278	19.4434	17.5184	19.6758
+	6.17768	3.02982	RPA1	Replication protein A 70 kDa DNA-binding subunit;Replication protein A 70 kDa DNA-binding subunit, N-terminally processed	P27694	P27694	17	17	17	36.7	36.7	36.7	68.137	0	184.66	298380000	403	15	12	11	17	10	15	9	8	9	9	7	9	13.3333	8.5	3.90611	22.4276	22.9758	22.9325	21.9585	22.0104	21.9099	19.4183	19.8617	19.8913	18.7704	19.0939	19.0003
	0.221906	0.125917	DAXX	Death domain-associated protein 6	Q9UER7;Q9UER7-3;Q9UER7-2;Q9UER7-5;Q9UER7-4	Q9UER7;Q9UER7-3;Q9UER7-2;Q9UER7-5;Q9UER7-4	9	9	9	23.8	23.8	23.8	81.372	0	66.56	157900000	237	8	7	6	9	6	8	8	6	7	8	6	7	7.33333	7	0.171908	21.4018	22.1988	21.9629	21.0621	21.2565	21.2206	21.2818	21.9339	21.6709	21.0344	21.2692	21.157
+	7.48834	3.16862	EIF1	Eukaryotic translation initiation factor 1	P41567	P41567	5	5	2	74.3	74.3	26.5	12.732	0	58.369	61100000	119	4	3	3	5	5	4	2	2	2	3	2	3	4	2.33333	4.46517	21.5659	22.1721	22.0816	21.4319	21.366	21.2924	18.4745	18.9244	18.7255	17.9835	18.5922	18.1981
	4.18242	-0.509412	SEPTIN9	Septin-9	Q9UHD8;Q9UHD8-2;Q9UHD8-7;Q9UHD8-5;Q9UHD8-3;Q9UHD8-4;Q9UHD8-9;Q9UHD8-8	Q9UHD8;Q9UHD8-2;Q9UHD8-7;Q9UHD8-5;Q9UHD8-3	6	6	6	18.1	18.1	18.1	65.401	0	61.208	47957000	171	5	2	2	5	3	5	4	2	2	5	4	6	3.66667	3.83333	-0.881467	19.5683	19.4835	19.7635	19.6424	19.4814	19.4873	20.2326	19.9877	19.9491	20.3124	20.0296	19.9715
+	7.50397	3.32517	PGD	6-phosphogluconate dehydrogenase, decarboxylating	P52209;P52209-2	P52209;P52209-2	8	8	8	30.6	30.6	30.6	53.139	0	100.62	309920000	235	7	5	5	8	7	8	4	3	5	7	5	6	6.66667	5	4.62365	24.5189	23.7044	24.5521	24.548	24.2021	24.122	21.0597	21.0352	21.5187	20.2588	21.0742	20.7499
	0.584362	0.199286	IPO11	Importin-11	Q9UI26;Q9UI26-2	Q9UI26;Q9UI26-2	2	2	2	5.4	5.4	5.4	112.53	0	4.5818	5536600	7	2	2	2	2	2	2	2	2	2	2	2	2	2	2	0.298761	17.1074	16.8488	17.3906	17.2327	17.541	17.9697	17.1732	17.095	17.1795	17.2334	17.3016	16.9117
+	8.87035	3.33042	WBSCR16	Williams-Beuren syndrome chromosomal region 16 protein	Q96I51;Q96I51-3;Q96I51-2	Q96I51;Q96I51-3;Q96I51-2	7	7	7	34.5	34.5	34.5	49.996	0	42.649	57658000	112	6	5	4	7	7	6	2	4	2	5	3	3	5.83333	3.16667	5.05534	20.5562	20.5085	20.2804	20.7453	20.4528	20.7994	16.9216	17.7308	16.8625	17.5156	17.1929	17.1366
	0.637631	0.274673	FAM208A	Protein FAM208A	Q9UK61;Q9UK61-3;Q9UK61-4;Q9UK61-2	Q9UK61;Q9UK61-3;Q9UK61-4;Q9UK61-2	4	4	4	5.2	5.2	5.2	189.03	0	60.953	17728000	56	4	2	4	4	3	3	3	2	2	3	4	4	3.33333	3	0.38414	18.6222	19.0175	19.3746	18.4517	19.4092	18.8875	18.1533	18.8728	19.0544	18.3403	18.7884	18.9054
+	6.73881	3.33364	PA2G4	Proliferation-associated protein 2G4	Q9UQ80;Q9UQ80-2	Q9UQ80;Q9UQ80-2	10	10	10	37.3	37.3	37.3	43.786	0	137.73	86531000	201	4	4	5	8	4	5	3	2	2	4	3	3	5	2.83333	4.36181	21.3047	21.5787	21.8114	21.505	21.7223	21.6665	17.9448	18.2178	18.4878	17.2986	19.16	18.4778
+	6.9881	3.39027	ABCD3	ATP-binding cassette sub-family D member 3	P28288;P28288-2;P28288-3	P28288;P28288-2	10	10	10	22.2	22.2	22.2	75.475	0	282.33	105080000	327	8	7	6	9	6	8	3	3	5	5	3	4	7.33333	3.83333	4.50241	21.5077	20.6629	20.5439	21.8808	21.0428	21.6017	17.691	17.3603	17.9934	17.9613	17.6746	18.2176
+	8.42665	3.41875	EIF2S3;EIF2S3L	Eukaryotic translation initiation factor 2 subunit 3;Putative eukaryotic translation initiation factor 2 subunit 3-like protein	P41091;Q2VIR3;Q2VIR3-2	P41091;Q2VIR3;Q2VIR3-2	10	10	10	34.3	34.3	34.3	51.109	0	254.45	76075000	271	7	4	5	8	6	8	4	2	1	6	4	5	6.33333		5.02045	20.5557	20.3716	20.7329	20.7007	19.7096	20.8178	17.169	17.1082	16.7581	17.0959	16.9993	17.2453
+	5.56647	3.43259	GTPBP3	tRNA modification GTPase GTPBP3, mitochondrial	Q969Y2;Q969Y2-3;Q969Y2-4;Q969Y2-2	Q969Y2;Q969Y2-3;Q969Y2-4;Q969Y2-2	2	2	2	8.3	8.3	8.3	52.058	0	51.623	20524000	145	2	2	2	2	2	2	1	1	1	1	1	1	2		3.97295	19.2946	19.3876	19.7798	18.947	18.9899	19.5153	15.6525	17.4848	16.0211	15.1994	15.3349	15.6259
	0.612444	-0.322299	HECTD1	E3 ubiquitin-protein ligase HECTD1	Q9ULT8	Q9ULT8	7	7	7	4.8	4.8	4.8	289.38	0	11.938	27535000	61	3	3	3	6	5	6	4	3	3	5	5	6	4.33333	4.33333	-0.423855	19.9388	18.8057	19.4585	19.0333	19.6255	20.2049	20.41	19.6835	19.3186	19.806	19.9118	19.8705
	0.398461	0.186587	PRPF19	Pre-mRNA-processing factor 19	Q9UMS4	Q9UMS4	3	3	3	11.5	11.5	11.5	55.18	0	9.5505	33319000	61	3	2	2	3	2	3	2	2	2	3	2	3	2.5	2.33333	0.262048	19.4566	20.212	20.0825	19.6418	19.7223	19.5168	18.9953	20.1348	19.954	19.647	19.4577	19.3236
	0.0901194	0.0644121	UBQLN1	Ubiquilin-1	Q9UMX0;Q9UMX0-2;Q9UMX0-3;Q9UHD9;Q9UMX0-4	Q9UMX0;Q9UMX0-2;Q9UMX0-3	4	4	3	13.8	13.8	11	62.518	0	24.903	25355000	61	4	3	2	4	3	2	3	2	2	3	3	3	3	2.66667	0.0842404	19.419	19.0306	18.1236	19.3636	19.5731	19.4409	19.214	18.7203	18.7291	19.3673	19.6061	18.9274
+	7.42573	3.52875	CAB39	Calcium-binding protein 39	Q9Y376	Q9Y376	3	3	3	9.7	9.7	9.7	39.869	0	28.472	35616000	107	3	2	2	3	3	3	2	1	2	2	3	2	2.66667		4.78809	20.4701	21.0282	20.929	20.5628	20.3959	20.0523	17.0865	16.3872	17.7666	17.1037	17.1412	16.7807
	1.33826	-0.31284	SRRM2	Serine/arginine repetitive matrix protein 2	Q9UQ35;Q9UQ35-2;Q9UQ35-3	Q9UQ35;Q9UQ35-2	20	20	20	12.6	12.6	12.6	299.61	0	146.49	212530000	396	12	9	10	20	14	17	13	11	10	15	13	13	13.6667	12.5	-0.490888	20.9389	21.5058	21.4306	21.1972	21.2187	20.7898	21.316	21.7701	21.5642	21.5263	21.5475	21.2339
+	3.79672	3.65723	RAB1B;RAB1C	Ras-related protein Rab-1B;Putative Ras-related protein Rab-1C	Q9H0U4;Q92928	Q9H0U4;Q92928	6	6	3	41.3	41.3	23.9	22.171	0	27.081	107830000	109	5	4	4	5	4	6	2	2	2	3	3	3	4.66667	2.5	3.25311	22.3233	20.6974	21.1109	22.564	21.0173	21.3581	16.5173	16.6119	16.8493	19.1663	19.2941	18.6888
+	6.29734	3.69207	PFKM	ATP-dependent 6-phosphofructokinase, muscle type	P08237;P08237-3;P08237-2	P08237;P08237-3;P08237-2	14	14	13	31.3	31.3	30.1	85.182	0	155.27	159800000	199	12	9	8	11	13	14	7	4	6	5	6	8	11.1667	6	4.46913	21.5963	20.0133	21.5874	21.9039	21.8216	21.9196	18.2969	17.6122	17.6378	17.3809	17.7586	18.0033
+	7.57692	3.71893	SRP14	Signal recognition particle 14 kDa protein	P37108	P37108	2	2	2	31.6	31.6	31.6	14.57	0	323.31	109080000	219	2	2	2	2	2	2	2	2	2	2	2	2	2	2	5.01962	22.5692	23.0863	23.01	22.504	22.2878	22.3566	18.4359	18.9181	19.6289	18.3131	19.1536	19.0507
+	8.94883	3.76242	COASY	Bifunctional coenzyme A synthase;Phosphopantetheine adenylyltransferase;Dephospho-CoA kinase	Q13057;Q13057-2	Q13057;Q13057-2	7	7	7	25.9	25.9	25.9	62.328	0	79.666	191340000	338	7	7	7	7	7	7	7	7	6	6	6	7	7	6.5	5.56479	21.7478	22.1983	22.1907	21.571	21.5959	21.6117	17.861	18.5514	18.3293	17.757	17.8702	17.9719
+	12.2349	3.80363	RCC1	Regulator of chromosome condensation	P18754;P18754-2	P18754;P18754-2	8	8	8	39.4	39.4	39.4	44.969	0	204.9	64171000	212	7	7	7	7	8	8	6	4	5	6	3	4	7.33333	4.66667	6.52539	20.2698	20.4428	20.3022	20.7407	20.378	20.452	16.7295	16.4791	16.4966	16.6471	16.6731	16.7383
	0.0257894	-0.0223239	FNDC3A	Fibronectin type-III domain-containing protein 3A	Q9Y2H6-2;Q9Y2H6	Q9Y2H6-2;Q9Y2H6	10	10	10	18	18	18	125.82	0	12.774	43055000	40	6	4	4	10	4	7	6	3	6	8	3	8	5.83333	5.66667	-0.0278691	19.1204	19.9915	20.5812	19.5067	19.6587	19.395	18.8182	20.0308	19.8719	19.3918	20.1613	20.1135
+	10.5423	3.87026	GLS	Glutaminase kidney isoform, mitochondrial	O94925-3	O94925-3	13	13	2	34.9	34.9	5.7	65.459	0	191.64	113780000	230	12	7	8	12	10	11	8	4	4	10	3	7	10	6	6.1937	21.8908	21.7374	21.7742	22.0783	21.4967	21.9213	18.2239	17.8012	17.7258	18.2338	17.739	17.9535
+	7.73831	3.8987	RAB14	Ras-related protein Rab-14	P61106	P61106	10	10	10	65.6	65.6	65.6	23.897	0	197.47	178510000	279	10	5	6	9	9	9	4	2	5	5	5	7	8	4.66667	5.2474	22.2044	21.3899	22.1254	21.8827	22.1698	22.0278	17.7002	17.2375	18.3127	18.1073	18.5384	18.5118
	0.496251	0.394944	NOP58	Nucleolar protein 58	Q9Y2X3	Q9Y2X3	3	3	3	9.3	9.3	9.3	59.578	0	6.0863	22716000	66	3	3	3	2	2	2	3	2	3	2	1	2	2.5		0.450552	19.6593	19.377	19.6746	18.9573	19.4874	19.5854	19.219	19.4562	19.5591	19.4005	17.2755	19.4612
	0.437099	0.28758	ACOT9	Acyl-coenzyme A thioesterase 9, mitochondrial	Q9Y305;Q9Y305-3;Q9Y305-2;Q9Y305-4	Q9Y305;Q9Y305-3;Q9Y305-2;Q9Y305-4	2	2	2	8.4	8.4	8.4	49.901	0	10.159	23318000	82	2	2	2	2	2	2	2	2	2	2	2	2	2	2	0.357963	18.4541	19.4664	19.4223	18.9993	18.8771	17.8556	18.2351	18.8731	19.2739	18.3145	18.3623	18.2904
+	6.40882	4.01582	DNAJC17	DnaJ homolog subfamily C member 17	Q9NVM6	Q9NVM6	4	4	4	20.4	20.4	20.4	34.687	0	156.96	41046000	152	4	2	2	4	3	3	2	2	2	2	1	1	3		4.75176	20.5762	20.8397	21.233	20.6169	20.0571	20.0175	16.1399	16.1683	16.2935	15.7948	17.3458	17.5033
+	1.53711	4.06283	CYFIP1	Cytoplasmic FMR1-interacting protein 1	Q7L576;Q7L576-2;Q7L576-3	Q7L576;Q7L576-2;Q7L576-3	8	8	4	8.3	8.3	4.3	145.18	0	9.9327	263540000	33	6	4	4	6	3	5	5	3	4	2	2	4	4.66667	3.33333	1.93893	25.0701	24.7009	25.1783	24.5718	24.9057	25.0551	24.4053	17.7453	24.8053	17.854	16.3929	23.9021
+	9.05553	4.09587	VWA9	von Willebrand factor A domain-containing protein 9	Q96SY0;Q96SY0-4;Q96SY0-3	Q96SY0;Q96SY0-4;Q96SY0-3	9	9	9	34.4	34.4	34.4	57.47	0	323.31	246210000	468	9	9	8	8	9	9	5	3	6	4	5	6	8.66667	4.83333	5.96216	22.4189	22.6915	22.7687	22.4521	22.0357	22.2096	17.8755	18.5256	18.5713	18.0822	18.1158	18.8308
	0.446695	0.474673	STRAP	Serine-threonine kinase receptor-associated protein	Q9Y3F4;Q9Y3F4-2	Q9Y3F4;Q9Y3F4-2	6	6	6	27.7	27.7	27.7	38.438	0	83.945	47217000	53	6	3	4	6	4	6	4	5	5	6	4	6	4.83333	5	0.47844	20.7424	19.2638	19.0534	19.916	19.9591	20.6878	19.8247	18.2451	18.6593	18.9747	20.6356	20.435
+	8.32173	4.13502	GLO1	Lactoylglutathione lyase	Q04760;Q04760-2	Q04760;Q04760-2	5	5	5	54.9	54.9	54.9	20.777	0	97.76	124290000	192	5	4	5	5	4	5	3	3	2	4	2	4	4.66667	3	5.7084	21.924	22.0304	21.2633	22.1482	21.8797	21.3264	17.211	18.1541	17.8055	17.9136	17.5384	17.1394
	0.549472	0.44722	RABGAP1	Rab GTPase-activating protein 1	Q9Y3P9;Q9Y3P9-2;Q5R372-7;Q5R372-8;Q5R372-6;Q5R372-5;B7ZAP0;Q9Y3P9-4;Q9Y3P9-3	Q9Y3P9	5	5	5	9.1	9.1	9.1	121.74	0	17.219	22817000	75	3	2	2	5	3	5	2	2	2	4	2	3	3.33333	2.5	0.500555	18.5871	19.475	19.219	18.712	18.8773	18.6384	18.4421	19.5381	19.2553	18.7367	17.4746	17.3787
+	10.6298	4.1488	ABCE1	ATP-binding cassette sub-family E member 1	P61221	P61221	10	10	10	26	26	26	67.314	0	114.22	107180000	292	8	7	6	9	7	9	4	3	3	4	3	4	7.66667	3.5	6.57325	21.2693	21.5496	21.4754	21.3429	21.0113	21.6783	17.1808	17.3148	17.3711	17.5527	17.0698	16.9449
	2.64093	-0.58256	TLN1	Talin-1	Q9Y490;Q9Y4G6	Q9Y490	19	19	19	15.1	15.1	15.1	269.76	0	96.106	153830000	476	18	15	14	16	14	16	15	16	13	14	15	17	15.5	15	-0.905324	19.7998	20.0401	20.2404	19.6654	19.5567	19.3026	20.3381	20.3717	20.5286	20.2712	20.3342	20.2566
	1.51935	-0.406957	RAD54L2	Helicase ARIP4	Q9Y4B4	Q9Y4B4	10	10	10	10.8	10.8	10.8	162.77	0	87.396	99683000	407	7	7	7	9	6	5	7	5	7	8	5	5	6.83333	6.16667	-0.615376	20.2786	20.6564	20.5016	20.004	20.1776	20.3825	20.8462	21.2566	20.8435	20.6034	20.5688	20.324
+	9.42662	4.33929	ACTR1A	Alpha-centractin	P61163	P61163	8	8	6	36.4	36.4	29.3	42.613	0	124.65	248130000	461	8	5	6	8	7	8	3	3	3	4	3	4	7	3.33333	6.36638	22.6017	22.9371	22.9137	22.8346	22.5172	22.1376	18.2661	18.6496	18.6519	18.4501	17.9396	17.9489
	1.21708	0.23991	HYOU1	Hypoxia up-regulated protein 1	Q9Y4L1;Q9Y4L1-2	Q9Y4L1;Q9Y4L1-2	17	17	17	30.4	30.4	30.4	111.33	0	323.31	293980000	923	15	12	12	14	13	14	12	11	10	15	13	14	13.3333	12.5	0.391051	21.15	21.1475	21.487	20.9506	20.776	20.9052	20.9046	20.7498	21.0192	20.856	20.748	20.6991
	0.360664	0.280471	TELO2	Telomere length regulation protein TEL2 homolog	Q9Y4R8	Q9Y4R8	5	5	5	12.7	12.7	12.7	91.746	0	25.568	16427000	137	5	4	5	4	3	5	5	5	5	2	3	3	4.33333	3.83333	0.331711	18.7412	18.5487	19.3874	19.4332	17.6704	18.2737	18.365	18.1175	18.9197	18.428	17.5913	18.9503
	0.299485	0.323713	LAS1L	Ribosomal biogenesis protein LAS1L	Q9Y4W2;Q9Y4W2-2;Q9Y4W2-3;Q9Y4W2-4	Q9Y4W2;Q9Y4W2-2;Q9Y4W2-3;Q9Y4W2-4	4	4	4	14	14	14	83.064	0	43.761	24676000	49	3	3	3	4	3	3	2	3	3	4	2	1	3.16667		0.335611	18.8497	20.5208	20.181	18.9882	19.2079	18.3496	19.0826	19.5594	20.0025	19.1104	18.6457	17.7542
+	9.77132	4.50546	NEK7	Serine/threonine-protein kinase Nek7	Q8TDX7;Q8TDX7-2;Q9HC98;Q9HC98-3;Q9HC98-4;Q9HC98-2	Q8TDX7	10	10	10	49.3	49.3	49.3	34.551	0	52.661	251280000	278	9	6	6	10	8	8	4	2	4	6	5	5	7.83333	4.33333	6.68508	22.2172	22.5121	22.6374	22.0301	22.2385	22.1559	17.9193	17.6503	18.2256	17.2361	18.0885	17.6384
	0.378251	0.2098	SUPT16H	FACT complex subunit SPT16	Q9Y5B9	Q9Y5B9	7	7	7	10.3	10.3	10.3	119.91	0	69.6	79800000	182	6	4	4	7	5	7	4	3	5	6	5	6	5.5	4.83333	0.280234	20.7133	21.4375	21.1201	20.3107	20.8458	20.8484	20.1484	21.3586	21.1509	20.3648	20.4643	20.5299
	0.249497	0.133544	TNPO3	Transportin-3	Q9Y5L0;Q9Y5L0-3;Q9Y5L0-5;Q9Y5L0-1	Q9Y5L0;Q9Y5L0-3;Q9Y5L0-5;Q9Y5L0-1	2	2	2	3.9	3.9	3.9	104.2	0	3.4033	12284000	16	2	2	2	2	2	2	2	2	2	2	2	2	2	2	0.184648	18.416	18.6275	19.3484	18.4307	18.3063	18.3334	18.2609	18.4059	19.203	18.2518	18.204	18.3353
+	9.71132	4.52794	TSFM	Elongation factor Ts, mitochondrial	P43897;P43897-2;P43897-4	P43897;P43897-2	4	4	4	26.8	26.8	26.8	35.39	0	199.37	74706000	151	4	4	4	4	4	4	2	2	2	3	3	3	4	2.5	6.68537	21.1744	21.6417	21.3342	21.8383	21.7664	21.8882	16.7689	17.315	16.976	17.411	17.3473	16.6576
+	5.7408	4.59988	CALM3;CALM2;CALM1		P0DP25;P0DP24;P0DP23	P0DP25;P0DP24;P0DP23	7	7	6	45.6	45.6	45.6	16.837	0	323.31	3431800000	606	6	3	5	6	4	7	4	3	2	5	4	4	5.16667	3.66667	4.75814	26.9997	26.5467	25.8407	27.6883	27.6462	27.6181	22.6943	21.3883	21.407	23.3001	23.2775	22.6733
+	6.09242	4.85419	GDI1	Rab GDP dissociation inhibitor alpha	P31150	P31150	17	11	11	50.1	33.1	33.1	50.582	0	323.31	173090000	367	16	10	12	16	14	17	7	5	3	6	5	2	14.1667	4.66667	5.10384	22.7336	22.3558	22.352	22.9199	22.4158	22.4478	17.3781	19.5496	17.3106	18.0294	16.2769	17.5552
+	10.4702	4.91685	CCDC124	Coiled-coil domain-containing protein 124	Q96CT7	Q96CT7	5	5	5	27.8	27.8	27.8	25.835	0	182.06	185500000	222	4	4	4	5	4	5	2	2	2	2	3	3	4.33333	2.33333	7.43492	22.4271	22.7616	22.7446	22.2827	21.9397	22.1959	17.4259	17.8553	17.5632	17.1869	17.5022	17.317
+	13.5848	5.25582	SUCLG1	Succinyl-CoA ligase [ADP/GDP-forming] subunit alpha, mitochondrial	P53597	P53597	6	6	6	27.2	27.2	27.2	36.249	0	96.748	165280000	209	6	5	4	5	6	6	4	3	4	3	5	3	5.33333	3.66667	9.00186	22.3417	22.2877	22.3708	22.355	22.5879	22.5459	16.9572	17.2327	16.9647	17.1903	17.3734	17.2359
+	9.30482	5.53948	HEBP1	Heme-binding protein 1	Q9NRV9	Q9NRV9	6	6	6	52.9	52.9	52.9	21.097	0	323.31	339050000	356	5	3	5	6	5	6	1	1	1	2	2	2	5		7.50074	23.3897	22.8281	23.2368	23.4664	23.3543	24.3845	17.7184	18.0558	17.514	17.7728	18.2458	18.1161
+	14.3781	6.11239	GDI2	Rab GDP dissociation inhibitor beta	P50395;P50395-2	P50395;P50395-2	18	18	12	51.5	51.5	34.4	50.663	0	323.31	691220000	784	15	11	11	17	13	17	6	8	5	7	6	8	14	6.66667	10.5165	23.5885	23.5716	23.7609	23.7013	23.4443	23.5339	17.4859	17.5851	17.3979	17.7587	17.3873	17.3113

## Sheet: enriched by SUMO-1(Q69BzF)    
Student's T-test Significant Q69BzF_R54BzF	-LOG(P-value)	Difference	Gene names	Protein names	Protein IDs	Majority protein IDs	Peptides	Razor + unique peptides	Unique peptides	Sequence coverage [%]	Unique + razor sequence coverage [%]	Unique sequence coverage [%]	Mol. weight [kDa]	Q-value	Score	Intensity	MS/MS count	Peptides Q69BzF_01	Peptides Q69BzF_02	Peptides Q69BzF_03	Peptides Q69BzF_04	Peptides Q69BzF_05	Peptides Q69BzF_06	Peptides R54BzF_01	Peptides R54BzF_02	Peptides R54BzF_03	Peptides R54BzF_04	Peptides R54BzF_05	Peptides R54BzF_06	average number of peptides (Q69BzF)	average number of peptides (R54BzF)	Student's T-test Test statistic Q69BzF_R54BzF	LFQ intensity Q69BzF_01	LFQ intensity Q69BzF_02	LFQ intensity Q69BzF_03	LFQ intensity Q69BzF_04	LFQ intensity Q69BzF_05	LFQ intensity Q69BzF_06	LFQ intensity R54BzF_01	LFQ intensity R54BzF_02	LFQ intensity R54BzF_03	LFQ intensity R54BzF_04	LFQ intensity R54BzF_05	LFQ intensity R54BzF_06
+	14.3781	6.11239	GDI2	Rab GDP dissociation inhibitor beta	P50395;P50395-2	P50395;P50395-2	18	18	12	51.5	51.5	34.4	50.663	0	323.31	691220000	784	15	11	11	17	13	17	6	8	5	7	6	8	14	6.66667	10.5165	23.5885	23.5716	23.7609	23.7013	23.4443	23.5339	17.4859	17.5851	17.3979	17.7587	17.3873	17.3113
+	9.30482	5.53948	HEBP1	Heme-binding protein 1	Q9NRV9	Q9NRV9	6	6	6	52.9	52.9	52.9	21.097	0	323.31	339050000	356	5	3	5	6	5	6	1	1	1	2	2	2	5		7.50074	23.3897	22.8281	23.2368	23.4664	23.3543	24.3845	17.7184	18.0558	17.514	17.7728	18.2458	18.1161
+	13.5848	5.25582	SUCLG1	Succinyl-CoA ligase [ADP/GDP-forming] subunit alpha, mitochondrial	P53597	P53597	6	6	6	27.2	27.2	27.2	36.249	0	96.748	165280000	209	6	5	4	5	6	6	4	3	4	3	5	3	5.33333	3.66667	9.00186	22.3417	22.2877	22.3708	22.355	22.5879	22.5459	16.9572	17.2327	16.9647	17.1903	17.3734	17.2359
+	10.4702	4.91685	CCDC124	Coiled-coil domain-containing protein 124	Q96CT7	Q96CT7	5	5	5	27.8	27.8	27.8	25.835	0	182.06	185500000	222	4	4	4	5	4	5	2	2	2	2	3	3	4.33333	2.33333	7.43492	22.4271	22.7616	22.7446	22.2827	21.9397	22.1959	17.4259	17.8553	17.5632	17.1869	17.5022	17.317
+	6.09242	4.85419	GDI1	Rab GDP dissociation inhibitor alpha	P31150	P31150	17	11	11	50.1	33.1	33.1	50.582	0	323.31	173090000	367	16	10	12	16	14	17	7	5	3	6	5	2	14.1667	4.66667	5.10384	22.7336	22.3558	22.352	22.9199	22.4158	22.4478	17.3781	19.5496	17.3106	18.0294	16.2769	17.5552
+	5.7408	4.59988	CALM3;CALM2;CALM1		P0DP25;P0DP24;P0DP23	P0DP25;P0DP24;P0DP23	7	7	6	45.6	45.6	45.6	16.837	0	323.31	3431800000	606	6	3	5	6	4	7	4	3	2	5	4	4	5.16667	3.66667	4.75814	26.9997	26.5467	25.8407	27.6883	27.6462	27.6181	22.6943	21.3883	21.407	23.3001	23.2775	22.6733
+	9.71132	4.52794	TSFM	Elongation factor Ts, mitochondrial	P43897;P43897-2;P43897-4	P43897;P43897-2	4	4	4	26.8	26.8	26.8	35.39	0	199.37	74706000	151	4	4	4	4	4	4	2	2	2	3	3	3	4	2.5	6.68537	21.1744	21.6417	21.3342	21.8383	21.7664	21.8882	16.7689	17.315	16.976	17.411	17.3473	16.6576
+	9.77132	4.50546	NEK7	Serine/threonine-protein kinase Nek7	Q8TDX7;Q8TDX7-2;Q9HC98;Q9HC98-3;Q9HC98-4;Q9HC98-2	Q8TDX7	10	10	10	49.3	49.3	49.3	34.551	0	52.661	251280000	278	9	6	6	10	8	8	4	2	4	6	5	5	7.83333	4.33333	6.68508	22.2172	22.5121	22.6374	22.0301	22.2385	22.1559	17.9193	17.6503	18.2256	17.2361	18.0885	17.6384
+	9.42662	4.33929	ACTR1A	Alpha-centractin	P61163	P61163	8	8	6	36.4	36.4	29.3	42.613	0	124.65	248130000	461	8	5	6	8	7	8	3	3	3	4	3	4	7	3.33333	6.36638	22.6017	22.9371	22.9137	22.8346	22.5172	22.1376	18.2661	18.6496	18.6519	18.4501	17.9396	17.9489
+	10.6298	4.1488	ABCE1	ATP-binding cassette sub-family E member 1	P61221	P61221	10	10	10	26	26	26	67.314	0	114.22	107180000	292	8	7	6	9	7	9	4	3	3	4	3	4	7.66667	3.5	6.57325	21.2693	21.5496	21.4754	21.3429	21.0113	21.6783	17.1808	17.3148	17.3711	17.5527	17.0698	16.9449
+	8.32173	4.13502	GLO1	Lactoylglutathione lyase	Q04760;Q04760-2	Q04760;Q04760-2	5	5	5	54.9	54.9	54.9	20.777	0	97.76	124290000	192	5	4	5	5	4	5	3	3	2	4	2	4	4.66667	3	5.7084	21.924	22.0304	21.2633	22.1482	21.8797	21.3264	17.211	18.1541	17.8055	17.9136	17.5384	17.1394
+	9.05553	4.09587	VWA9	von Willebrand factor A domain-containing protein 9	Q96SY0;Q96SY0-4;Q96SY0-3	Q96SY0;Q96SY0-4;Q96SY0-3	9	9	9	34.4	34.4	34.4	57.47	0	323.31	246210000	468	9	9	8	8	9	9	5	3	6	4	5	6	8.66667	4.83333	5.96216	22.4189	22.6915	22.7687	22.4521	22.0357	22.2096	17.8755	18.5256	18.5713	18.0822	18.1158	18.8308
+	1.53711	4.06283	CYFIP1	Cytoplasmic FMR1-interacting protein 1	Q7L576;Q7L576-2;Q7L576-3	Q7L576;Q7L576-2;Q7L576-3	8	8	4	8.3	8.3	4.3	145.18	0	9.9327	263540000	33	6	4	4	6	3	5	5	3	4	2	2	4	4.66667	3.33333	1.93893	25.0701	24.7009	25.1783	24.5718	24.9057	25.0551	24.4053	17.7453	24.8053	17.854	16.3929	23.9021
+	6.40882	4.01582	DNAJC17	DnaJ homolog subfamily C member 17	Q9NVM6	Q9NVM6	4	4	4	20.4	20.4	20.4	34.687	0	156.96	41046000	152	4	2	2	4	3	3	2	2	2	2	1	1	3		4.75176	20.5762	20.8397	21.233	20.6169	20.0571	20.0175	16.1399	16.1683	16.2935	15.7948	17.3458	17.5033
+	7.73831	3.8987	RAB14	Ras-related protein Rab-14	P61106	P61106	10	10	10	65.6	65.6	65.6	23.897	0	197.47	178510000	279	10	5	6	9	9	9	4	2	5	5	5	7	8	4.66667	5.2474	22.2044	21.3899	22.1254	21.8827	22.1698	22.0278	17.7002	17.2375	18.3127	18.1073	18.5384	18.5118
+	10.5423	3.87026	GLS	Glutaminase kidney isoform, mitochondrial	O94925-3	O94925-3	13	13	2	34.9	34.9	5.7	65.459	0	191.64	113780000	230	12	7	8	12	10	11	8	4	4	10	3	7	10	6	6.1937	21.8908	21.7374	21.7742	22.0783	21.4967	21.9213	18.2239	17.8012	17.7258	18.2338	17.739	17.9535
+	12.2349	3.80363	RCC1	Regulator of chromosome condensation	P18754;P18754-2	P18754;P18754-2	8	8	8	39.4	39.4	39.4	44.969	0	204.9	64171000	212	7	7	7	7	8	8	6	4	5	6	3	4	7.33333	4.66667	6.52539	20.2698	20.4428	20.3022	20.7407	20.378	20.452	16.7295	16.4791	16.4966	16.6471	16.6731	16.7383
+	8.94883	3.76242	COASY	Bifunctional coenzyme A synthase;Phosphopantetheine adenylyltransferase;Dephospho-CoA kinase	Q13057;Q13057-2	Q13057;Q13057-2	7	7	7	25.9	25.9	25.9	62.328	0	79.666	191340000	338	7	7	7	7	7	7	7	7	6	6	6	7	7	6.5	5.56479	21.7478	22.1983	22.1907	21.571	21.5959	21.6117	17.861	18.5514	18.3293	17.757	17.8702	17.9719
+	7.57692	3.71893	SRP14	Signal recognition particle 14 kDa protein	P37108	P37108	2	2	2	31.6	31.6	31.6	14.57	0	323.31	109080000	219	2	2	2	2	2	2	2	2	2	2	2	2	2	2	5.01962	22.5692	23.0863	23.01	22.504	22.2878	22.3566	18.4359	18.9181	19.6289	18.3131	19.1536	19.0507
+	6.29734	3.69207	PFKM	ATP-dependent 6-phosphofructokinase, muscle type	P08237;P08237-3;P08237-2	P08237;P08237-3;P08237-2	14	14	13	31.3	31.3	30.1	85.182	0	155.27	159800000	199	12	9	8	11	13	14	7	4	6	5	6	8	11.1667	6	4.46913	21.5963	20.0133	21.5874	21.9039	21.8216	21.9196	18.2969	17.6122	17.6378	17.3809	17.7586	18.0033
+	3.79672	3.65723	RAB1B;RAB1C	Ras-related protein Rab-1B;Putative Ras-related protein Rab-1C	Q9H0U4;Q92928	Q9H0U4;Q92928	6	6	3	41.3	41.3	23.9	22.171	0	27.081	107830000	109	5	4	4	5	4	6	2	2	2	3	3	3	4.66667	2.5	3.25311	22.3233	20.6974	21.1109	22.564	21.0173	21.3581	16.5173	16.6119	16.8493	19.1663	19.2941	18.6888
+	7.42573	3.52875	CAB39	Calcium-binding protein 39	Q9Y376	Q9Y376	3	3	3	9.7	9.7	9.7	39.869	0	28.472	35616000	107	3	2	2	3	3	3	2	1	2	2	3	2	2.66667		4.78809	20.4701	21.0282	20.929	20.5628	20.3959	20.0523	17.0865	16.3872	17.7666	17.1037	17.1412	16.7807
+	5.56647	3.43259	GTPBP3	tRNA modification GTPase GTPBP3, mitochondrial	Q969Y2;Q969Y2-3;Q969Y2-4;Q969Y2-2	Q969Y2;Q969Y2-3;Q969Y2-4;Q969Y2-2	2	2	2	8.3	8.3	8.3	52.058	0	51.623	20524000	145	2	2	2	2	2	2	1	1	1	1	1	1	2		3.97295	19.2946	19.3876	19.7798	18.947	18.9899	19.5153	15.6525	17.4848	16.0211	15.1994	15.3349	15.6259
+	8.42665	3.41875	EIF2S3;EIF2S3L	Eukaryotic translation initiation factor 2 subunit 3;Putative eukaryotic translation initiation factor 2 subunit 3-like protein	P41091;Q2VIR3;Q2VIR3-2	P41091;Q2VIR3;Q2VIR3-2	10	10	10	34.3	34.3	34.3	51.109	0	254.45	76075000	271	7	4	5	8	6	8	4	2	1	6	4	5	6.33333		5.02045	20.5557	20.3716	20.7329	20.7007	19.7096	20.8178	17.169	17.1082	16.7581	17.0959	16.9993	17.2453
+	6.9881	3.39027	ABCD3	ATP-binding cassette sub-family D member 3	P28288;P28288-2;P28288-3	P28288;P28288-2	10	10	10	22.2	22.2	22.2	75.475	0	282.33	105080000	327	8	7	6	9	6	8	3	3	5	5	3	4	7.33333	3.83333	4.50241	21.5077	20.6629	20.5439	21.8808	21.0428	21.6017	17.691	17.3603	17.9934	17.9613	17.6746	18.2176
+	6.73881	3.33364	PA2G4	Proliferation-associated protein 2G4	Q9UQ80;Q9UQ80-2	Q9UQ80;Q9UQ80-2	10	10	10	37.3	37.3	37.3	43.786	0	137.73	86531000	201	4	4	5	8	4	5	3	2	2	4	3	3	5	2.83333	4.36181	21.3047	21.5787	21.8114	21.505	21.7223	21.6665	17.9448	18.2178	18.4878	17.2986	19.16	18.4778
+	8.87035	3.33042	WBSCR16	Williams-Beuren syndrome chromosomal region 16 protein	Q96I51;Q96I51-3;Q96I51-2	Q96I51;Q96I51-3;Q96I51-2	7	7	7	34.5	34.5	34.5	49.996	0	42.649	57658000	112	6	5	4	7	7	6	2	4	2	5	3	3	5.83333	3.16667	5.05534	20.5562	20.5085	20.2804	20.7453	20.4528	20.7994	16.9216	17.7308	16.8625	17.5156	17.1929	17.1366
+	7.50397	3.32517	PGD	6-phosphogluconate dehydrogenase, decarboxylating	P52209;P52209-2	P52209;P52209-2	8	8	8	30.6	30.6	30.6	53.139	0	100.62	309920000	235	7	5	5	8	7	8	4	3	5	7	5	6	6.66667	5	4.62365	24.5189	23.7044	24.5521	24.548	24.2021	24.122	21.0597	21.0352	21.5187	20.2588	21.0742	20.7499
+	7.48834	3.16862	EIF1	Eukaryotic translation initiation factor 1	P41567	P41567	5	5	2	74.3	74.3	26.5	12.732	0	58.369	61100000	119	4	3	3	5	5	4	2	2	2	3	2	3	4	2.33333	4.46517	21.5659	22.1721	22.0816	21.4319	21.366	21.2924	18.4745	18.9244	18.7255	17.9835	18.5922	18.1981
+	6.17768	3.02982	RPA1	Replication protein A 70 kDa DNA-binding subunit;Replication protein A 70 kDa DNA-binding subunit, N-terminally processed	P27694	P27694	17	17	17	36.7	36.7	36.7	68.137	0	184.66	298380000	403	15	12	11	17	10	15	9	8	9	9	7	9	13.3333	8.5	3.90611	22.4276	22.9758	22.9325	21.9585	22.0104	21.9099	19.4183	19.8617	19.8913	18.7704	19.0939	19.0003
+	3.1701	3.02029	UBE2I	SUMO-conjugating enzyme UBC9	P63279	P63279	3	3	3	37.3	37.3	37.3	18.007	0	49.57	141920000	196	3	2	2	3	3	3	3	1	2	2	1	2	2.66667		2.68871	22.8745	21.6335	20.1367	22.5486	22.5494	22.6739	20.0816	17.7478	19.8278	19.4434	17.5184	19.6758
+	5.57884	2.99469	CDK4	Cyclin-dependent kinase 4	P11802;P11802-2	P11802	3	3	3	14.9	14.9	14.9	33.729	0	17.895	78371000	164	3	2	2	3	3	3	2	1	2	3	3	3	2.66667		3.66745	21.5721	21.7815	21.6767	21.491	20.9188	21.3034	18.5555	17.1635	19.3516	18.5269	18.6227	18.5551
+	3.70256	2.97667	UBE2N	Ubiquitin-conjugating enzyme E2 N	P61088;Q5JXB2	P61088	3	3	3	38.2	38.2	38.2	17.138	0	32.552	48643000	66	2	2	2	3	2	3	1	1	1	2	2	2	2.33333		2.91191	21.8936	22.0445	21.6857	22.2742	20.1081	20.4861	17.4609	17.9314	17.8644	19.9967	18.4924	18.8866
+	6.58192	2.94578	ADH5	Alcohol dehydrogenase class-3	P11766	P11766	3	3	3	14.7	14.7	14.7	39.724	0	5.0132	26953000	15	3	3	3	3	2	3	0	2	2	1	1	1	2.83333		3.96661	20.0894	20.9495	20.2679	19.8626	19.9336	19.8755	16.9784	17.3704	17.3477	17.9161	16.993	16.698
+	6.53262	2.9067	ACTR3	Actin-related protein 3	P61158;Q9P1U1;Q9C0K3;Q9P1U1-2;Q9P1U1-3	P61158	7	7	7	26.3	26.3	26.3	47.371	0	47.941	43999000	159	4	4	3	5	4	4	1	1	2	1	1	4	4		3.91563	20.8945	21.1318	21.4567	21.0387	20.4925	20.6172	17.7718	18.361	18.682	17.8775	17.3253	18.1736
+	7.59331	2.88458	VPS33B	Vacuolar protein sorting-associated protein 33B	Q9H267;Q9H267-2	Q9H267;Q9H267-2	7	7	7	15.2	15.2	15.2	70.584	0	93.083	29679000	120	4	4	4	6	5	7	2	4	3	4	3	1	5		4.20428	20.0477	20.6303	20.442	20.1625	19.8448	19.933	16.9397	17.3014	17.3007	17.2526	17.9154	17.043
+	4.34974	2.85182	MGMT	Methylated-DNA--protein-cysteine methyltransferase	P16455	P16455	3	3	3	22.7	22.7	22.7	21.646	0	6.2547	30360000	13	3	2	3	2	2	2	1	1	1	1	1	1	2.33333		3.11182	19.6642	20.3057	20.5437	19.1141	19.8799	21.6974	17.8988	17.4341	16.8142	17.6259	16.651	17.6701
+	5.67398	2.85141	DPP9	Dipeptidyl peptidase 9	Q86TI2;Q86TI2-4;Q86TI2-2	Q86TI2;Q86TI2-4;Q86TI2-2	6	6	6	12.9	12.9	12.9	98.262	0	20.651	19408000	63	3	2	2	3	3	5	1	0	0	1	1	1	3		3.5901	20.8713	20.1205	20.5254	20.0958	19.2338	19.3126	16.8054	17.2838	17.3277	17.5765	16.7972	17.2603
+	8.1139	2.84275	AURKA	Aurora kinase A	O14965	O14965	9	9	9	30.5	30.5	30.5	45.809	0	33.729	107840000	101	6	4	5	7	6	9	2	5	2	4	4	5	6.16667	3.66667	4.29397	21.3721	22.0006	21.8583	21.3262	21.5505	21.4303	18.3611	19.1555	18.9591	18.5477	18.7584	18.6997
+	4.54765	2.82363	BCCIP	BRCA2 and CDKN1A-interacting protein	Q9P287;Q9P287-3;Q9P287-2;Q9P287-4	Q9P287;Q9P287-3;Q9P287-2;Q9P287-4	6	6	6	28.7	28.7	28.7	35.979	0	135.74	40655000	73	5	2	2	4	4	4	3	2	1	3	2	3	3.5		3.17014	21.2609	21.1995	21.163	21.6231	19.7321	19.8679	17.6188	17.5821	17.4336	18.5924	18.6297	18.0479
+	4.26386	2.79929	ATP6V1B2	V-type proton ATPase subunit B, brain isoform	P21281;P15313	P21281	7	7	7	25	25	25	56.5	0	36.199	52151000	150	7	4	5	7	7	7	5	1	3	4	4	4	6.16667		3.04745	20.5951	18.2541	19.6027	20.7811	20.3142	20.7543	17.4446	17.6424	16.7972	17.2497	17.3044	17.0676
+	6.64812	2.74401	NOL3	Nucleolar protein 3	O60936;O60936-3;O60936-1	O60936;O60936-3	6	6	6	75	75	75	22.629	0	323.31	78164000	251	6	6	6	5	5	5	4	5	5	4	4	4	5.5	4.33333	3.79847	21.5165	22.1115	22.0076	21.119	21.2913	21.1414	18.7761	19.1738	19.0339	18.2153	18.733	18.7911
+	7.17913	2.73714	SAFB2	Scaffold attachment factor B2	Q14151;Q14151-2	Q14151	9	4	4	19.1	7.5	7.5	107.47	0	173.76	27218000	126	6	5	6	5	6	8	3	4	4	4	5	6	6	4.33333	3.93808	20.0425	20.8143	20.2156	19.8984	20.0393	19.7781	17.3486	17.8491	17.0547	17.3909	17.631	17.091
+	8.82785	2.6175	NAT10	N-acetyltransferase 10	Q9H0A0;Q9H0A0-2	Q9H0A0;Q9H0A0-2	25	25	25	38.6	38.6	38.6	115.73	0	323.31	602460000	934	20	17	17	24	16	22	14	9	10	14	11	14	19.3333	12	4.18096	22.3714	22.4024	22.7005	22.4181	21.9579	22.1803	19.7316	19.6442	20.0685	19.7063	19.559	19.616
+	4.12717	2.61213	POLR2H	DNA-directed RNA polymerases I, II, and III subunit RPABC3	P52434;P52434-3;P52434-2;P52434-4;P52434-5	P52434;P52434-3;P52434-2;P52434-4	4	4	4	45.3	45.3	45.3	17.143	0	23.391	27087000	125	2	4	2	3	3	3	1	2	2	1	2	2	2.83333		2.88397	19.2907	20.6099	20.9585	20.4867	18.6376	19.1231	17.4643	17.2517	17.1668	17.6621	16.8842	17.0046
+	8.5139	2.58696	ECT2	Protein ECT2	Q9H8V3;Q9H8V3-4;Q9H8V3-2;Q9H8V3-3	Q9H8V3;Q9H8V3-4;Q9H8V3-2;Q9H8V3-3	17	17	17	27.1	27.1	27.1	103.5	0	270.14	193320000	341	12	10	11	16	11	12	9	8	9	13	7	10	12	9.33333	4.07945	21.5277	21.4941	21.8679	21.5043	21.2036	21.224	18.686	19.0733	19.2264	18.8674	18.7042	18.7425
+	6.16093	2.56589	RAB2A	Ras-related protein Rab-2A	P61019;P61019-2	P61019;P61019-2	7	7	3	38.7	38.7	16.5	23.545	0	27.209	50725000	82	7	4	3	7	5	7	3	1	2	3	5	5	5.5		3.49375	20.4496	20.9726	20.9232	20.2409	20.7357	20.4994	17.7697	17.3581	18.2235	18.6468	18.5594	17.8686
+	10.3472	2.54125	HSP90B1	Endoplasmin	P14625;Q58FF3	P14625	29	29	28	48.1	48.1	46.6	92.468	0	323.31	2324900000	1675	23	21	19	28	22	27	16	15	13	21	16	21	23.3333	17	4.3381	24.6325	24.706	24.2698	24.8212	24.6477	24.6834	22.0413	22.0581	22.0466	22.2265	22.1729	21.9676
+	9.31851	2.54052	FAM129B	Niban-like protein 1	Q96TA1;Q96TA1-2	Q96TA1;Q96TA1-2	17	17	17	40.8	40.8	40.8	84.137	0	323.31	477880000	905	14	12	12	14	12	16	11	12	11	13	10	11	13.3333	11.3333	4.17133	22.3921	22.5075	22.5773	22.3924	21.9966	22.0248	19.5839	19.8179	19.8911	19.8052	19.7582	19.7912
+	5.24118	2.47396	MDH2	Malate dehydrogenase, mitochondrial	P40926;P40926-2	P40926;P40926-2	4	4	4	17.8	17.8	17.8	35.503	0	72.539	37533000	91	4	4	4	4	3	4	3	2	3	3	3	3	3.83333	2.83333	3.15112	19.6743	20.8116	20.6627	20.6015	20.48	20.2004	17.6924	18.9476	18.1818	17.8143	17.5225	17.428
+	7.57282	2.45956	UBE4B	Ubiquitin conjugation factor E4 B	O95155;O95155-2;O95155-4;O95155-3	O95155;O95155-2;O95155-4;O95155-3	17	17	17	22.5	22.5	22.5	146.18	0	250.67	63230000	137	12	6	7	15	10	15	6	2	3	7	6	5	10.8333	4.83333	3.72964	20.5704	20.0634	19.8459	20.2555	20.0862	20.2476	17.6188	17.2468	17.691	17.7387	18.1882	17.8281
+	8.23748	2.45892	AP1G1	AP-1 complex subunit gamma-1	O43747;O43747-2	O43747;O43747-2	11	11	11	21.8	21.8	21.8	91.35	0	323.31	255800000	535	10	7	6	10	10	10	8	6	5	8	7	7	8.83333	6.83333	3.86555	22.1117	22.0451	22.1361	22.2372	21.5512	21.7769	19.502	19.6098	19.6226	19.7998	19.3602	19.2103
+	6.29067	2.43595	RBBP5	Retinoblastoma-binding protein 5	Q15291;Q15291-2	Q15291;Q15291-2	5	5	5	20.4	20.4	20.4	59.152	0	50.816	42052000	153	5	5	5	5	5	5	4	2	3	2	2	3	5	2.66667	3.40441	20.1641	20.0169	20.2356	20.1695	20.1717	19.9008	17.6817	17.0454	17.6449	17.6269	18.6028	17.4413
+	4.93068	2.39476	ACP1	Low molecular weight phosphotyrosine protein phosphatase	P24666;P24666-2;P24666-3;P24666-4	P24666;P24666-2;P24666-3	5	5	5	52.5	52.5	52.5	18.042	0	118.23	43910000	97	5	3	2	5	4	5	2	3	1	3	2	4	4		2.99638	20.6641	19.2654	19.6513	20.7718	20.3735	20.7089	18.2469	18.2405	17.4532	17.6293	17.472	18.0245
+	2.45203	2.34433	ETF1	Eukaryotic peptide chain release factor subunit 1	P62495;P62495-2	P62495;P62495-2	7	7	7	24.7	24.7	24.7	49.03	0	60.959	46503000	75	6	4	4	7	5	7	2	0	0	2	2	3	5.5		2.09647	20.734	20.5602	21.3012	21.505	20.9912	20.8621	19.8367	16.2213	17.4286	19.4869	19.5909	19.3233
+	7.93674	2.33535	HARS	Histidine--tRNA ligase, cytoplasmic	P12081;P12081-4;P12081-3;P12081-2;P49590;P49590-2	P12081;P12081-4;P12081-3;P12081-2	13	13	13	38.9	38.9	38.9	57.41	0	93.922	107360000	300	10	7	6	10	9	12	7	5	5	8	5	9	9	6.5	3.65567	21.0995	21.0409	21.4516	21.0441	20.6532	20.8713	18.7289	18.5943	18.8907	18.934	18.6517	18.3489
+	6.09398	2.3295	SKIV2L2	Superkiller viralicidic activity 2-like 2	P42285	P42285	17	17	17	26.5	26.5	26.5	117.8	0	323.31	1039500000	361	13	11	9	15	11	15	11	7	9	12	8	10	12.3333	9.5	3.25172	27.2347	27.1969	27.3231	27.332	26.9098	26.9509	24.7691	24.6288	24.937	25.6301	24.9061	24.0994
+	4.84424	2.32424	KIAA0196	WASH complex subunit strumpellin	Q12768	Q12768	4	4	4	4.2	4.2	4.2	134.28	0	7.2097	30482000	28	3	3	3	3	3	2	2	2	2	3	2	1	2.83333		2.91588	19.551	20.0435	19.8444	19.477	19.6213	19.5237	17.7081	17.408	17.3036	18.4373	16.4739	16.7846
+	4.44276	2.31071	GTF2B	Transcription initiation factor IIB	Q00403	Q00403	9	9	9	41.8	41.8	41.8	34.833	0	74.646	48126000	120	7	3	2	9	5	6	5	1	2	5	4	3	5.33333		2.7875	20.4044	20.3371	18.8617	20.5282	20.5245	20.3695	17.9763	17.8033	17.9763	17.6481	18.6142	17.143
+	4.01417	2.29893	KIAA1279	KIF1-binding protein	Q96EK5	Q96EK5	9	9	9	25.3	25.3	25.3	71.813	0	50.187	81250000	88	9	4	5	7	9	8	4	2	3	3	3	4	7	3.16667	2.64656	21.1747	21.2026	21.0923	21.633	20.9724	21.7984	19.4821	17.7008	20.2251	19.0891	18.6731	18.9097
+	1.96668	2.29154	TUBB6	Tubulin beta-6 chain	Q9BUF5	Q9BUF5	15	8	7	51.1	33.4	31.4	49.857	0	94.77	57729000	91	9	10	8	13	10	11	8	6	5	10	6	8	10.1667	7.16667	1.85777	21.8355	21.3575	19.5815	21.7543	22.1815	21.7254	19.7327	17.1194	17.2807	20.2142	20.7345	19.605
+	4.75512	2.28417	RAB11B;RAB11A	Ras-related protein Rab-11B;Ras-related protein Rab-11A	Q15907;Q15907-2;P62491;P62491-2	Q15907;Q15907-2;P62491;P62491-2	4	4	4	21.1	21.1	21.1	24.488	0	95.177	43381000	68	4	2	3	4	4	4	3	1	3	3	1	2	3.5		2.85893	20.5078	21.0532	20.6501	20.6154	20.2919	20.0909	18.5365	17.2814	18.4001	18.4361	17.7191	19.1312
+	2.58385	2.27568	CCNH	Cyclin-H	P51946	P51946	6	6	6	29.7	29.7	29.7	37.643	0	9.9119	34151000	59	5	5	4	3	5	5	3	1	2	4	2	2	4.5		2.12286	21.6783	20.4158	20.4127	21.7335	21.6539	21.5518	19.2001	17.615	19.9146	18.9552	20.627	17.48
+	8.09709	2.27263	RAD23B	UV excision repair protein RAD23 homolog B	P54727;P54727-2	P54727;P54727-2	2	2	2	7.8	7.8	7.8	43.171	0	4.062	16059000	29	2	2	2	2	2	2	1	1	1	1	1	1	2		3.60704	19.4636	19.4231	19.7204	19.3829	19.6671	19.545	17.1259	17.3899	17.5404	17.5796	16.8526	17.078
+	5.4638	2.25086	CUL2	Cullin-2	Q13617;Q13617-2	Q13617;Q13617-2	10	10	10	19.1	19.1	19.1	86.982	0	66.059	33682000	108	7	3	2	10	4	5	1	1	2	4	0	1	5.16667		3.0213	19.6687	19.431	19.4091	20.6558	19.0619	19.7322	17.3426	17.498	17.3975	17.8489	17.0763	17.2902
+	5.24187	2.23308	CPSF3	Cleavage and polyadenylation specificity factor subunit 3	Q9UKF6	Q9UKF6	6	6	6	13.9	13.9	13.9	77.485	0	15.656	56537000	99	6	4	4	5	5	6	3	4	3	4	4	4	5	3.66667	2.94874	20.7717	21.4336	21.1547	20.3263	20.8512	20.7508	18.6805	19.0624	19.1547	17.7398	18.7066	18.5459
+	7.49259	2.21255	MOCOS	Molybdenum cofactor sulfurase	Q96EN8	Q96EN8	18	18	18	34.8	34.8	34.8	98.119	0	271.27	221140000	482	13	11	11	15	12	16	8	7	7	12	6	9	13	8.16667	3.42378	21.4605	21.855	21.7248	21.5439	21.2312	21.1297	19.185	19.587	19.5122	19.2591	19.0848	19.0417
+	8.24089	2.17739	LRPPRC	Leucine-rich PPR motif-containing protein, mitochondrial	P42704	P42704	44	44	44	45.3	45.3	45.3	157.9	0	323.31	965680000	1914	35	29	31	40	31	39	22	17	16	31	25	31	34.1667	23.6667	3.50948	22.2217	22.3619	22.5632	22.3401	22.0544	22.1221	19.9863	20.3376	20.4414	19.8856	20.0042	19.9439
+	5.49315	2.17094	DNAJC3	DnaJ homolog subfamily C member 3	Q13217	Q13217	4	4	4	13.5	13.5	13.5	57.579	0	10.181	16798000	26	3	2	2	3	2	2	2	1	2	1	0	0	2.33333		2.95552	19.6645	19.2124	20.527	19.5951	19.2191	19.1659	17.4933	17.2025	17.8052	17.343	17.423	17.0913
+	2.71849	2.16863	DCAF8	DDB1- and CUL4-associated factor 8	Q5TAQ9;Q5TAQ9-2	Q5TAQ9;Q5TAQ9-2	4	4	4	8.7	8.7	8.7	66.851	0	9.6642	34423000	41	4	3	4	3	3	4	1	2	2	1	1	1	3.5		2.12649	20.2547	20.4633	20.4632	19.4932	19.6716	19.6519	16.9184	19.3888	19.3247	16.8475	17.2315	17.2752
+	7.21756	2.13839	FLAD1	FAD synthase;Molybdenum cofactor biosynthesis protein-like region;FAD synthase region	Q8NFF5;Q8NFF5-2;Q8NFF5-3;Q8NFF5-4;Q8NFF5-5	Q8NFF5;Q8NFF5-2;Q8NFF5-3;Q8NFF5-4;Q8NFF5-5	11	11	11	29.1	29.1	29.1	65.265	0	44.148	75289000	197	8	7	8	9	6	8	6	4	5	4	6	6	7.66667	5.16667	3.2849	20.6658	20.728	21.0931	20.8467	20.2136	20.551	18.2356	18.3101	18.8129	18.6549	18.6117	18.6426
+	9.565	2.12523	OAS3	2-5-oligoadenylate synthase 3	Q9Y6K5	Q9Y6K5	8	8	8	10.8	10.8	10.8	121.17	0	92.424	82006000	262	7	4	4	8	7	7	3	3	4	4	4	4	6.16667	3.66667	3.62602	20.8103	21.0411	20.9616	20.5888	21.0701	21.0461	18.6206	18.8953	18.8233	18.8175	18.7604	18.8494
+	5.08195	2.11541	PODXL	Podocalyxin	O00592;O00592-2	O00592;O00592-2	4	4	4	13.4	13.4	13.4	58.635	0	45.908	33547000	74	2	2	2	3	2	4	2	2	2	2	2	3	2.5	2.16667	2.80537	20.1944	20.3485	20.6732	20.1146	18.989	19.9416	17.7647	17.7023	18.3533	17.8329	17.8413	18.0744
+	4.52959	2.08921	METTL15	Probable methyltransferase-like protein 15	A6NJ78;A6NJ78-2;P0C7V9;A6NJ78-4	A6NJ78;A6NJ78-2	5	5	5	24.8	24.8	24.8	46.121	0	43.188	24186000	81	5	5	4	3	5	5	1	0	1	1	0	2	4.5		2.64293	19.6071	19.147	19.2635	19.8618	20.2323	20.4884	18.1309	16.9153	17.5153	17.5129	17.7945	18.1958
+	4.18527	2.08562	MBD3	Methyl-CpG-binding domain protein 3	O95983;O95983-2	O95983;O95983-2	6	6	6	42.3	42.3	42.3	32.844	0	29.968	45092000	128	5	4	4	5	5	6	3	2	3	4	4	5	4.83333	3.5	2.54736	20.9741	18.99	20.6621	21.0727	20.4469	20.3949	18.3764	17.9789	18.359	18.6176	18.3288	18.3663
+	6.71325	2.08005	BZW2	Basic leucine zipper and W2 domain-containing protein 2	Q9Y6E2;Q9Y6E2-2	Q9Y6E2	7	7	7	24.3	24.3	24.3	48.162	0	228.33	70421000	221	6	4	3	7	5	7	5	2	2	5	3	5	5.33333	3.66667	3.12353	21.2153	21.4761	21.3275	20.9785	20.8345	20.8474	19.1944	19.4362	19.085	19.0321	18.512	18.9393
+	4.34499	2.06401	MCTS1	Malignant T-cell-amplified sequence 1	Q9ULC4;Q9ULC4-2;Q9ULC4-3	Q9ULC4;Q9ULC4-2;Q9ULC4-3	2	2	2	20.4	20.4	20.4	20.555	0	7.5593	12411000	88	2	2	2	2	2	2	0	0	1	2	2	2	2		2.57423	19.3544	18.0714	18.2311	19.4573	19.2491	19.5884	16.8393	17.4277	16.7268	17.0187	17.0817	16.4735
+	5.96314	2.05882	ACADVL	Very long-chain specific acyl-CoA dehydrogenase, mitochondrial	P49748;P49748-2;P49748-3	P49748;P49748-2;P49748-3	16	16	16	36.8	36.8	36.8	70.389	0	179.63	258530000	474	12	9	9	15	10	12	9	9	7	7	9	10	11.1667	8.5	2.95138	21.5921	21.9282	22.1286	21.5276	21.4573	21.4512	19.2819	19.9894	20.2166	19.5259	19.4684	19.2499
+	2.37683	2.0473	RAB10	Ras-related protein Rab-10	P61026	P61026	5	4	4	23	17.5	17.5	22.541	0	35.871	20429000	83	4	3	2	5	3	4	2	1	1	4	2	4	3.5		1.93999	20.3924	17.6438	18.3433	20.6934	20.5366	20.0571	18.0732	18.019	17.184	17.1376	17.7404	17.2286
+	2.91712	2.0179	IFI35	Interferon-induced 35 kDa protein	P80217;P80217-2	P80217;P80217-2	4	4	4	21.7	21.7	21.7	31.546	0	24.233	31502000	101	4	2	2	3	4	4	1	0	1	0	1	1	3.16667		2.11936	19.0123	20.8242	20.8395	18.6389	19.2308	18.8813	17.0789	17.4047	17.5765	18.1536	17.0179	18.0881
+	4.00516	2.01673	ACTR1B	Beta-centractin	P42025	P42025	4	2	2	17.3	10.1	10.1	42.293	0	8.4614	18944000	28	4	3	3	4	3	4	1	1	1	1	2	1	3.5		2.44682	19.8793	19.848	19.5231	19.7721	19.5977	19.4883	16.8717	16.9855	17.9165	17.3759	18.9784	17.8801
+	6.89482	2.00664	VPS35	Vacuolar protein sorting-associated protein 35	Q96QK1	Q96QK1	18	18	18	33.9	33.9	33.9	91.706	0	323.31	312880000	634	15	10	13	18	12	17	11	9	9	13	10	13	14.1667	10.8333	3.07219	21.969	22.2857	22.3552	22.062	21.7154	21.8791	19.7865	20.4236	20.3738	19.9438	19.8127	19.886
+	3.73064	2.00641	MUT	Methylmalonyl-CoA mutase, mitochondrial	P22033	P22033	7	7	7	14.7	14.7	14.7	83.134	0	16.417	30747000	53	6	3	5	6	6	7	2	1	1	3	1	2	5.5		2.36292	20.1126	18.9964	18.7519	19.7518	20.446	20.5523	18.2835	17.2758	17.4208	17.7947	17.6059	18.1919
+	5.6571	1.93108	RFC2	Replication factor C subunit 2	P35250;P35250-2	P35250;P35250-2	7	7	7	32.5	32.5	32.5	39.157	0	28.331	54467000	284	5	3	5	7	5	6	3	3	2	5	4	5	5.16667	3.66667	2.7582	20.0543	19.594	20.0552	20.111	19.9908	20.1928	17.7877	17.693	17.9696	17.9209	18.1193	18.9212
+	2.47625	1.8714	TCEA1	Transcription elongation factor A protein 1	P23193;P23193-2	P23193;P23193-2	4	4	4	22.6	22.6	22.6	33.969	0	13.857	24588000	28	3	2	2	3	3	4	2	1	1	2	1	0	2.83333		1.892	19.5806	19.2329	19.6022	20.3937	19.9237	21.0253	18.963	17.3487	18.9908	19.0329	16.9116	17.283
+	3.88931	1.86927	UBXN4	UBX domain-containing protein 4	Q92575	Q92575	3	3	3	14.6	14.6	14.6	56.777	0.00070323	3.0763	14792000	24	2	2	2	2	2	3	1	0	1	1	2	1	2.16667		2.30595	19.2671	19.2706	19.5786	20.1983	19.6856	19.6686	18.1276	17.0024	17.7453	17.3371	18.8818	17.3589
+	4.45021	1.86642	DARS2	Aspartate--tRNA ligase, mitochondrial	Q6PI48	Q6PI48	10	10	10	21.6	21.6	21.6	73.562	0	22.859	40649000	100	6	3	3	9	7	7	2	2	2	4	3	4	5.83333	2.83333	2.43924	19.9845	19.1725	20.3882	20.3013	20.1239	19.9198	17.9255	18.7402	18.6871	17.8356	17.9344	17.5688
+	8.63164	1.85678	SMC3	Structural maintenance of chromosomes protein 3	Q9UQE7	Q9UQE7	16	16	16	19	19	19	141.54	0	89.743	117900000	191	12	7	8	13	10	10	8	8	7	10	9	10	10	8.66667	3.12776	21.1774	20.984	21.3991	20.9421	21.4214	21.1205	19.4179	19.2465	19.2244	19.3659	19.4515	19.1976
+	2.58318	1.84966	RPL12	60S ribosomal protein L12	P30050;P30050-2	P30050;P30050-2	4	4	4	40	40	40	17.818	0	4.4854	24229000	12	3	2	3	3	3	4	2	3	2	1	2	3	3		1.91671	19.7558	20.4277	19.7248	19.9486	19.6967	19.7172	18.1969	19.2406	18.044	16.5804	16.9404	19.1706
+	7.6907	1.8321	SNX27	Sorting nexin-27	Q96L92;Q96L92-3;Q96L92-2	Q96L92;Q96L92-3;Q96L92-2	10	10	10	33.3	33.3	33.3	61.264	0	273.49	202360000	354	8	4	5	10	7	9	7	4	4	8	6	9	7.16667	6.33333	2.97668	21.3279	21.8858	21.7571	21.4925	21.4436	21.5249	19.5598	19.6608	19.9343	19.8738	19.9126	19.4978
+	3.62824	1.8242	ECHS1	Enoyl-CoA hydratase, mitochondrial	P30084	P30084	2	2	2	13.4	13.4	13.4	31.387	0	5.3995	19107000	24	2	2	2	2	2	2	2	2	2	1	1	1	2		2.20542	19.0349	20.304	19.704	19.0383	19.9442	19.7854	17.9526	18.6396	18.3899	17.0612	17.425	17.3973
+	2.87338	1.81873	LDLR	Low-density lipoprotein receptor	P01130;P01130-2;P01130-3;P01130-6;P01130-4;P01130-5	P01130;P01130-2;P01130-3;P01130-6;P01130-4;P01130-5	2	2	2	5.5	5.5	5.5	95.375	0	3.4162	15328000	13	2	2	2	2	2	2	1	0	1	1	2	1	2		1.99094	19.4635	19.4117	20.6768	19.4288	19.8364	19.7683	18.2518	17.3133	17.5576	17.6477	19.6175	17.2853
+	5.96994	1.81583	S100A11	Protein S100-A11;Protein S100-A11, N-terminally processed	P31949	P31949	3	3	3	56.2	56.2	56.2	11.74	0	265.7	186930000	313	3	3	3	2	2	2	3	3	3	2	2	2	2.5	2.5	2.69426	22.4726	22.056	22.287	22.7889	22.1579	22.69	20.7224	20.1876	20.2568	20.9174	20.5994	20.8736
+	1.18841	1.8075	FABP5	Fatty acid-binding protein, epidermal	Q01469;A8MUU1	Q01469	4	4	4	33.3	33.3	33.3	15.164	0	78.87	33346000	54	4	3	3	4	3	4	1	1	1	3	0	3	3.5		1.31806	21.3152	19.0534	20.1776	20.279	20.3861	20.6229	17.5117	17.9591	17.3132	22.5567	17.7333	17.9151
+	2.56833	1.79847	DIS3L2	DIS3-like exonuclease 2	Q8IYB7;Q8IYB7-2;Q8IYB7-3	Q8IYB7;Q8IYB7-2;Q8IYB7-3	6	6	6	10.6	10.6	10.6	99.278	0	7.6235	26658000	29	6	3	4	2	5	5	4	1	3	1	2	5	4.16667		1.88407	20.18	19.9219	19.779	19.7226	20.3276	20.1891	18.8513	17.2583	19.2027	16.7659	19.3876	17.8634
+	8.44699	1.78932	MDN1	Midasin	Q9NU22	Q9NU22	83	83	83	23.2	23.2	23.2	632.81	0	323.31	711030000	1744	72	52	51	71	61	76	36	36	38	47	37	50	63.8333	40.6667	3.011	21.3035	21.5004	21.4951	21.4262	21.3236	21.2261	19.4806	19.7641	19.8858	19.3269	19.5349	19.5466
+	4.37084	1.78419	RBM10	RNA-binding protein 10	P98175;P98175-2;P98175-5;P98175-3;P98175-4	P98175;P98175-2;P98175-5;P98175-3;P98175-4	9	9	9	18.9	18.9	18.9	103.53	0	92.039	31123000	52	7	5	5	7	4	6	4	2	3	4	1	3	5.66667		2.35059	20.045	19.5521	19.9682	21.1214	19.8399	20.53	18.6315	18.6583	18.2906	18.4296	17.8598	18.4819
+	3.60423	1.74101	AP1M1	AP-1 complex subunit mu-1	Q9BXS5;Q9BXS5-2;Q9Y6Q5;Q9Y6Q5-2	Q9BXS5;Q9BXS5-2	5	5	5	16.1	16.1	16.1	48.586	0	7.5401	16254000	34	3	2	2	4	5	3	1	0	1	3	3	4	3.16667		2.13762	19.2565	19.972	19.9291	19.3366	19.6822	19.7849	17.1828	17.3349	17.458	18.0266	18.7156	18.7974
+	2.63348	1.73105	DLST	Dihydrolipoyllysine-residue succinyltransferase component of 2-oxoglutarate dehydrogenase complex, mitochondrial	P36957;P36957-2	P36957;P36957-2	6	6	6	22.5	22.5	22.5	48.755	0	51.155	60154000	101	5	3	3	4	5	6	2	1	1	3	4	5	4.33333		1.86641	21.1927	20.913	19.0494	21.2616	20.2632	21.012	18.9227	19.3849	17.8076	18.8415	18.7699	19.5789
+	7.3695	1.71773	FKBP4	Peptidyl-prolyl cis-trans isomerase FKBP4;Peptidyl-prolyl cis-trans isomerase FKBP4, N-terminally processed	Q02790	Q02790	8	8	8	28.3	28.3	28.3	51.804	0	120.63	125930000	224	6	4	5	8	6	7	3	2	2	5	4	4	6	3.33333	2.78434	21.3638	21.5738	21.4027	21.3583	21.2566	21.2537	19.3872	19.757	19.9091	19.9675	19.3904	19.4913
+	2.21455	1.71507	NARS	Asparagine--tRNA ligase, cytoplasmic	O43776	O43776	6	6	6	14.6	14.6	14.6	62.942	0	16.736	77981000	64	5	4	4	5	6	6	2	4	3	4	3	4	5	3.33333	1.72301	20.9228	21.4979	21.0685	21.0989	20.7266	20.636	17.9512	20.1941	20.2029	19.58	17.6409	20.0911
+	1.34384	1.71189	NUDC	Nuclear migration protein nudC	Q9Y266	Q9Y266	2	2	2	8.2	8.2	8.2	38.242	0	14.352	27104000	110	2	2	2	2	2	2	1	1	1	2	1	2	2		1.37083	19.8374	19.3998	20.097	20.6959	20.1678	20.8832	16.8422	17.8416	17.3226	20.8753	17.4324	20.4958
+	2.37908	1.67185	HNRNPA1;HNRNPA1L2	Heterogeneous nuclear ribonucleoprotein A1;Heterogeneous nuclear ribonucleoprotein A1, N-terminally processed;Heterogeneous nuclear ribonucleoprotein A1-like 2	P09651;P09651-3;P09651-2;Q32P51	P09651;P09651-3;P09651-2;Q32P51	5	5	5	20.7	20.7	20.7	38.746	0	24.915	76871000	117	5	3	3	4	5	5	5	2	3	2	3	4	4.16667	3.16667	1.75414	21.3783	19.6763	21.7691	20.8757	21.1981	21.132	19.9872	17.8384	19.3777	18.915	20.0499	19.8303
+	3.4764	1.65767	ATM	Serine-protein kinase ATM	Q13315	Q13315	9	9	9	4.8	4.8	4.8	350.68	0	44.254	19311000	49	7	6	6	6	5	6	1	3	3	1	2	3	6		2.04368	19.2901	18.973	19.5955	18.8362	18.2452	18.1861	17.8107	16.7167	17.5105	17.0627	17.5687	16.5107
+	5.26797	1.64952	DNAAF5	Dynein assembly factor 5, axonemal	Q86Y56;Q86Y56-3;Q86Y56-2	Q86Y56;Q86Y56-3;Q86Y56-2	9	9	9	18.6	18.6	18.6	93.52	0	31.084	67385000	128	7	8	7	6	7	7	5	6	8	5	6	7	7	6.16667	2.39482	20.3903	20.916	21.0124	20.2904	20.5237	20.2633	18.5585	19.2836	19.1248	18.557	18.7622	19.2128
+	6.31521	1.63597	FAM98A	Protein FAM98A	Q8NCA5	Q8NCA5	4	4	4	15.6	15.6	15.6	55.272	0	32.527	47091000	91	4	3	4	4	4	4	2	2	3	3	4	4	3.83333	3	2.54083	20.3511	20.9801	20.635	20.1982	20.5263	20.3727	18.9159	19.1639	18.687	18.7064	18.6709	19.1035
+	4.61523	1.6337	CCT4	T-complex protein 1 subunit delta	P50991;P50991-2	P50991;P50991-2	14	14	14	46.8	46.8	46.8	57.924	0	323.31	464910000	640	10	9	9	13	11	13	9	7	7	11	9	11	10.8333	9	2.26284	22.9799	22.4248	22.3693	22.9167	22.5651	22.9145	21.2378	20.3081	20.71	21.4937	21.1195	21.4989
+	6.12818	1.57827	AARS2	Alanine--tRNA ligase, mitochondrial	Q5JTZ9	Q5JTZ9	8	8	8	17.2	17.2	17.2	107.34	0	49.95	28738000	166	7	4	4	5	7	8	5	4	4	4	5	6	5.83333	4.66667	2.44553	18.9086	18.8806	19.4686	19.2098	18.5469	19.0579	17.3304	17.4431	17.5149	17.6338	17.1599	17.5206
+	4.48657	1.52954	EIF4H	Eukaryotic translation initiation factor 4H	Q15056;Q15056-2	Q15056;Q15056-2	5	5	5	34.7	34.7	34.7	27.385	0	54.366	97048000	162	3	3	3	4	4	5	2	2	2	5	4	3	3.66667	3	2.13872	21.1005	21.7776	21.4954	21.1406	21.149	21.0389	20.1244	20.3956	19.6806	19.3848	19.7102	19.2291
+	6.36521	1.48104	TXNRD1	Thioredoxin reductase 1, cytoplasmic	Q16881;Q16881-3;Q16881-4;Q16881-5;Q16881-2;Q16881-6;Q16881-7	Q16881;Q16881-3;Q16881-4;Q16881-5;Q16881-2;Q16881-6;Q16881-7	20	20	19	50.4	50.4	48.1	70.905	0	323.31	897580000	1510	18	16	15	20	17	18	16	14	13	19	16	17	17.3333	15.8333	2.35589	22.8806	23.0056	23.028	22.7645	22.3975	22.7012	21.5361	21.255	21.5573	21.3638	21.1508	21.0282
+	3.07783	1.45489	CALD1	Caldesmon	Q05682;Q05682-3;Q05682-4;Q05682-6;Q05682-2;Q05682-5	Q05682;Q05682-3;Q05682-4;Q05682-6;Q05682-2;Q05682-5	3	3	3	8.1	8.1	8.1	93.23	0	27.084	46823000	81	3	3	3	3	3	3	3	2	3	3	2	3	3	2.66667	1.7978	20.2195	19.257	20.6755	21.0239	21.2773	20.9339	19.3077	19.1426	19.1488	18.9965	19.2608	18.8013
+	1.05511	1.44591	RTCB	tRNA-splicing ligase RtcB homolog	Q9Y3I0	Q9Y3I0	3	3	3	7.7	7.7	7.7	55.21	0	4.5434	40461000	11	3	2	2	3	2	3	2	2	2	1	1	3	2.5		1.14293	21.8314	21.8652	21.7878	20.8012	21.7232	21.1939	21.1494	21.5738	21.5761	18.0341	17.5352	20.6587
+	2.86687	1.44403	NFS1	Cysteine desulfurase, mitochondrial	Q9Y697;Q9Y697-2;Q9Y697-3	Q9Y697;Q9Y697-2;Q9Y697-3	5	5	5	17.3	17.3	17.3	50.195	0	60.729	13815000	54	4	4	3	4	3	3	4	3	1	3	4	3	3.5		1.74183	19.9879	18.9754	18.1497	18.672	19.0319	19.8764	17.1793	17.1964	17.7817	17.9101	18.0891	17.8725
+	3.44273	1.43212	SPAST	Spastin	Q9UBP0;Q9UBP0-3;Q9UBP0-4;Q9UBP0-2	Q9UBP0;Q9UBP0-3;Q9UBP0-4;Q9UBP0-2	6	6	6	17.4	17.4	17.4	67.196	0	46.089	17006000	51	3	3	3	5	3	4	2	0	1	2	1	3	3.5		1.85616	19.3654	18.4424	19.1027	19.623	18.7447	19.7625	17.7582	17.809	17.5649	17.4166	18.5305	17.3687
+	2.25127	1.42721	DDX6	Probable ATP-dependent RNA helicase DDX6	P26196	P26196	5	5	5	12.8	12.8	12.8	54.416	0	21.102	55499000	103	4	2	2	4	4	3	2	2	2	4	1	2	3.16667		1.57475	20.7299	21.8915	21.9359	20.8756	21.4708	20.7494	19.9491	20.4929	20.3709	19.7255	18.277	20.2745
+	3.41991	1.41634	DDX39B	Spliceosome RNA helicase DDX39B	Q13838;Q13838-2	Q13838;Q13838-2	12	6	6	42.8	22.7	22.7	48.991	0	232.8	122350000	241	11	8	10	11	11	11	9	4	5	8	9	9	10.3333	7.33333	1.83837	21.4431	21.7673	21.7593	21.6619	21.4758	21.3285	19.7639	21.1102	20.6443	20.2864	19.6474	19.4858
+	2.59892	1.40971	CUL3	Cullin-3	Q13618;Q13618-2;Q13618-3	Q13618;Q13618-2;Q13618-3	6	6	6	11.7	11.7	11.7	88.929	0	14.919	24064000	28	6	3	3	5	5	6	1	1	1	3	2	3	4.66667		1.65377	19.4174	20.2433	19.8378	19.1593	19.2249	18.8599	16.7978	18.2139	18.0053	18.0382	18.9521	18.2771
+	3.0826	1.40193	SMAD2	Mothers against decapentaplegic homolog 2	Q15796;Q15796-2;P84022;P84022-3;P84022-2	Q15796;Q15796-2	3	3	2	10.7	10.7	7.9	52.306	0	29.752	28889000	63	3	3	3	3	3	3	3	3	3	3	3	3	3	3	1.75781	19.5671	20.318	20.1094	19.6903	19.5584	18.5208	18.0601	18.7259	18.5959	18.2771	17.8975	17.7959
+	5.25768	1.39106	CAD	CAD protein;Glutamine-dependent carbamoyl-phosphate synthase;Aspartate carbamoyltransferase;Dihydroorotase	P27708	P27708	50	50	50	41	41	41	242.98	0	323.31	1568200000	2777	42	39	42	48	45	49	36	34	35	42	35	43	44.1667	37.5	2.10886	22.5953	23.0238	22.8872	22.6591	22.5336	22.5286	21.0274	21.6934	21.7147	21.0744	20.9882	21.383
+	3.37145	1.34836	UBE2O	E2/E3 hybrid ubiquitin-protein ligase UBE2O	Q9C0C9	Q9C0C9	8	8	8	13.5	13.5	13.5	141.29	0	35.176	57358000	72	7	5	7	6	6	6	5	5	6	7	7	7	6.16667	6.16667	1.77112	20.3734	20.2449	19.5831	20.1101	20.8089	20.3793	18.9403	19.0514	18.09	18.7975	19.6406	18.8898
+	3.46273	1.3442	VDAC2	Voltage-dependent anion-selective channel protein 2	P45880;P45880-2;P45880-1	P45880;P45880-2;P45880-1	8	8	8	44.2	44.2	44.2	31.566	0	46.353	34498000	146	5	3	3	6	5	7	3	2	3	7	4	5	4.83333	4	1.78433	19.2259	20.1187	19.9845	19.5522	19.3413	19.9428	17.7747	19.0723	18.7166	18.0648	17.9707	18.5011
+	3.74543	1.34027	TFRC	Transferrin receptor protein 1;Transferrin receptor protein 1, serum form	P02786	P02786	13	13	13	20.9	20.9	20.9	84.87	0	72.117	66506000	149	7	4	4	9	8	12	7	3	4	6	7	9	7.33333	6	1.83045	19.9433	20.9552	20.5361	21.0061	20.4389	20.2376	18.4676	19.3482	19.3675	19.132	19.1359	19.6244
+	3.60345	1.31846	PPME1	Protein phosphatase methylesterase 1	Q9Y570;Q9Y570-4;Q9Y570-2;Q9Y570-3	Q9Y570;Q9Y570-4;Q9Y570-2	9	9	9	34.5	34.5	34.5	42.315	0	323.31	74400000	176	8	4	3	8	6	9	5	5	2	4	7	5	6.33333	4.66667	1.78606	20.5934	21.0769	20.8273	20.7454	20.7742	20.585	19.5659	18.7347	19.4246	20.331	19	19.6351
+	1.05413	1.31269	EIF4A2	Eukaryotic initiation factor 4A-II;Eukaryotic initiation factor 4A-II, N-terminally processed	Q14240;Q14240-2	Q14240;Q14240-2	11	4	4	41.8	22.1	22.1	46.402	0	114.25	38636000	247	9	8	7	10	8	10	8	5	3	10	7	8	8.66667	6.83333	1.09839	19.5196	17.3111	17.9262	19.7843	19.4898	20.4622	18.35	16.325	16.3375	18.9266	17.7043	18.9735
+	1.28903	1.31073	SRRM1	Serine/arginine repetitive matrix protein 1	Q8IYB3;Q8IYB3-2	Q8IYB3;Q8IYB3-2	3	3	3	7.4	7.4	7.4	102.33	0	22.702	19772000	111	3	2	2	3	2	3	2	2	1	3	1	1	2.5		1.19964	19.7051	18.8274	18.5123	20.9301	18.7171	20.1691	18.803	18.9169	17.6682	19.4488	16.4714	17.6885
+	5.13716	1.30131	EIF3L	Eukaryotic translation initiation factor 3 subunit L	Q9Y262;Q9Y262-2	Q9Y262;Q9Y262-2	6	6	6	15.4	15.4	15.4	66.726	0	323.31	69692000	182	5	5	6	5	5	6	4	3	3	5	4	4	5.33333	3.83333	1.9896	20.52	20.9542	20.9046	20.2093	20.4921	20.5634	19.3376	19.078	19.5617	18.9197	19.4934	19.4453
+	3.54033	1.29814	PAIP1	Polyadenylate-binding protein-interacting protein 1	Q9H074;Q9H074-2;Q9H074-3	Q9H074;Q9H074-2;Q9H074-3	5	5	5	18.2	18.2	18.2	53.524	0	18.707	21886000	83	3	2	2	4	2	4	2	1	2	2	2	3	2.83333		1.75664	19.64	18.4365	18.5569	19.56	19.4375	19.5243	18.167	18.0217	17.7193	18.0664	17.6572	17.7347
+	3.93905	1.28165	G6PD	Glucose-6-phosphate 1-dehydrogenase	P11413;P11413-3;P11413-2	P11413;P11413-3;P11413-2	9	9	9	26	26	26	59.256	0	88.422	65918000	115	8	7	6	9	6	8	5	5	6	4	5	8	7.33333	5.5	1.80523	20.5488	21.0831	21.0254	20.7024	20.486	21.012	18.9181	19.8934	19.8658	19.0363	19.86	19.5942
+	5.78361	1.2709	YWHAE	14-3-3 protein epsilon	P62258;P62258-2	P62258;P62258-2	7	7	6	37.6	37.6	33.7	29.174	0	323.31	225650000	457	7	5	5	7	6	6	5	4	4	6	5	4	6	4.66667	2.0251	22.6852	22.5146	22.748	22.1103	22.2191	22.2768	21.3352	21.1758	21.3598	21.0826	21.0532	20.922
+	4.51594	1.25868	FANCI	Fanconi anemia group I protein	Q9NVI1;Q9NVI1-1;Q9NVI1-2;Q9NVI1-4	Q9NVI1;Q9NVI1-1;Q9NVI1-2	12	12	12	14.8	14.8	14.8	149.32	0	44.402	56449000	207	8	7	8	9	8	10	7	8	8	8	9	9	8.33333	8.16667	1.86289	19.8665	19.6471	20.4133	19.72	19.7109	19.7748	18.3884	18.5139	19.1607	18.2395	18.5257	18.7523
+	3.03874	1.23702	RFX1	MHC class II regulatory factor RFX1	P22670	P22670	4	4	4	9.6	9.6	9.6	104.76	0	13.43	15820000	36	2	3	3	3	4	3	2	3	2	2	3	2	3	2.33333	1.61428	19.3218	20.4937	20.6617	19.4795	19.8189	19.1204	18.4186	18.6961	18.7332	18.3732	18.6538	18.599
+	1.12619	1.22609	CAPRIN1	Caprin-1	Q14444;Q14444-2	Q14444;Q14444-2	4	4	4	12.3	12.3	12.3	78.365	0	164.55	52921000	127	4	3	4	4	3	4	3	3	3	4	3	4	3.66667	3.33333	1.09812	20.8014	20.0228	19.6853	21.3828	20.3467	20.9013	20.3349	17.9269	18.5039	20.151	17.835	21.032
+	2.64948	1.22462	DIS3	Exosome complex exonuclease RRP44	Q9Y2L1;Q9Y2L1-2	Q9Y2L1;Q9Y2L1-2	6	6	6	11.6	11.6	11.6	109	0	11.91	39476000	26	3	3	3	4	3	4	3	3	2	3	2	2	3.33333	2.5	1.52942	21.0512	21.5299	21.1563	20.8673	19.9651	19.8879	18.9514	19.4536	19.5273	19.6101	19.7624	19.8051
+	2.62967	1.22328	PSMD12	26S proteasome non-ATPase regulatory subunit 12	O00232;O00232-2	O00232;O00232-2	3	3	3	8.8	8.8	8.8	52.904	0	12.494	23282000	37	3	2	2	3	2	3	2	2	1	3	2	3	2.5		1.52435	20.367	19.891	19.5452	19.7235	19.5768	20.2139	19.1119	19.0464	17.3976	18.9814	18.9551	18.4853
+	3.19122	1.22161	VPS53	Vacuolar protein sorting-associated protein 53 homolog	Q5VIR6;Q5VIR6-2;Q5VIR6-3;Q5VIR6-1	Q5VIR6;Q5VIR6-2;Q5VIR6-3;Q5VIR6-1	2	2	2	6.1	6.1	6.1	94.404	0	23.549	14613000	55	2	2	2	2	2	2	2	2	2	2	2	1	2		1.62788	19.2679	18.9497	19.8359	19.1515	18.4965	18.633	17.8	18.0903	18.3382	17.7735	17.7927	17.2099
+	1.61539	1.21392	FEN1	Flap endonuclease 1	P39748;P39748-2	P39748;P39748-2	4	4	4	16.6	16.6	16.6	42.592	0	29.275	31976000	79	2	2	2	4	3	3	3	1	1	4	2	3	2.66667		1.26741	20.5411	20.1827	19.7876	19.5836	20.2602	19.9614	19.6519	17.3927	17.5925	19.1369	19.7796	19.4796
+	2.30794	1.20368	EWSR1	RNA-binding protein EWS	Q01844;Q01844-6;Q01844-3;Q01844-5;Q01844-4;Q01844-2	Q01844;Q01844-6;Q01844-3;Q01844-5;Q01844-4;Q01844-2	2	2	2	6.6	6.6	6.6	68.477	0	4.3098	7021400	18	2	2	2	2	2	2	2	2	2	1	1	1	2		1.44119	18.9825	18.989	18.7339	19.8033	19.0853	19.1395	18.6404	18.5571	18.5707	17.2279	17.3365	17.1789
+	3.42479	1.19973	HNRNPA2B1	Heterogeneous nuclear ribonucleoproteins A2/B1	P22626;P22626-2	P22626;P22626-2	5	5	5	26.6	26.6	26.6	37.429	0	39.511	129920000	154	5	4	3	5	4	5	4	3	4	5	5	5	4.33333	4.33333	1.64632	21.841	22.5774	22.5229	21.8638	21.9768	22.1776	20.733	21.7263	20.7386	20.9731	21.1811	20.4091
+	5.66217	1.18098	PLOD1	Procollagen-lysine,2-oxoglutarate 5-dioxygenase 1	Q02809;Q02809-2	Q02809;Q02809-2	12	12	12	25.4	25.4	25.4	83.549	0	216.08	231900000	353	11	11	10	12	11	12	11	9	8	11	10	9	11.1667	9.66667	1.89798	21.3458	21.892	21.6135	21.5499	21.4054	21.2564	20.1829	20.5853	20.2956	20.3754	20.4815	20.0564
+	4.53459	1.17941	ARHGDIA	Rho GDP-dissociation inhibitor 1	P52565;P52565-2	P52565;P52565-2	3	3	3	30.9	30.9	30.9	23.207	0	67.582	53470000	139	3	2	2	2	3	3	3	2	2	2	2	2	2.5	2.16667	1.77684	20.9291	21.6469	21.3321	20.9257	21.1079	20.8812	19.9465	20.4012	20.0806	19.8953	19.7987	19.6242
+	5.22803	1.16014	VCP	Transitional endoplasmic reticulum ATPase	P55072	P55072	12	12	12	22.5	22.5	22.5	89.321	0	74.355	90103000	196	12	6	7	10	9	11	6	5	6	9	9	10	9.16667	7.5	1.82943	20.242	20.6569	20.6455	20.3269	20.284	20.0443	19.0204	19.4814	19.335	19.3993	19.0322	18.9704
+	2.65977	1.145	LUC7L3	Luc7-like protein 3	O95232;O95232-2	O95232	5	5	5	16.4	16.4	16.4	51.466	0	79.444	48039000	182	4	3	2	5	4	5	2	2	2	3	2	2	3.83333	2.16667	1.46769	20.8703	21.3221	21.2147	20.3203	20.1097	20.1667	19.5891	20.1877	19.8288	19.1859	19.1425	19.1996
+	1.36939	1.14459	KIF23	Kinesin-like protein KIF23	Q02241;Q02241-2;Q02241-3	Q02241;Q02241-2;Q02241-3	9	9	9	14.3	14.3	14.3	110.06	0	54.073	57596000	167	6	3	3	7	5	6	5	3	3	7	3	6	5	4.5	1.15243	20.6107	19.1368	19.3079	20.4971	20.8743	20.7849	18.9082	18.2756	17.6784	19.8755	19.7905	19.8159
+	1.34413	1.13253	CDC37	Hsp90 co-chaperone Cdc37;Hsp90 co-chaperone Cdc37, N-terminally processed	Q16543	Q16543	5	5	5	19.6	19.6	19.6	44.468	0	37.698	75834000	234	5	3	3	4	3	4	3	2	1	4	3	4	3.66667		1.13788	21.1111	21.5529	21.4375	20.9991	21.1327	20.8604	20.5192	20.7734	17.655	20.3634	20.6364	20.351
+	2.58	1.13056	SPAG9	C-Jun-amino-terminal kinase-interacting protein 4	O60271;O60271-2;O60271-9;O60271-4;O60271-5;O60271-3	O60271;O60271-2;O60271-9;O60271-4;O60271-5;O60271-3	8	8	8	12.3	12.3	12.3	146.2	0	84.117	68786000	98	6	6	6	6	6	7	6	6	6	5	7	7	6.16667	6.16667	1.44102	20.1696	20.7563	20.5742	20.1483	19.6322	19.7144	18.6646	19.4432	19.2989	19.7591	18.5584	18.4874
+	2.16222	1.12466	PRIM2	DNA primase large subunit	P49643	P49643	6	6	6	14.9	14.9	14.9	58.805	0	18.378	17101000	83	3	3	4	2	4	3	3	1	2	2	1	3	3.16667		1.35219	19.343	19.5418	19.8418	19.1909	19.1631	19.1303	18.8342	17.2521	18.8053	18.6004	17.2754	18.6954
+	1.38344	1.12437	PRMT1	Protein arginine N-methyltransferase 1	Q99873-3;Q99873;Q99873-2;Q99873-5	Q99873-3;Q99873;Q99873-2;Q99873-5	6	6	6	27.5	27.5	27.5	40.548	0	42.233	64132000	159	5	3	4	6	3	4	2	2	1	5	2	4	4.16667		1.14667	20.9423	21.2125	20.5667	21.2134	21.1483	21.2279	19.9141	20.034	17.7203	20.9927	20.3513	20.5525
+	3.82171	1.12172	DNAJA2	DnaJ homolog subfamily A member 2	O60884	O60884	3	3	3	13.1	13.1	13.1	45.745	0	21.478	48378000	150	2	3	3	3	3	3	3	3	3	2	2	2	2.83333	2.5	1.6255	20.1302	20.7819	20.573	20.4713	20.1791	20.1366	19.6353	19.4657	19.5729	18.7155	19.2629	18.8895
+	2.2849	1.11134	PRKCI	Protein kinase C iota type	P41743	P41743	2	2	2	5	5	5	68.262	0	49.824	15854000	15	2	2	2	2	2	2	2	2	2	2	2	2	2	2	1.36822	19.3789	20.2253	19.8435	18.6915	18.6948	18.5171	17.8185	18.5982	18.3489	17.9035	18.0668	17.9471
+	4.50296	1.09895	PLCB3	1-phosphatidylinositol 4,5-bisphosphate phosphodiesterase beta-3	Q01970;Q01970-2	Q01970;Q01970-2	4	4	4	6.2	6.2	6.2	138.8	0	58.339	25807000	94	4	3	4	2	4	4	4	3	3	2	4	4	3.5	3.33333	1.68059	19.2569	19.757	19.2825	19.4542	19.5387	19.3183	18.0329	18.4784	18.5804	17.905	18.274	18.7431
+	9.88584	1.09568	GSTK1	Glutathione S-transferase kappa 1	Q9Y2Q3;Q9Y2Q3-4;Q9Y2Q3-3;Q9Y2Q3-2	Q9Y2Q3;Q9Y2Q3-4;Q9Y2Q3-3;Q9Y2Q3-2	4	4	4	23.9	23.9	23.9	25.497	0	155.2	242870000	356	4	3	3	4	4	4	3	3	3	4	2	3	3.66667	3	2.02457	22.4027	22.4181	22.3058	22.4052	22.3701	22.2769	21.297	21.1388	21.2692	21.3087	21.3764	21.2147
+	5.92475	1.08837	MSN	Moesin	P26038	P26038	8	8	5	22.4	22.4	17.9	67.819	0	84.219	157070000	451	6	3	4	8	5	6	3	3	3	6	5	6	5.33333	4.33333	1.79761	21.7539	21.8635	22.1362	21.6975	21.5631	21.6385	20.7503	20.7493	20.9475	20.5613	20.5517	20.5624
+	3.38027	1.08614	NCAPG2	Condensin-2 complex subunit G2	Q86XI2;Q86XI2-2	Q86XI2;Q86XI2-2	7	7	7	10.5	10.5	10.5	130.96	0	83.566	24472000	129	3	4	4	6	4	5	2	1	1	4	2	3	4.33333		1.52995	19.1515	19.1089	19.3334	19.5126	19.4203	19.527	18.3714	17.8219	17.5852	18.2842	18.5849	18.8893
+	2.55796	1.0722	NUP188	Nucleoporin NUP188 homolog	Q5SRE5;Q5SRE5-2	Q5SRE5;Q5SRE5-2	8	8	8	7.3	7.3	7.3	196.04	0	42.559	40600000	124	6	4	5	6	7	7	6	5	3	5	5	5	5.83333	4.83333	1.38884	19.9563	20.3025	20.6624	19.2854	19.767	19.5083	18.7622	19.3054	19.2689	18.1735	18.5893	18.9492
+	3.60037	1.06643	RARS	Arginine--tRNA ligase, cytoplasmic	P54136;P54136-2	P54136;P54136-2	8	8	8	17.4	17.4	17.4	75.378	0	17.994	47703000	70	6	5	5	8	7	6	3	2	4	4	4	5	6.16667	3.66667	1.53922	19.7714	20.3723	20.308	19.8586	19.6985	19.7444	18.3596	19.3691	19.2303	18.8654	18.7133	18.8168
+	5.66783	1.06348	PDCD4	Programmed cell death protein 4	Q53EL6;Q53EL6-2	Q53EL6;Q53EL6-2	9	9	9	31.1	31.1	31.1	51.735	0	107.92	118150000	266	8	7	7	8	7	8	6	6	5	6	5	6	7.5	5.66667	1.74365	21.3569	21.4183	21.3696	21.2436	21.4859	21.4013	20.2193	20.5722	20.5389	19.8662	20.3703	20.3279
+	2.03877	1.06128	UBR7	Putative E3 ubiquitin-protein ligase UBR7	Q8N806	Q8N806	4	4	4	19.8	19.8	19.8	47.998	0	42.092	19244000	144	4	3	2	4	4	3	2	1	1	3	3	2	3.33333		1.27958	18.9469	19.1701	18.9613	18.8757	18.8837	19.6286	17.2944	17.2002	17.5248	18.607	18.6363	18.836
+	3.78939	1.02801	CACYBP	Calcyclin-binding protein	Q9HB71;Q9HB71-3	Q9HB71;Q9HB71-3	5	5	5	32	32	32	26.21	0	11.492	86139000	89	3	3	3	5	3	3	3	3	2	4	3	3	3.33333	3	1.52109	21.1876	21.9477	21.7781	21.2704	21.1557	21.2221	20.1048	20.8763	20.3922	20.4223	20.3194	20.2786
+	4.58548	1.02328	HSDL2	Hydroxysteroid dehydrogenase-like protein 2	Q6YN16;Q6YN16-2	Q6YN16;Q6YN16-2	7	7	7	36.1	36.1	36.1	45.394	0	108.89	74698000	162	6	5	6	4	5	6	5	4	4	3	4	4	5.33333	4	1.5985	20.6629	20.9286	20.8634	20.8889	20.2001	20.4738	19.843	19.7979	19.7488	19.6488	19.4577	19.3818
+	5.31991	1.02317	HSPA8	Heat shock cognate 71 kDa protein	P11142;P11142-2	P11142;P11142-2	20	20	14	46.4	46.4	38.5	70.897	0	323.31	2147700000	1726	18	11	13	20	18	19	15	11	12	18	15	16	16.5	14.5	1.66222	24.2227	24.6771	24.4189	24.3496	24.0548	24.1017	23.1671	23.5062	23.2516	23.4682	23.164	23.1287
+	1.80049	1.0159	PDCD5	Programmed cell death protein 5	O14737;O14737-2	O14737;O14737-2	4	4	4	35.2	35.2	35.2	14.285	0	12.444	28804000	42	3	3	2	4	2	4	2	1	2	2	2	3	3		1.19475	19.0695	19.9774	20.256	19.8746	20.1405	19.5407	19.1688	17.3731	19.3463	19.1995	19.0471	18.6287
+	1.68227	1.01453	LUC7L2	Putative RNA-binding protein Luc7-like 2	Q9Y383;Q96HJ9-2;Q9Y383-3;Q9Y383-2;Q9NQ29;Q9NQ29-2;Q9NQ29-3	Q9Y383;Q96HJ9-2;Q9Y383-3;Q9Y383-2	4	4	4	14.5	14.5	14.5	46.513	0	54.766	11000000	174	3	2	2	3	2	3	2	2	2	2	2	3	2.5	2.16667	1.16602	17.6536	18.5501	18.8836	17.3793	18.2695	18.4778	16.5742	17.4668	18.0269	16.1456	17.6512	17.2621
+	3.03707	1.01364	PEBP1	Phosphatidylethanolamine-binding protein 1;Hippocampal cholinergic neurostimulating peptide	P30086	P30086	6	6	6	58.3	58.3	58.3	21.057	0	152.73	91868000	258	5	4	4	4	5	5	4	4	4	4	4	5	4.5	4.16667	1.41111	20.8046	21.5002	21.1136	20.7169	20.9465	20.6968	19.5249	20.5942	20.1789	20.1173	19.8581	19.4233
+	3.70032	1.0092	NUBP2	Cytosolic Fe-S cluster assembly factor NUBP2	Q9Y5Y2	Q9Y5Y2	6	6	6	38	38	38	28.825	0	28.955	79626000	301	5	2	3	6	6	6	5	3	4	4	4	5	4.66667	4.16667	1.49031	20.5346	20.2432	20.2085	20.2968	20.6158	20.7759	19.5703	19.1443	19.4582	18.8726	19.8533	19.7209
+	2.77115	1.00352	HSP90AA1	Heat shock protein HSP 90-alpha	P07900;P07900-2;Q58FG0	P07900;P07900-2	24	24	17	44.3	44.3	31.7	84.659	0	323.31	1836800000	1413	19	15	16	24	17	21	16	13	11	19	16	18	18.6667	15.5	1.36309	25.2283	24.7696	24.5916	25.3917	25.1556	25.3525	24.3284	23.3081	23.6731	24.538	24.2871	24.3335
+	2.26039	0.989231	PLEKHA1	Pleckstrin homology domain-containing family A member 1	Q9HB21;Q9HB21-2	Q9HB21;Q9HB21-2	4	4	4	15.1	15.1	15.1	45.553	0	38.112	28308000	63	4	4	4	3	2	3	2	4	4	2	2	2	3.33333	2.66667	1.26724	19.9108	20.3871	20.2788	19.8009	19.2483	19.4618	19.0145	19.6712	19.0435	18.7087	18.6094	18.105
+	2.63461	0.984492	PDE12	2,5-phosphodiesterase 12	Q6L8Q7;Q6L8Q7-2	Q6L8Q7;Q6L8Q7-2	6	6	6	21.2	21.2	21.2	67.351	0	17.683	31880000	64	6	4	3	5	4	6	5	2	3	4	3	5	4.66667	3.66667	1.32499	20.1612	18.9796	20.194	20.0657	20.5192	19.9389	18.8618	19.3219	18.6719	18.798	19.3457	18.9521
+	1.42828	0.948895	DNAJA1	DnaJ homolog subfamily A member 1	P31689;P31689-2	P31689;P31689-2	8	8	8	38.5	38.5	38.5	44.868	0	32.957	31017000	67	6	5	5	8	3	7	3	4	4	5	4	6	5.66667	4.33333	1.05982	20.1664	18.9531	19.3994	20.9599	18.6627	20.3119	18.9369	18.4211	18.2174	19.2694	18.8471	19.0683
+	2.77672	0.939782	GTF3C4	General transcription factor 3C polypeptide 4	Q9UKN8	Q9UKN8	14	14	14	23.6	23.6	23.6	91.981	0	93.019	69697000	276	9	5	6	10	9	13	5	4	5	8	8	8	8.66667	6.33333	1.30383	20.5642	20.4591	20.314	20.2762	20.7654	20.3141	19.3088	19.6373	19.3386	18.7668	20.2853	19.7174
+	1.92569	0.922282	MLKL	Mixed lineage kinase domain-like protein	Q8NB16;Q8NB16-2	Q8NB16;Q8NB16-2	2	2	2	9.6	9.6	9.6	54.478	0	5.1443	24589000	38	2	2	2	2	2	2	2	1	1	2	2	2	2		1.15207	20.0231	19.8412	19.8092	19.0017	19.5513	19.5528	19.1095	17.5531	18.3246	19.0841	19.1053	19.0689
+	2.14273	0.91516	TUBG1;TUBG2	Tubulin gamma-1 chain;Tubulin gamma-2 chain	P23258;Q9NRH3	P23258;Q9NRH3	7	7	7	29.7	29.7	29.7	51.169	0	18.192	669870000	79	6	5	5	6	5	5	3	4	3	4	3	3	5.33333	3.33333	1.18532	24.5078	25.073	25.1843	24.7965	24.2172	24.258	24.0435	23.1501	24.4684	23.49	23.2835	24.1104
+	3.97055	0.907749	CDC73	Parafibromin	Q6P1J9	Q6P1J9	8	8	8	18.8	18.8	18.8	60.576	0	36.845	59161000	216	7	5	5	8	5	6	5	5	4	7	4	4	6	4.83333	1.40219	20.6503	20.8944	20.8924	20.4887	20.1362	20.315	19.9511	19.5096	19.445	19.553	19.726	19.7456
+	2.08317	0.898732	PFKP	ATP-dependent 6-phosphofructokinase, platelet type	Q01813;Q01813-2	Q01813;Q01813-2	13	12	11	26.9	25.8	23.3	85.595	0	194.15	212370000	545	11	10	7	13	11	12	11	7	8	11	10	11	10.6667	9.66667	1.16143	21.2001	21.8093	21.5381	20.8975	21.1811	20.9903	20.1388	21.1414	21.064	19.842	19.9945	20.0433
+	2.37465	0.891278	RPS3	40S ribosomal protein S3	P23396;P23396-2	P23396;P23396-2	9	9	9	48.6	48.6	48.6	26.688	0	43.327	94464000	218	7	3	4	9	5	8	5	3	4	7	2	7	6	4.66667	1.20126	21.584	21.1422	20.7115	21.6293	21.151	21.699	20.4952	20.5817	20.1508	20.5614	19.7226	21.0576
+	2.24281	0.890109	CMTR1	Cap-specific mRNA (nucleoside-2-O-)-methyltransferase 1	Q8N1G2	Q8N1G2	8	8	8	12.6	12.6	12.6	95.32	0	16.545	53300000	70	8	3	6	7	6	6	3	3	2	2	4	3	6	2.83333	1.18013	20.7923	21.0863	20.9258	20.2445	20.1016	19.8082	19.2281	20.0786	19.6714	19.4251	19.2732	19.9416
+	1.89763	0.883446	KIAA0391	Mitochondrial ribonuclease P protein 3	O15091;O15091-4;O15091-2;O15091-3	O15091;O15091-4;O15091-2;O15091-3	2	2	2	3.9	3.9	3.9	67.315	0	4.2954	8157000	17	2	2	2	2	2	2	2	2	2	1	2	2	2		1.11619	18.1484	17.954	19.3444	17.646	17.8965	17.7947	16.9528	17.3102	17.3334	17.8928	17.0255	16.9687
+	3.8412	0.844864	CLTC	Clathrin heavy chain 1	Q00610;Q00610-2	Q00610;Q00610-2	47	47	37	41.9	41.9	35.5	191.61	0	323.31	1712000000	2293	42	33	38	44	41	44	33	30	33	38	37	41	40.3333	35.3333	1.31526	23.0106	23.3968	23.3318	23.1156	22.8013	22.9102	22.0372	22.5306	22.5996	22.1376	21.9806	22.2116
+	4.40749	0.844397	USP7	Ubiquitin carboxyl-terminal hydrolase 7	Q93009;Q93009-3	Q93009;Q93009-3	15	15	15	22.5	22.5	22.5	128.3	0	71.609	162830000	535	12	11	11	13	10	13	10	10	10	11	6	11	11.6667	9.66667	1.35893	21.3361	21.1841	21.301	21.2638	20.6923	21.0931	20.3872	20.3261	20.5332	20.3218	19.9988	20.237
+	4.43132	0.844071	COPA	Coatomer subunit alpha;Xenin;Proxenin	P53621;P53621-2	P53621;P53621-2	22	22	22	28.8	28.8	28.8	138.34	0	129.36	178810000	382	15	11	8	18	11	16	10	7	8	15	10	11	13.1667	10.1667	1.36023	20.9254	21.2167	21.1626	20.9566	21.0399	20.9069	19.8589	20.5623	20.4587	20.1021	20.0765	20.0851
+	2.85466	0.843168	NAP1L4	Nucleosome assembly protein 1-like 4	Q99733;Q99733-2	Q99733;Q99733-2	5	5	5	23.7	23.7	23.7	42.823	0	134.16	46004000	107	5	3	3	4	4	5	4	3	3	4	4	5	4	3.83333	1.21685	20.4467	20.9962	20.7067	20.2044	20.3401	20.0399	19.496	20.0073	20.0297	19.4486	19.3386	19.3548
+	3.57119	0.84235	COPG1	Coatomer subunit gamma-1	Q9Y678;Q9UBF2;Q9UBF2-2	Q9Y678	14	14	14	28	28	28	97.717	0	62.055	146880000	403	11	12	12	12	12	12	10	10	10	9	10	11	11.8333	10	1.28868	20.6473	21.0834	21.1076	20.6439	20.4837	20.7248	19.8964	20.1513	20.3763	19.6991	19.6572	19.8562
+	4.12112	0.823394	ECM29	Proteasome-associated protein ECM29 homolog	Q5VYK3	Q5VYK3	21	21	21	19.8	19.8	19.8	204.29	0	103.57	112280000	298	19	13	18	18	15	20	15	12	9	13	13	16	17.1667	13	1.3109	20.3652	20.4156	20.6197	20.405	20.0197	20.0666	19.4577	19.5901	19.7077	19.709	19.2129	19.2739
+	3.71809	0.803604	DDX39A	ATP-dependent RNA helicase DDX39A	O00148;O00148-2;O00148-3	O00148;O00148-2	13	13	7	47.8	47.8	27.6	49.129	0	262.81	359360000	488	11	8	10	11	12	12	10	6	7	9	11	11	10.6667	9	1.25495	22.4978	22.7239	22.2329	22.6995	22.3404	22.6482	21.4266	22.0525	22.0481	21.4568	21.6104	21.7265
+	3.39123	0.765728	SMC1A	Structural maintenance of chromosomes protein 1A	Q14683	Q14683	12	12	12	15	15	15	143.23	0	81.928	69558000	162	9	7	6	11	8	9	8	6	7	6	6	8	8.33333	6.83333	1.1826	21.0037	20.5895	20.877	21.1119	20.9087	20.7214	20.1963	19.8301	19.9067	20.525	19.7858	20.3741
+	4.65255	0.763206	ARFGEF2	Brefeldin A-inhibited guanine nucleotide-exchange protein 2	Q9Y6D5	Q9Y6D5	9	9	7	8.6	8.6	6.9	202.04	0	21.315	90602000	181	4	4	4	9	4	7	3	4	4	4	4	5	5.33333	4	1.26639	21.6292	21.7309	21.7886	21.5554	21.4932	21.4949	20.6124	21.0846	21.1168	20.685	20.6929	20.9212
+	2.25519	0.758737	TUBB8	Tubulin beta-8 chain;Tubulin beta-8 chain-like protein LOC260334	Q3ZCM7;A6NNZ2	Q3ZCM7;A6NNZ2	9	4	4	28.4	17.1	17.1	49.775	0	323.31	273990000	337	7	7	7	8	7	7	5	6	6	7	6	7	7.16667	6.16667	1.06018	23.0875	22.5147	22.0098	22.8272	23.1012	22.6353	22.2296	21.6368	21.4329	21.962	22.225	22.137
+	2.61488	0.756628	TARBP1	Probable methyltransferase TARBP1	Q13395	Q13395	3	3	3	2.5	2.5	2.5	181.67	0	16.053	4789800	71	2	1	2	3	2	3	2	3	3	2	2	2		2.33333	1.09962	18.049	16.9768	17.0277	17.3103	16.9137	17.189	16.5894	16.1962	16.42	16.5114	16.446	16.7638
+	5.79105	0.750792	PUF60	Poly(U)-binding-splicing factor PUF60	Q9UHX1-6;Q9UHX1-5;Q9UHX1-4;Q9UHX1-2;Q9UHX1;Q9UHX1-3	Q9UHX1-6;Q9UHX1-5;Q9UHX1-4;Q9UHX1-2;Q9UHX1;Q9UHX1-3	9	9	9	31.4	31.4	31.4	55.399	0	271.57	137690000	368	8	6	6	8	6	8	7	6	7	8	6	7	7	6.83333	1.30522	20.8095	20.9219	21.041	21.0184	21.0273	20.8535	20.3687	19.9776	20.144	20.2852	20.3241	20.0674
+	2.80531	0.747734	L1CAM	Neural cell adhesion molecule L1	P32004;P32004-2;P32004-3	P32004;P32004-2;P32004-3	11	11	11	15.4	15.4	15.4	140	0	71.931	146420000	274	11	8	9	10	10	11	10	9	9	10	10	11	9.83333	9.83333	1.10946	20.4357	21.0305	21.0002	20.2997	20.6014	20.542	19.5492	20.2348	20.1435	19.5792	20.1222	19.7943
+	3.17912	0.738845	SF3B3	Splicing factor 3B subunit 3	Q15393;Q15393-3;Q15393-2	Q15393;Q15393-3	11	11	11	14.1	14.1	14.1	135.58	0	87.802	76109000	196	9	7	7	8	7	11	6	5	5	8	7	8	8.16667	6.5	1.13312	19.6916	20.1003	20.338	19.5397	19.8797	19.6179	19.1651	19.2209	19.2344	18.7066	19.2638	19.1434
+	4.45107	0.726645	LETM1	LETM1 and EF-hand domain-containing protein 1, mitochondrial	O95202	O95202	3	3	3	8.9	8.9	8.9	83.353	0	7.0143	6956100	20	3	2	2	3	3	3	2	2	2	3	0	1	2.66667		1.20463	18.6477	18.2828	18.275	18.4731	18.315	18.8052	17.822	17.7496	17.8657	17.5675	17.6048	17.8293
+	4.11262	0.667944	XPO5	Exportin-5	Q9HAV4	Q9HAV4	21	21	21	29.2	29.2	29.2	136.31	0	251.79	219230000	605	19	14	14	19	16	18	14	14	14	14	14	16	16.6667	14.3333	1.10555	20.9052	20.7987	21.202	21.0641	20.5246	20.8902	20.14	20.2397	20.3103	20.3502	20.0697	20.2672

## Sheet: enriched by SUMO-1(R54BzF)
Student's T-test Significant Q69BzF_R54BzF	-LOG(P-value)	Difference	Gene names	Protein names	Protein IDs	Majority protein IDs	Peptides	Razor + unique peptides	Unique peptides	Sequence coverage [%]	Unique + razor sequence coverage [%]	Unique sequence coverage [%]	Mol. weight [kDa]	Q-value	Score	Intensity	MS/MS count	Peptides Q69BzF_01	Peptides Q69BzF_02	Peptides Q69BzF_03	Peptides Q69BzF_04	Peptides Q69BzF_05	Peptides Q69BzF_06	Peptides R54BzF_01	Peptides R54BzF_02	Peptides R54BzF_03	Peptides R54BzF_04	Peptides R54BzF_05	Peptides R54BzF_06	average number of peptides (Q69BzF)	average number of peptides (R54BzF)	Student's T-test Test statistic Q69BzF_R54BzF	LFQ intensity Q69BzF_01	LFQ intensity Q69BzF_02	LFQ intensity Q69BzF_03	LFQ intensity Q69BzF_04	LFQ intensity Q69BzF_05	LFQ intensity Q69BzF_06	LFQ intensity R54BzF_01	LFQ intensity R54BzF_02	LFQ intensity R54BzF_03	LFQ intensity R54BzF_04	LFQ intensity R54BzF_05	LFQ intensity R54BzF_06
+	9.57755	-4.47086	SAMHD1	Deoxynucleoside triphosphate triphosphohydrolase SAMHD1	Q9Y3Z3;Q9Y3Z3-3;Q9Y3Z3-4	Q9Y3Z3;Q9Y3Z3-3;Q9Y3Z3-4	15	15	15	34.2	34.2	34.2	72.2	0	212.31	230880000	421	8	7	5	7	5	5	12	11	10	14	11	14	6.16667	12	-6.56888	17.3318	17.8895	17.735	17.0047	17.1325	17.2943	21.9467	22.2485	22.1159	21.6979	21.6139	21.5901
+	9.78086	-4.39568	RTN4	Reticulon-4	Q9NQC3-2;Q9NQC3;Q9NQC3-5;Q9NQC3-4;Q9NQC3-3;Q9NQC3-6	Q9NQC3-2;Q9NQC3;Q9NQC3-5;Q9NQC3-4	8	8	8	45.3	45.3	45.3	40.317	0	131.05	137360000	194	4	4	4	8	5	5	6	5	6	8	6	7	5	6.33333	-6.56717	17.3227	17.9932	17.5409	17.4744	17.7748	17.2619	22.017	22.4404	21.9179	21.9304	21.9631	21.4732
+	11.0123	-4.20324	SAE1	SUMO-activating enzyme subunit 1;SUMO-activating enzyme subunit 1, N-terminally processed	Q9UBE0;Q9UBE0-3;Q9UBE0-2	Q9UBE0;Q9UBE0-3;Q9UBE0-2	13	13	13	54.6	54.6	54.6	38.449	0	323.31	1084000000	1432	8	9	7	10	8	10	12	12	12	13	12	12	8.66667	12.1667	-6.76206	20.1749	19.916	20.0194	20.2136	19.7921	19.8309	24.5645	24.3549	24.1779	24.1765	23.9135	23.9791
+	4.57953	-3.78416	DYNLRB1	Dynein light chain roadblock-type 1	Q9NP97;Q8TF09	Q9NP97	3	3	3	51	51	51	10.921	0	14.259	27427000	59	1	2	1	1	0	1	3	3	3	3	3	3		3	-3.71318	17.0414	20.0189	16.9388	17.2307	16.7131	17.1413	21.0147	21.7046	21.2536	21.5818	21.0874	21.1471
+	7.44194	-3.64678	TRMT112	Multifunctional methyltransferase subunit TRM112-like protein	Q9UI30;Q9UI30-2	Q9UI30;Q9UI30-2	3	3	3	32.8	32.8	32.8	14.199	0	143.04	72580000	103	3	2	2	2	3	3	3	2	2	3	3	3	2.5	2.66667	-4.90183	17.7178	18.11	18.582	17.7026	17.9911	16.9609	21.8837	21.1956	21.5217	21.4386	21.6585	21.2472
+	11.2636	-3.46721	DNM1L	Dynamin-1-like protein	O00429;O00429-3;O00429-6;O00429-5;O00429-7	O00429;O00429-3;O00429-6;O00429-5;O00429-7	31	31	1	63.6	63.6	3	81.876	0	323.31	3385400000	3167	27	21	21	26	25	26	29	27	27	29	28	29	24.3333	28.1667	-5.83095	21.3116	21.2606	21.4014	21.3948	21.1116	21.3728	25.0634	24.7649	24.8497	24.8643	24.4694	24.6443
+	6.69087	-3.36938	GFM1	Elongation factor G, mitochondrial	Q96RP9;Q96RP9-2	Q96RP9;Q96RP9-2	14	14	14	29.6	29.6	29.6	83.471	0	65.656	131070000	339	8	4	3	10	6	10	12	10	9	13	11	13	6.83333	11.3333	-4.37439	18.0526	17.2294	17.834	18.3638	18.2945	18.359	21.1895	20.727	21.0071	21.8561	21.967	21.603
+	8.19383	-3.2949	AIFM1	Apoptosis-inducing factor 1, mitochondrial	O95831;O95831-3;O95831-2;O95831-5;O95831-4	O95831;O95831-3;O95831-2	9	9	9	20.9	20.9	20.9	66.9	0	26.477	88554000	129	6	4	3	5	5	4	8	6	6	9	7	8	4.5	7.33333	-4.81513	17.841	18.1307	17.9613	17.1332	17.9636	18.1298	21.1345	21.4059	21.2668	21.2801	20.6739	21.1678
+	5.59941	-2.9218	WDR82	WD repeat-containing protein 82	Q6UXN9	Q6UXN9	2	2	2	13.4	13.4	13.4	35.079	0	152.29	26269000	88	1	0	0	0	1	1	2	2	2	2	2	2		2	-3.61945	18.0586	18.238	18.7155	17.256	17.5974	17.4499	21.3288	20.1366	20.3554	21.4347	20.7988	20.7919
+	8.60405	-2.8644	PSMC5	26S protease regulatory subunit 8	P62195;P62195-2	P62195;P62195-2	9	9	8	32.3	32.3	29.3	45.626	0	65.818	89342000	209	6	3	4	7	3	6	6	4	4	9	6	6	4.83333	5.83333	-4.43814	18.6345	18.2535	18.7432	18.6514	18.6353	18.5665	21.886	20.9741	21.4167	21.6221	21.5169	21.2548
+	5.17672	-2.84121	MIA3	Melanoma inhibitory activity protein 3	Q5JRA6;Q5JRA6-2;Q5JRA6-3;Q5JRA6-4	Q5JRA6;Q5JRA6-2;Q5JRA6-3	16	16	16	15.3	15.3	15.3	213.7	0	200.14	43234000	121	4	6	5	5	7	10	11	5	10	14	8	9	6.16667	9.5	-3.41111	17.0986	17.38	17.5162	17.6193	17.6663	17.5799	20.8012	18.8309	20.1797	21.0678	20.5396	20.4884
+	4.37726	-2.83421	LGALS1	Galectin-1	P09382	P09382	5	5	5	64.4	64.4	64.4	14.716	0	26.185	37787000	73	2	1	1	3	1	2	4	3	3	4	4	5		3.83333	-3.1119	18.9854	18.0272	17.618	19.2204	16.9974	19.1706	21.1656	21.0246	21.0276	20.801	21.0787	21.9268
+	2.40488	-2.81922	AAR2	Protein AAR2 homolog	Q9Y312	Q9Y312	5	5	5	22.7	22.7	22.7	43.472	0	6.0681	50162000	8	3	3	4	5	3	3	4	5	3	5	5	5	3.5	4.5	-2.24345	17.0366	17.3606	17.2448	20.7395	16.8885	20.4742	20.9909	20.9633	21.0867	21.6912	21.462	20.4654
+	8.89384	-2.8121	ANAPC1	Anaphase-promoting complex subunit 1	Q9H1A4	Q9H1A4	10	10	10	8.7	8.7	8.7	216.5	0	31.462	50507000	180	6	6	6	5	4	7	10	8	8	8	7	9	5.66667	8.33333	-4.4401	16.9063	17.5505	17.5426	17.0408	17.3133	17.2388	20.0188	20.334	20.2072	20.0709	20.0833	19.7508
+	6.16997	-2.6797	DPH2	Diphthamide biosynthesis protein 2	Q9BQC3;Q9BQC3-2;Q9BQC3-3	Q9BQC3;Q9BQC3-2;Q9BQC3-3	6	6	6	23.3	23.3	23.3	52.082	0	17.21	29509000	139	2	3	3	3	3	1	5	4	3	5	5	6		4.66667	-3.60042	17.94	16.9732	17.1805	16.7094	17.0901	17.8717	20.3582	19.5421	20.2247	20.0178	19.6153	20.085
+	10.1621	-2.55219	ALDH18A1	Delta-1-pyrroline-5-carboxylate synthase;Glutamate 5-kinase;Gamma-glutamyl phosphate reductase	P54886;P54886-2	P54886;P54886-2	18	18	18	34.2	34.2	34.2	87.301	0	323.31	564120000	841	10	9	9	13	11	13	17	11	12	17	16	17	10.8333	15	-4.32603	20.6661	20.8715	21.1007	20.6665	20.5286	20.6608	23.3765	23.3805	23.2385	23.3652	23.1922	23.2547
+	4.07762	-2.50367	CHORDC1	Cysteine and histidine-rich domain-containing protein 1	Q9UHD1;Q9UHD1-2	Q9UHD1;Q9UHD1-2	7	7	7	34.6	34.6	34.6	37.489	0	194.57	153940000	246	4	4	3	4	5	4	7	5	6	7	6	6	4	6.16667	-2.79944	20.4665	20.9895	21.134	19.9102	19.6238	18.8837	22.6687	23.0807	23.2571	22.6143	22.259	22.1499
+	5.21788	-2.40214	NSFL1C	NSFL1 cofactor p47	Q9UNZ2;Q9UNZ2-5;Q9UNZ2-4;Q9UNZ2-6	Q9UNZ2;Q9UNZ2-5;Q9UNZ2-4;Q9UNZ2-6	6	6	6	33.2	33.2	33.2	40.572	0	80.057	27198000	76	4	3	2	5	3	5	4	4	3	6	4	5	3.66667	4.33333	-3.0856	17.4817	17.354	18.2453	16.687	17.738	17.1125	19.9628	19.2602	19.4977	19.9101	20.4947	19.9057
+	3.78417	-2.33128	EML3	Echinoderm microtubule-associated protein-like 3	Q32P44;Q32P44-2	Q32P44;Q32P44-2	8	8	8	13.3	13.3	13.3	95.196	0	16.129	25471000	58	2	1	2	3	1	1	6	4	4	6	4	7		5.16667	-2.59215	17.4762	17.0381	18.1626	19.1011	16.77	18.5118	19.8946	20.6743	20.6333	19.8814	20.0816	19.8822
+	8.41162	-2.31821	EIF3G	Eukaryotic translation initiation factor 3 subunit G	O75821	O75821	10	10	10	40.9	40.9	40.9	35.611	0	86.974	75941000	114	4	5	4	6	4	7	5	5	5	9	6	9	5	6.5	-3.72017	18.5626	18.8727	18.5073	18.8572	18.6354	18.9534	21.1416	21.1171	20.9405	21.4218	20.9595	20.7174
+	3.79741	-2.18726	RELA	Transcription factor p65	Q04206;Q04206-3;Q04206-4;Q04206-2	Q04206;Q04206-3;Q04206-4;Q04206-2	6	6	6	18.3	18.3	18.3	60.218	0	15.234	28175000	37	4	1	1	4	2	5	4	2	2	5	3	6		3.66667	-2.50473	18.3675	18.168	17.5747	18.4659	17.0054	18.506	20.8467	19.668	19.576	20.5456	21.0453	19.5294
+	2.25252	-2.16724	NPM3	Nucleoplasmin-3	O75607	O75607	4	4	4	39.9	39.9	39.9	19.343	0	192.41	92054000	186	2	1	2	3	2	2	3	3	3	4	3	4		3.33333	-1.94078	20.5206	17.0808	20.7486	20.2596	20.3901	20.7041	22.0156	21.4606	21.72	22.8679	22.5548	22.0883
+	4.84838	-2.11417	PLCG1	1-phosphatidylinositol 4,5-bisphosphate phosphodiesterase gamma-1	P19174;P19174-2	P19174;P19174-2	9	9	9	12	12	12	148.53	0	28.4	46596000	65	5	2	3	4	6	6	8	4	7	8	8	8	4.33333	7.16667	-2.74586	17.4769	18.3298	18.0157	17.9249	17.7419	17.2992	20.1785	20.646	19.0594	20.1452	19.6181	19.8263
+	3.03371	-2.04964	BRD4	Bromodomain-containing protein 4	O60885;O60885-2;O60885-3	O60885;O60885-2;O60885-3	3	3	3	3.7	3.7	3.7	152.22	0	3.9325	24767000	18	2	1	1	2	2	2	3	2	2	2	2	3		2.33333	-2.17594	18.9402	16.8124	17.2767	19.1236	18.7111	17.3465	20.7757	19.8527	19.7369	20.058	19.7279	20.3571
+	7.19855	-2.02627	NUP160	Nuclear pore complex protein Nup160	Q12769;Q12769-3;Q12769-2	Q12769	29	29	29	32.7	32.7	32.7	162.12	0	323.31	148550000	542	14	12	11	17	12	20	20	15	17	23	16	23	14.3333	19	-3.14777	18.9507	18.8227	19.1881	19.261	18.6241	19.3545	21.2748	21.1406	21.1278	21.1449	20.6671	21.0035
+	5.8337	-1.99219	SON	Protein SON	P18583;P18583-3;P18583-5;P18583-2;P18583-10;P18583-4;P18583-7;P18583-9;P18583-6;P18583-8	P18583;P18583-3;P18583-5;P18583-2;P18583-10;P18583-4;P18583-7;P18583-9;P18583-6;P18583-8	7	7	7	6	6	6	263.83	0	145.98	58135000	142	5	4	4	5	5	4	7	5	5	5	6	6	4.5	5.66667	-2.85628	18.5196	19.3986	19.2342	19.1289	19.4519	18.3523	20.9146	21.1414	21.0007	21.1305	21.0505	20.8008
+	4.50898	-1.98685	PBK	Lymphokine-activated killer T-cell-originated protein kinase	Q96KB5;Q96KB5-2	Q96KB5;Q96KB5-2	4	4	4	22	22	22	36.085	0	8.722	42163000	52	2	2	2	2	3	4	3	2	3	4	3	3	2.5	3	-2.55444	18.7872	19.4809	19.3502	17.9536	18.9572	18.7916	21.2368	20.0964	20.9491	21.1984	20.9331	20.828
+	5.37453	-1.96949	ACIN1	Apoptotic chromatin condensation inducer in the nucleus	Q9UKV3;Q9UKV3-5;Q9UKV3-2;Q9UKV3-3	Q9UKV3;Q9UKV3-5	10	10	10	13.2	13.2	13.2	151.86	0	302.08	73259000	207	5	4	4	7	8	8	7	4	6	7	7	8	6	6.5	-2.73799	18.2338	18.6284	18.4824	18.863	18.3187	19.2685	20.2736	20.9508	20.5802	21.142	20.4716	20.1935
+	5.34325	-1.90572	SBNO1	Protein strawberry notch homolog 1	A3KN83;A3KN83-3;A3KN83-2	A3KN83;A3KN83-3;A3KN83-2	6	6	6	9.8	9.8	9.8	154.31	0	36.94	33673000	90	4	4	3	4	3	4	6	5	5	4	6	6	3.66667	5.33333	-2.66935	17.6784	18.0992	18.2262	17.8153	17.6566	17.7425	19.1283	19.5211	19.4586	20.2049	20.2496	20.09
+	2.65404	-1.86439	POLD3	DNA polymerase delta subunit 3	Q15054;Q15054-3;Q15054-2	Q15054;Q15054-3;Q15054-2	4	4	4	12.4	12.4	12.4	51.4	0	13.439	26470000	99	1	2	2	2	2	3	2	2	3	4	2	4		2.83333	-1.94801	16.2852	18.8794	19.0091	19.0443	19.1608	18.1015	20.0927	20.4854	20.3738	20.1197	20.3001	20.2949
+	6.02191	-1.85266	PDHX	Pyruvate dehydrogenase protein X component, mitochondrial	O00330;O00330-3;O00330-2	O00330;O00330-3	7	7	7	20.4	20.4	20.4	54.122	0	79.307	54122000	282	5	3	4	5	4	6	6	5	4	7	6	7	4.5	5.83333	-2.74383	18.206	18.9045	19.0574	18.1829	18.1785	18.3567	20.3061	20.5778	20.495	20.2555	20.1679	20.1998
+	3.25124	-1.82077	HPS6	Hermansky-Pudlak syndrome 6 protein	Q86YV9	Q86YV9	3	3	3	8.6	8.6	8.6	82.974	0	8.783	11996000	43	2	2	2	2	1	2	3	3	3	3	3	3		3	-2.10185	17.3332	18.1537	18.1678	17.8689	17.0484	17.307	20.1892	19.6964	19.4652	20.1098	19.2291	18.1139
+	2.69575	-1.78736	APOA1BP	NAD(P)H-hydrate epimerase	Q8NCW5;Q8NCW5-2	Q8NCW5;Q8NCW5-2	3	3	3	17	17	17	31.674	0	9.743	15700000	36	2	2	2	3	2	2	2	2	2	3	2	2	2.16667	2.16667	-1.91812	17.7045	18.5716	18.5317	17.9052	17.2741	16.9815	20.0699	20.0133	19.8387	20.3826	19.3269	18.0614
+	1.99449	-1.74005	BOD1L1	Biorientation of chromosomes in cell division protein 1-like 1	Q8NFC6	Q8NFC6	9	9	9	6.9	6.9	6.9	330.46	0	63.803	30649000	92	6	2	1	4	5	8	7	4	5	5	5	9		5.83333	-1.65666	18.485	18.7616	16.8749	18.1948	18.8201	18.6991	20.5398	18.7556	18.4684	20.8395	21.0497	20.6227
+	8.11789	-1.70899	SF3A1	Splicing factor 3A subunit 1	Q15459;Q15459-2	Q15459;Q15459-2	14	14	14	29	29	29	88.885	0	199.57	206770000	457	12	9	8	12	11	10	12	12	12	12	12	13	10.3333	12.1667	-2.86111	19.8933	19.9089	20.0043	20.0391	20.0434	19.7649	21.5108	21.7483	21.3472	21.9657	21.7164	21.6194
+	3.3602	-1.6936	NDUFS3	NADH dehydrogenase [ubiquinone] iron-sulfur protein 3, mitochondrial	O75489;O75489-2	O75489	5	5	5	26.1	26.1	26.1	30.241	0	8.387	29113000	42	2	2	1	2	2	2	4	4	4	4	5	5		4.33333	-2.04208	18.3649	19.0357	17.3613	18.5117	18.8939	18.6415	19.6176	20.2933	19.9904	21.1361	19.7271	20.2062
+	2.02804	-1.6501	NUP107	Nuclear pore complex protein Nup107	P57740;P57740-3;P57740-2	P57740;P57740-3;P57740-2	8	8	8	15.1	15.1	15.1	106.37	0	127.82	32455000	198	6	3	5	7	6	5	5	4	6	6	5	7	5.33333	5.5	-1.62655	18.3241	15.9258	17.9146	18.5705	18.125	18.787	20.0975	18.8243	18.5969	19.8748	19.76	20.394
+	3.3356	-1.6421	UBR1	E3 ubiquitin-protein ligase UBR1	Q8IWV7;Q8IWV7-2	Q8IWV7	5	5	5	7	7	7	200.21	0	8.05	14063000	9	3	1	1	2	2	3	4	2	3	4	3	4		3.33333	-1.99825	17.0985	17.3413	17.3005	17.4767	17.9561	17.2111	19.9264	19.8961	18.7693	19.0109	18.398	18.2361
+	2.88781	-1.62859	VPS26A	Vacuolar protein sorting-associated protein 26A	O75436;O75436-2	O75436;O75436-2	5	5	5	24.2	24.2	24.2	38.169	0	61.685	32502000	78	2	1	1	5	3	4	5	3	4	5	4	5		4.33333	-1.87521	18.78	17.4001	18.3074	19.5019	19.4055	18.8606	20.9053	20.5021	19.527	20.5436	20.2587	20.2904
+	4.83482	-1.62176	MFAP1	Microfibrillar-associated protein 1	P55081	P55081	7	7	7	33.3	33.3	33.3	51.958	0	323.31	51661000	129	6	6	5	6	5	6	6	6	6	7	6	6	5.66667	6.16667	-2.29121	19.2802	19.8139	19.3688	18.6996	18.8559	18.6666	20.8595	20.8855	20.6065	21.058	20.5669	20.4391
+	7.05367	-1.59863	UBA2	SUMO-activating enzyme subunit 2	Q9UBT2;Q9UBT2-2	Q9UBT2;Q9UBT2-2	20	20	20	50.8	50.8	50.8	71.223	0	323.31	1190300000	1841	20	16	15	19	17	20	18	17	17	19	17	20	17.8333	18	-2.58923	22.1542	21.9466	22.0732	22.0722	21.8247	22.081	23.9688	23.8167	23.7362	23.5426	23.2842	23.3953
+	4.1772	-1.5439	TCOF1	Treacle protein	Q13428-6;Q13428-7;Q13428-5	Q13428-6;Q13428-7;Q13428-5	9	9	2	11.2	11.2	2	148.25	0	117.54	48902000	217	7	4	3	7	5	6	7	4	4	8	6	8	5.33333	6.16667	-2.09632	18.5799	19.566	18.7583	18.4623	18.3376	18.0416	20.0068	20.5809	20.3786	19.9875	20.0992	19.9563
+	5.85934	-1.49471	CCT8	T-complex protein 1 subunit theta	P50990;P50990-2;P50990-3	P50990;P50990-2;P50990-3	14	14	14	34.3	34.3	34.3	59.62	0	84.073	184210000	384	11	6	8	13	10	14	11	8	8	11	11	12	10.3333	10.1667	-2.30945	20.1101	19.7114	19.9305	20.459	20.2718	20.5874	21.6248	21.8937	21.7762	21.4721	21.6926	21.5791
+	2.89126	-1.46768	EXOSC9	Exosome complex component RRP45	Q06265;Q06265-2;Q06265-3;Q06265-4	Q06265;Q06265-2;Q06265-3;Q06265-4	7	7	7	22.3	22.3	22.3	48.948	0	52.7	51120000	79	3	2	2	4	2	4	5	2	2	7	3	5	2.83333	4	-1.76469	19.7082	19.5212	19.4763	19.4545	19.4949	19.1856	21.4336	19.6389	21.3727	21.6999	20.3111	21.1906
+	6.77848	-1.46407	AHNAK	Neuroblast differentiation-associated protein AHNAK	Q09666;Q09666-2	Q09666	131	131	131	44.7	44.7	44.7	629.09	0	323.31	4605600000	5928	105	72	77	114	92	114	104	85	91	126	104	124	95.6667	105.667	-2.38079	23.4456	23.9039	23.7378	23.3597	23.4472	23.2973	24.9677	25.2474	24.9687	25.0722	24.9261	24.7938
+	7.41863	-1.45259	PELP1	Proline-, glutamic acid- and leucine-rich protein 1	Q8IZL8	Q8IZL8	14	14	14	29.1	29.1	29.1	119.7	0	323.31	284380000	434	11	9	9	10	12	10	13	9	9	13	13	13	10.1667	11.6667	-2.43022	20.6885	20.8072	20.763	20.7561	21.0104	20.5906	22.2617	22.1885	22.187	22.4714	22.3322	21.8904
+	3.04497	-1.45242	TUBA4A	Tubulin alpha-4A chain	P68366;P68366-2	P68366;P68366-2	14	3	3	49.6	9.8	9.8	49.924	0	66.474	81511000	325	12	11	11	14	13	14	11	11	11	13	11	14	12.5	11.8333	-1.78862	19.8517	20.6581	20.6022	19.6986	19.3518	19.1889	21.1424	21.9815	21.7992	20.9179	20.9374	21.2874
+	1.38634	-1.44892	SNW1	SNW domain-containing protein 1	Q13573	Q13573	4	4	4	14.6	14.6	14.6	61.494	0	14.589	40009000	121	1	2	2	4	2	1	3	3	2	3	2	3		2.66667	-1.29572	17.1756	20.3259	20.3516	19.7089	20.3361	17.4276	20.706	20.629	20.7891	20.4653	20.8214	20.6086
+	9.14311	-1.43609	MAP4	Microtubule-associated protein 4	P27816;P27816-6;P27816-2;P27816-5;P27816-4;P27816-7;P27816-3	P27816;P27816-6;P27816-2	21	21	21	29.3	29.3	29.3	121	0	323.31	485410000	1060	17	10	10	21	15	21	15	12	11	20	17	20	15.6667	15.8333	-2.54525	20.8512	20.9018	20.9451	20.8821	20.8487	21.056	22.5036	22.1851	22.1877	22.4708	22.3825	22.3716
+	5.28068	-1.43201	RPAP1	RNA polymerase II-associated protein 1	Q9BWH6;Q9BWH6-2;Q9BWH6-3	Q9BWH6;Q9BWH6-2	5	5	5	7.1	7.1	7.1	152.75	0	26.781	19808000	47	4	3	3	3	2	3	4	3	3	4	4	4	3	3.66667	-2.15873	17.7682	18.3396	18.2753	17.3711	17.6508	17.7413	19.2454	19.1403	19.4459	19.3688	19.405	19.133
+	1.14222	-1.36137	DARS	Aspartate--tRNA ligase, cytoplasmic	P14868;P14868-2	P14868;P14868-2	10	10	10	27.7	27.7	27.7	57.136	0	108.49	49598000	139	6	0	4	9	5	5	8	4	3	9	5	7		6	-1.15663	19.4773	16.9316	19.1186	20.3182	19.7622	20.1372	20.6132	18.4805	20.8455	21.2951	21.2599	21.4192
+	4.14054	-1.35749	CDK2	Cyclin-dependent kinase 2	P24941;P24941-2;Q00526	P24941;P24941-2	6	6	5	32.2	32.2	28.5	33.929	0	57.079	101860000	170	4	4	4	5	4	5	4	3	4	5	4	5	4.33333	4.16667	-1.91177	20.3911	20.5987	20.2832	20.3267	19.9511	19.6654	21.6769	21.7345	21.2862	22.1337	21.5249	21.0048
+	3.76291	-1.35373	CCT5	T-complex protein 1 subunit epsilon	P48643;P48643-2	P48643;P48643-2	11	11	11	42.9	42.9	42.9	59.67	0	167.54	93985000	380	8	7	8	9	9	10	9	7	8	10	8	10	8.5	8.66667	-1.84597	19.2733	19.3835	20.0617	19.4439	18.6286	19.148	20.9452	20.6306	20.9153	21.0022	20.2176	20.3506
+	1.20984	-1.33466	PRDX1	Peroxiredoxin-1	Q06830	Q06830	8	8	6	51.3	51.3	41.7	22.11	0	40.114	104110000	51	6	2	2	5	3	7	3	2	2	6	3	8	4.16667	4	-1.17653	19.3047	18.5506	18.5454	18.9625	19.4099	20.908	19.403	19.6154	21.7078	20.4164	19.9196	22.627
+	4.07097	-1.32342	FAM21C;FAM21A	WASH complex subunit FAM21C;WASH complex subunit FAM21A	Q9Y4E1;Q9Y4E1-5;Q9Y4E1-3;Q9Y4E1-6;Q9Y4E1-2;Q9Y4E1-1;Q641Q2;Q641Q2-2	Q9Y4E1;Q9Y4E1-5;Q9Y4E1-3;Q9Y4E1-6;Q9Y4E1-2;Q9Y4E1-1;Q641Q2;Q641Q2-2	5	5	5	7.7	7.7	7.7	144.91	0	28.742	21026000	67	3	3	5	4	3	3	3	3	3	3	3	3	3.5	3	-1.86702	18.0233	18.6751	19.2902	18.0247	18.3609	18.2039	19.7611	19.7384	20.0446	19.732	19.5869	19.6555
+	1.1409	-1.30618	ZYX	Zyxin	Q15942;Q15942-2	Q15942;Q15942-2	3	3	3	11.7	11.7	11.7	61.277	0	12.697	9582900	35	3	1	3	3	2	3	3	3	3	3	3	3		3	-1.13565	16.1953	17.4812	16.057	16.8482	17.3225	16.934	18.7105	15.8816	16.6802	18.6408	19.6285	19.1338
+	1.78635	-1.294	SBNO2	Protein strawberry notch homolog 2	Q9Y2G9;Q9Y2G9-3	Q9Y2G9;Q9Y2G9-3	3	3	3	4.9	4.9	4.9	150.27	0	8.0185	10282000	50	1	1	2	2	1	2	2	3	2	3	3	3		2.66667	-1.36334	16.2896	17.193	18.0644	18.6883	16.6956	17.8498	18.5811	18.0481	19.0392	19.683	18.1075	19.0858
+	4.07319	-1.26605	GPI	Glucose-6-phosphate isomerase	P06744;P06744-2	P06744;P06744-2	3	3	1	8.4	8.4	3	63.146	0	9.9749	14354000	48	3	3	3	2	2	2	3	3	3	3	2	3	2.5	2.83333	-1.80952	18.0662	17.7581	18.1453	18.3717	18.0522	18.0362	19.5261	18.8692	18.7367	19.9182	19.5209	19.455
+	5.72241	-1.26268	SSRP1	FACT complex subunit SSRP1	Q08945	Q08945	13	13	13	29.8	29.8	29.8	81.074	0	250.34	323740000	589	10	6	6	9	10	12	11	7	6	11	10	12	8.83333	9.5	-2.00835	21.3911	21.7055	21.8641	21.3728	21.4964	21.5465	22.9657	22.9823	23.1413	22.7967	22.5285	22.538
+	3.43767	-1.26175	MTA1	Metastasis-associated protein MTA1	Q13330-3;Q13330;Q13330-2;Q9BTC8;Q9BTC8-2	Q13330-3;Q13330;Q13330-2	10	9	9	20.6	19.2	19.2	79.192	0	198.93	55664000	250	5	3	4	7	4	7	6	3	4	9	6	7	5	5.83333	-1.70596	19.1514	19.3786	19.4016	18.878	18.9599	17.8831	20.385	19.8995	20.1755	20.3318	20.2795	20.1519
+	1.51242	-1.26024	DNAJC7	DnaJ homolog subfamily C member 7	Q99615;Q99615-2	Q99615;Q99615-2	7	7	7	20.2	20.2	20.2	56.44	0	176.54	47724000	154	5	2	1	4	5	6	6	2	2	5	5	6		4.33333	-1.25848	19.1295	17.8551	18.2345	18.5278	19.227	18.3721	20.6597	18.281	18.507	20.4749	20.5317	20.4531
+	3.07785	-1.24105	PCNA	Proliferating cell nuclear antigen	P12004	P12004	5	5	5	30.3	30.3	30.3	28.768	0	27.422	80963000	95	3	2	2	2	3	3	3	2	2	3	3	5	2.5	3	-1.62483	20.5637	20.8925	20.8955	19.741	20.4072	20.5433	21.9788	22.1378	21.8922	22.161	21.3818	20.9378
+	4.44452	-1.23564	DAB2	Disabled homolog 2	P98082;P98082-3;P98082-2	P98082;P98082-3;P98082-2	17	17	17	39.7	39.7	39.7	82.447	0	323.31	355310000	620	14	10	11	14	11	14	13	11	11	16	15	15	12.3333	13.5	-1.82835	20.8235	21.4556	21.3471	20.7398	20.9221	20.5956	22.222	22.5929	22.4183	22.0367	22.1484	21.8793
+	6.36374	-1.19253	ZNF638	Zinc finger protein 638	Q14966;Q14966-3;Q14966-5;Q14966-4;Q14966-2;Q14966-6	Q14966;Q14966-3;Q14966-5	12	12	12	13.1	13.1	13.1	220.62	0	38.608	60665000	134	6	8	6	6	8	8	8	6	8	10	11	10	7	8.83333	-1.9756	19.2906	19.2616	19.3513	19.1389	19.1342	18.7055	20.2533	20.4145	20.4315	20.4342	20.3053	20.1984
+	3.71896	-1.17043	CHAF1A	Chromatin assembly factor 1 subunit A	Q13111;Q13111-3;Q13111-2	Q13111;Q13111-3;Q13111-2	9	9	9	14.6	14.6	14.6	106.91	0	111.4	101760000	224	7	4	4	8	7	7	7	4	4	8	8	8	6.16667	6.5	-1.66169	19.9456	20.4772	20.2096	19.4642	19.875	19.7134	21.1241	21.5946	21.4605	20.9096	20.935	20.6838
+	1.32124	-1.13525	EIF2S2	Eukaryotic translation initiation factor 2 subunit 2	P20042	P20042	5	5	5	24	24	24	38.388	0	109.37	64400000	228	4	2	2	3	4	4	2	2	3	4	4	4	3.16667	3.16667	-1.13151	18.4294	18.6164	18.1645	21.0501	20.1539	20.1254	20.3127	20.5768	20.3825	21.2937	20.3035	20.4821
+	2.8843	-1.12667	ARF3;ARF1;ARF5	ADP-ribosylation factor 3;ADP-ribosylation factor 1;ADP-ribosylation factor 5	P61204;P84077;P84085;P61204-2	P61204;P84077;P84085;P61204-2	4	4	3	33.1	33.1	21.5	20.601	0	16.323	66920000	178	3	2	2	4	3	3	3	3	2	4	4	4	2.83333	3.33333	-1.49184	19.5312	20.1854	20.2183	20.1715	19.4462	19.0631	20.9713	21.3129	21.2557	20.9705	20.5169	20.3485
+	1.17516	-1.11146	PIAS2	E3 SUMO-protein ligase PIAS2	O75928;O75928-3;O75928-2	O75928;O75928-3;O75928-2	4	3	2	11.1	8.7	6.6	68.24	0	99.911	27189000	119	3	4	3	4	3	3	4	3	3	4	2	3	3.33333	3.16667	-1.06816	19.0902	19.4743	19.3522	19.5631	18.085	17.4752	20.2302	20.8587	20.8656	20.2176	19.2558	18.2808
+	5.94351	-1.11035	NCL	Nucleolin	P19338	P19338	11	11	11	28.5	28.5	28.5	76.613	0	158.81	131200000	213	5	5	3	10	4	6	5	5	4	10	6	7	5.5	6.16667	-1.829	20.6563	20.4198	20.8023	20.4365	20.4099	20.4451	21.7591	21.8979	21.7888	21.53	21.4855	21.3706
+	4.77515	-1.08908	SCRIB	Protein scribble homolog	Q14160;Q14160-3;Q14160-2;Q9BTT6;Q9BTT6-2	Q14160;Q14160-3;Q14160-2	13	13	13	16.1	16.1	16.1	174.88	0	87.593	68427000	171	6	6	6	5	7	8	9	8	9	8	11	11	6.33333	9.33333	-1.69695	18.6691	19.1981	18.8124	19.1213	19.324	19.038	20.0026	19.8019	20.5065	20.2326	20.1812	19.9725
+	2.47863	-1.06019	EEF1D	Elongation factor 1-delta	P29692;P29692-2;P29692-3;P29692-4	P29692;P29692-2;P29692-3	4	4	4	21.7	21.7	21.7	31.121	0	13.751	40697000	78	2	2	2	3	2	3	2	2	2	2	3	3	2.33333	2.33333	-1.36473	19.9388	20.256	20.1146	19.4519	19.6043	18.5976	20.6548	21.2192	20.9688	20.5534	20.5369	20.3913
+	2.0794	-1.03011	USP28	Ubiquitin carboxyl-terminal hydrolase 28	Q96RU2-2;Q96RU2;Q96RU2-3	Q96RU2-2;Q96RU2;Q96RU2-3	10	10	10	16.6	16.6	16.6	119.12	0	22.817	22873000	35	2	3	2	3	2	6	5	3	3	8	3	6	3	4.66667	-1.26498	18.9055	19.1832	19.1986	18.9133	18.773	18.1575	19.924	20.4022	20.5224	20.3397	19.031	19.0926
+	4.55973	-1.02853	TAGLN2	Transgelin-2	P37802;P37802-2	P37802;P37802-2	6	6	6	43.7	43.7	43.7	22.391	0	237.31	120140000	261	5	4	4	5	5	5	5	4	4	5	5	6	4.66667	4.83333	-1.60245	20.1338	20.5026	20.5736	19.915	20.0046	20.0207	21.282	21.4437	21.4697	21.0115	21.1035	21.011
+	2.63302	-1.02347	PSMD4	26S proteasome non-ATPase regulatory subunit 4	P55036;P55036-2;A2A3N6	P55036;P55036-2	3	3	3	18.6	18.6	18.6	40.736	0	10.45	20930000	20	3	3	3	3	2	3	3	3	3	3	3	3	2.83333	3	-1.35958	17.974	18.8499	18.669	18.2993	17.5325	18.053	18.9778	19.3928	19.7483	19.459	19.2936	18.647
+	2.59676	-1.00937	SF3B2	Splicing factor 3B subunit 2	Q13435	Q13435	10	10	10	21.6	21.6	21.6	100.23	0	300.27	43130000	104	7	3	4	8	4	6	6	3	4	9	5	7	5.33333	5.66667	-1.34129	18.5429	18.4358	18.8243	19.6457	19.0689	19.0242	20.2374	19.5426	19.3725	20.5682	19.9893	19.888
+	1.78933	-0.9923	POGZ	Pogo transposable element with ZNF domain	Q7Z3K3;Q7Z3K3-5;Q7Z3K3-7;Q7Z3K3-2;Q7Z3K3-3;Q7Z3K3-6;Q7Z3K3-4	Q7Z3K3;Q7Z3K3-5;Q7Z3K3-7;Q7Z3K3-2;Q7Z3K3-3;Q7Z3K3-6;Q7Z3K3-4	4	4	4	5	5	5	155.34	0	117.76	23487000	85	3	3	3	2	2	3	4	3	3	4	4	4	2.66667	3.66667	-1.17579	19.0273	17.7274	18.0791	18.3802	18.5183	18.5144	19.886	18.4525	18.4351	19.9123	19.7681	19.7465
+	2.70636	-0.992158	POLDIP3	Polymerase delta-interacting protein 3	Q9BY77;Q9BY77-2	Q9BY77;Q9BY77-2	3	3	3	10.9	10.9	10.9	46.089	0	52.89	11931000	22	3	2	2	3	3	3	3	2	2	3	3	3	2.66667	2.66667	-1.34289	17.7058	18.3824	18.2578	17.5693	18.0745	17.1845	18.5617	18.8921	18.8847	18.5719	19.5399	18.6768
+	4.30448	-0.986786	C18orf25	Uncharacterized protein C18orf25	Q96B23-2	Q96B23-2	5	5	1	29.7	29.7	5.5	37.048	0	172.89	89412000	293	4	4	3	4	4	4	4	4	4	5	4	5	3.83333	4.33333	-1.52776	20.7824	20.8216	21.0823	21.1707	20.4792	20.9658	22.207	21.4149	21.8954	21.9445	21.9323	21.8286
+	4.58098	-0.975918	TBC1D15	TBC1 domain family member 15	Q8TC07-3;Q8TC07-2;Q8TC07	Q8TC07-3;Q8TC07-2;Q8TC07	6	6	6	11.1	11.1	11.1	78.572	0	14.367	37447000	95	4	4	4	4	2	4	4	4	4	5	4	4	3.66667	4.16667	-1.53973	19.1609	19.0974	19.4127	18.8373	18.7673	18.738	19.9826	20.1994	20.2093	19.7441	19.8803	19.8533
+	6.31196	-0.969664	TP53BP1	Tumor suppressor p53-binding protein 1	Q12888;Q12888-2	Q12888;Q12888-2	39	39	2	38.7	38.7	1.8	213.57	0	323.31	687210000	1487	29	18	20	35	28	32	30	23	22	37	32	34	27	29.6667	-1.65657	20.9676	21.3448	20.9644	21.1083	21.1331	21.0522	22.0279	22.2884	22.0427	21.9897	22.1898	21.8498
+	5.82474	-0.964655	VIM	Vimentin	P08670;P12036;P07197;P07196;P41219;Q16352;P41219-2;P07197-2;P12036-2	P08670	14	14	13	36.9	36.9	35	53.651	0	215.4	170890000	276	9	6	6	12	8	11	7	6	6	13	8	11	8.66667	8.5	-1.61899	20.8557	20.8743	20.8074	20.937	20.6136	20.5117	21.7793	21.9145	21.631	21.9203	21.6162	21.5262
+	5.90239	-0.936641	HNRNPU	Heterogeneous nuclear ribonucleoprotein U	Q00839;Q00839-2	Q00839;Q00839-2	13	13	13	29.9	29.9	29.9	90.583	0	323.31	980470000	1195	12	7	7	13	12	11	11	7	7	12	11	12	10.3333	10	-1.58414	22.6664	22.609	22.6344	22.8825	22.8168	22.9704	23.7286	23.507	23.5865	23.9512	23.5997	23.8264
+	4.5239	-0.933016	TCP1	T-complex protein 1 subunit alpha	P17987	P17987	21	21	21	57.7	57.7	57.7	60.343	0	323.31	416510000	1100	15	11	11	18	17	18	14	10	11	19	16	18	15	14.6667	-1.48114	21.2188	21.0808	21.2145	21.5197	21.0178	21.5431	22.3975	21.9919	21.9591	22.544	22.1288	22.1713
+	4.34626	-0.910126	PALLD	Palladin	Q8WX93;Q8WX93-3;Q8WX93-8;Q8WX93-5;Q8WX93-2;Q8WX93-4;Q8WX93-9;Q8WX93-7;Q8WX93-6	Q8WX93;Q8WX93-3;Q8WX93-8;Q8WX93-5;Q8WX93-2;Q8WX93-4;Q8WX93-9	8	8	8	13.2	13.2	13.2	150.56	0	105.37	81748000	216	5	4	4	4	5	7	5	4	3	7	5	6	4.83333	5	-1.43773	19.7548	20.2515	20.0729	19.9014	19.7371	19.6067	20.859	20.7949	20.7439	21.1938	20.6118	20.5818
+	2.59472	-0.903389	C11orf84	Uncharacterized protein C11orf84	Q9BUA3	Q9BUA3	3	3	3	18.6	18.6	18.6	41.036	0	26.601	23815000	97	2	1	2	3	2	3	2	2	2	2	2	2		2	-1.24402	18.6818	18.811	19.0862	18.9313	18.3187	18.8447	19.5495	20.1478	20.1187	20.0411	19.1415	19.0953
+	4.28771	-0.886677	CCAR2	Cell cycle and apoptosis regulator protein 2	Q8N163;Q8N163-2	Q8N163;Q8N163-2	16	16	16	32.5	32.5	32.5	102.9	0	323.31	195610000	525	12	8	9	11	10	10	13	6	8	12	10	14	10	10.5	-1.40361	20.6175	20.9819	20.9802	20.4296	20.472	20.3775	21.5203	21.7582	21.693	21.49	21.4171	21.3
+	2.00307	-0.871871	GPS1	COP9 signalosome complex subunit 1	Q13098;Q13098-5;Q13098-7;Q13098-6	Q13098;Q13098-5;Q13098-7;Q13098-6	2	2	2	7.7	7.7	7.7	55.536	0	3.2373	15769000	25	2	2	2	2	2	2	2	2	2	2	2	2	2	2	-1.12537	18.037	19.1709	19.149	18.1768	18.5575	17.8357	19.0241	19.4543	19.2335	18.9497	19.8557	19.6409
+	2.27637	-0.848222	PSAT1	Phosphoserine aminotransferase	Q9Y617;Q9Y617-2	Q9Y617;Q9Y617-2	4	4	4	17.3	17.3	17.3	40.422	0	4.7141	16724000	6	3	4	3	3	3	4	4	3	3	4	3	4	3.33333	3.5	-1.14761	18.3312	18.5173	17.9296	18.1215	17.1136	18.4777	19.051	18.9029	18.7947	19.1744	19.1683	18.4891
+	2.46163	-0.834319	SHMT2	Serine hydroxymethyltransferase, mitochondrial	P34897;P34897-3;P34897-2;P34896;P34896-2;P34896-4;P34896-3	P34897;P34897-3;P34897-2	3	3	3	10.3	10.3	10.3	55.992	0	3.9779	15095000	9	2	2	2	2	1	1	2	2	2	3	2	2		2.16667	-1.16	18.6779	18.4322	18.6658	18.6121	17.9101	17.8327	19.2068	18.899	19.0863	18.974	19.0485	19.9221
+	1.9913	-0.821293	WDR44	WD repeat-containing protein 44	Q5JSH3;Q5JSH3-4;Q5JSH3-2	Q5JSH3;Q5JSH3-4;Q5JSH3-2	3	3	3	6	6	6	101.37	0	5.8226	13916000	12	2	2	2	3	1	2	2	2	2	3	2	3		2.33333	-1.08049	18.6008	18.9297	18.7882	18.4873	17.3691	18.1728	19.0117	19.3164	19.1397	19.7635	19.0673	18.977
+	2.99991	-0.818805	HCFC1	Host cell factor 1;HCF N-terminal chain 1;HCF N-terminal chain 2;HCF N-terminal chain 3;HCF N-terminal chain 4;HCF N-terminal chain 5;HCF N-terminal chain 6;HCF C-terminal chain 1;HCF C-terminal chain 2;HCF C-terminal chain 3;HCF C-terminal chain 4;HCF C-terminal chain 5;HCF C-terminal chain 6	P51610;P51610-4;P51610-2;P51610-3	P51610;P51610-4;P51610-2;P51610-3	20	20	20	17.2	17.2	17.2	208.73	0	70.602	160840000	387	13	8	11	12	9	15	13	11	11	16	13	16	11.3333	13.3333	-1.20676	19.6939	20.5186	20.2875	19.6279	20.0816	19.8352	20.5355	21.2569	20.9607	20.784	20.8153	20.6052
+	5.62836	-0.776198	HUWE1	E3 ubiquitin-protein ligase HUWE1	Q7Z6Z7;Q7Z6Z7-3	Q7Z6Z7;Q7Z6Z7-3	96	96	1	37.8	37.8	1	481.89	0	323.31	2245300000	5733	81	55	60	85	74	87	76	62	61	88	78	88	73.6667	75.5	-1.33591	21.942	21.9087	22.0552	21.909	21.7884	21.902	22.8841	22.3988	22.6215	22.8718	22.7022	22.6841
+	4.20679	-0.73829	MKI67	Antigen KI-67	P46013;P46013-2	P46013;P46013-2	30	30	30	16.3	16.3	16.3	358.69	0	224.85	324380000	620	21	10	13	27	15	24	19	9	11	25	14	27	18.3333	17.5	-1.20605	21.1465	21.5191	21.5403	21.055	21.0333	21.0699	22.032	21.9753	22.1843	21.7886	21.9569	21.8567
+	3.33668	-0.715101	EIF4G1	Eukaryotic translation initiation factor 4 gamma 1	Q04637;Q04637-3;Q04637-8;Q04637-5;Q04637-4;Q04637-9;Q04637-6;Q04637-7;O43432;O43432-4;O43432-3	Q04637;Q04637-3;Q04637-8;Q04637-5;Q04637-4;Q04637-9;Q04637-6;Q04637-7	23	23	23	24.4	24.4	24.4	175.49	0	323.31	514840000	1243	21	17	17	19	15	18	21	18	17	20	17	21	17.8333	19	-1.11721	21.8094	21.9896	22.091	21.6422	21.4606	21.4351	22.6092	22.703	22.5595	22.4252	22.2377	22.184
+	3.83081	-0.708445	TPR	Nucleoprotein TPR	P12270;P12270-2	P12270	38	38	38	25.1	25.1	25.1	267.29	0	323.31	551120000	1434	33	16	19	34	26	31	33	18	19	33	28	35	26.5	27.6667	-1.14315	20.8999	21.161	21.2705	20.8173	20.9729	20.7097	21.633	22.0197	21.7294	21.6398	21.6726	21.3875
+	3.36264	-0.693722	NASP	Nuclear autoantigenic sperm protein	P49321;P49321-3;P49321-4;P49321-2	P49321;P49321-3;P49321-4;P49321-2	14	14	14	38.5	38.5	38.5	85.237	0	197.48	105040000	522	12	11	8	9	11	11	12	11	10	12	12	12	10.3333	11.5	-1.09281	19.7235	19.9448	19.9837	19.4608	19.2809	19.7389	20.4201	20.5271	20.497	20.5438	20.1999	20.1071

## Sheet: below significance level (#356)
Student's T-test Significant Q69BzF_R54BzF	-LOG(P-value)	Difference	Gene names	Protein names	Protein IDs	Majority protein IDs	Peptides	Razor + unique peptides	Unique peptides	Sequence coverage [%]	Unique + razor sequence coverage [%]	Unique sequence coverage [%]	Mol. weight [kDa]	Q-value	Score	Intensity	MS/MS count	Peptides Q69BzF_01	Peptides Q69BzF_02	Peptides Q69BzF_03	Peptides Q69BzF_04	Peptides Q69BzF_05	Peptides Q69BzF_06	Peptides R54BzF_01	Peptides R54BzF_02	Peptides R54BzF_03	Peptides R54BzF_04	Peptides R54BzF_05	Peptides R54BzF_06	average number of peptides (Q69BzF)	average number of peptides (R54BzF)	Student's T-test Test statistic Q69BzF_R54BzF	LFQ intensity Q69BzF_01	LFQ intensity Q69BzF_02	LFQ intensity Q69BzF_03	LFQ intensity Q69BzF_04	LFQ intensity Q69BzF_05	LFQ intensity Q69BzF_06	LFQ intensity R54BzF_01	LFQ intensity R54BzF_02	LFQ intensity R54BzF_03	LFQ intensity R54BzF_04	LFQ intensity R54BzF_05	LFQ intensity R54BzF_06
	1.56448	-0.849249	KIAA1598	Shootin-1	A0MZ66;A0MZ66-5;A0MZ66-6;A0MZ66-3;A0MZ66-7;A0MZ66-8;A0MZ66-4;A0MZ66-2	A0MZ66;A0MZ66-5;A0MZ66-6;A0MZ66-3;A0MZ66-7;A0MZ66-8;A0MZ66-4	5	5	5	14.3	14.3	14.3	71.639	0	42.851	14436000	23	4	1	1	4	3	4	2	2	2	3	2	3		2.33333	-1.02475	18.8409	17.8981	17.2953	18.4629	17.2381	18.8485	18.7355	18.9877	19.0069	18.7334	19.5677	18.648
	0.803273	-0.531395	SMCHD1	Structural maintenance of chromosomes flexible hinge domain-containing protein 1	A6NHR9;A6NHR9-2;A6NHR9-3	A6NHR9;A6NHR9-2	7	7	7	5.7	5.7	5.7	226.37	0	16.422	19782000	56	6	1	2	5	2	5	3	2	2	5	5	6		3.83333	-0.626954	18.1234	17.5119	19.2216	18.3035	18.7585	19.2181	18.1912	19.3943	19.5603	19.2143	18.6546	19.3107
	0.917441	0.249442	EIF3C;EIF3CL	Eukaryotic translation initiation factor 3 subunit C;Eukaryotic translation initiation factor 3 subunit C-like protein	Q99613;B5ME19;Q99613-2	Q99613;B5ME19;Q99613-2	8	8	8	12.5	12.5	12.5	105.34	0	29.767	55859000	106	7	3	2	6	5	6	6	3	2	6	5	6	4.83333	4.66667	0.385438	20.0563	20.6344	20.6215	19.9137	20.5151	20.235	19.8163	20.1637	20.2909	20.0789	20.2367	19.8928
	1.63429	0.508138	SMAP	Small acidic protein	O00193	O00193	2	2	2	21.3	21.3	21.3	20.332	0	191.05	75910000	190	2	2	2	2	2	2	2	2	2	2	2	2	2	2	0.736628	21.5202	22.2053	21.9527	21.2977	21.5615	21.543	20.8423	21.6727	21.184	21.4325	20.9598	20.9403
	0.121151	0.0649945	SUPT5H	Transcription elongation factor SPT5	O00267;O00267-2	O00267;O00267-2	12	12	12	22.8	22.8	22.8	121	0	112.13	126970000	228	7	7	6	11	9	11	7	8	7	7	9	10	8.5	8	0.0923234	20.5193	21.2002	20.905	20.6102	20.369	20.2653	20.5314	21.0823	20.8691	20.6023	20.236	20.1581
	2.24953	0.722489	CLIC1	Chloride intracellular channel protein 1	O00299	O00299	6	6	6	41.5	41.5	41.5	26.922	0	86.908	103500000	215	5	4	4	5	5	6	5	4	4	4	5	5	4.83333	4.5	1.02361	20.6742	21.3865	21.1362	20.6062	20.75	20.6091	19.7838	20.7724	20.4297	19.9549	19.8408	20.0457
	0.910522	-0.368125	AGRN	Agrin;Agrin N-terminal 110 kDa subunit;Agrin C-terminal 110 kDa subunit;Agrin C-terminal 90 kDa fragment;Agrin C-terminal 22 kDa fragment	O00468-6;O00468-3;O00468;O00468-5;O00468-4;O00468-7;O00468-2	O00468-6;O00468-3;O00468;O00468-5;O00468-4;O00468-7;O00468-2	17	17	17	19.3	19.3	19.3	214.84	0	173.93	85476000	176	11	9	9	13	11	13	12	9	10	10	11	15	11	11.1667	-0.512377	19.9449	20.2525	20.3242	19.0003	19.783	19.6688	20.1978	20.5677	20.361	20.0427	20.1028	19.9103
	0.563255	0.32314	NOP56	Nucleolar protein 56	O00567	O00567	2	2	2	6.7	6.7	6.7	66.049	0	3.8429	14041000	26	2	2	2	2	2	2	2	2	1	2	2	2	2		0.414921	18.409	18.6264	18.7081	18.7505	18.7399	18.5471	18.3294	18.5974	16.9719	18.565	18.5959	18.7825
	2.15566	-0.466231	KPNA4	Importin subunit alpha-3	O00629	O00629	5	5	4	19	19	16.3	57.886	0	25.518	69996000	232	4	5	4	5	5	5	4	5	5	5	5	5	4.66667	4.83333	-0.730899	19.4367	19.8738	19.9918	19.7403	19.1079	19.6422	20.1143	20.2129	20.096	20.1839	19.9068	20.0763
	2.43078	-0.460841	AP3D1	AP-3 complex subunit delta-1	O14617;O14617-5;O14617-4;O14617-2;O14617-3	O14617;O14617-5;O14617-4;O14617-2	6	6	6	8.9	8.9	8.9	130.16	0	70.083	55985000	350	5	6	6	5	5	5	5	6	5	5	5	5	5.33333	5.16667	-0.740316	18.9941	19.2923	19.4145	19.0695	19.0341	18.9689	19.4756	19.7948	19.8621	19.7374	19.3788	19.2896
	0.587433	0.516541	BACH1	Transcription regulator protein BACH1	O14867	O14867	5	5	5	10.2	10.2	10.2	81.957	0	9.4734	17604000	31	4	4	4	2	4	3	3	1	4	2	3	2	3.5		0.554709	19.3446	18.4207	18.4664	19.1418	20.3361	19.5645	19.0825	17.3232	18.3393	19.513	18.8612	19.0557
	1.90199	0.380427	XPO1	Exportin-1	O14980	O14980	25	25	25	37.3	37.3	37.3	123.38	0	323.31	657990000	1345	22	18	19	23	22	23	21	16	16	22	21	21	21.1667	19.5	0.608417	22.3091	22.0524	22.6244	22.5157	22.0049	22.1197	21.8136	22.1572	21.9948	21.8409	21.6614	21.8758
	1.05731	-0.380866	SEC16A	Protein transport protein Sec16A	O15027;O15027-2;O15027-4;O15027-3	O15027;O15027-2;O15027-4;O15027-3	17	17	1	16.6	16.6	1.7	251.89	0	64.691	111690000	365	12	7	9	12	15	15	12	6	9	11	11	13	11.6667	10.3333	-0.543161	19.7384	20.3462	20.0924	19.534	19.7754	19.5431	19.8946	20.7747	20.5543	19.8223	20.1292	20.1396
	0.430243	0.125692	U2SURP	U2 snRNP-associated SURP motif-containing protein	O15042;O15042-2;O15042-3	O15042;O15042-2;O15042-3	7	7	7	11.4	11.4	11.4	118.29	0	142.55	45344000	162	4	3	3	6	4	4	3	3	3	7	4	4	4	4	0.198162	19.6645	20.2482	19.8607	19.7201	19.7054	19.5768	19.5645	20.0301	19.8527	19.6248	19.4903	19.459
	1.45945	-0.792433	TRIM24	Transcription intermediary factor 1-alpha	O15164;O15164-2	O15164;O15164-2	3	3	3	5.3	5.3	5.3	116.83	0	21.562	11186000	19	3	2	2	2	1	2	3	2	2	2	3	3		2.5	-0.961138	18.7901	18.289	18.4474	18.1797	17.1631	18.8679	18.56	18.7765	18.6886	19.5882	19.0961	19.7824
	0.0144471	-0.00824706	LAMA5	Laminin subunit alpha-5	O15230	O15230	8	8	8	4.1	4.1	4.1	399.73	0	21.503	39941000	60	6	5	4	5	5	6	7	6	7	5	5	5	5.16667	5.83333	-0.0118476	19.2109	20.0757	19.5844	19.1559	19.479	19.395	19.0554	19.9579	19.7771	19.5032	19.5024	19.1544
	0.825143	-0.281426	RNF113A	RING finger protein 113A	O15541	O15541	4	4	4	23	23	23	38.787	0	45.386	62394000	49	4	2	2	4	3	4	4	3	4	4	3	3	3.16667	3.5	-0.413691	20.5016	21.0417	21.0347	20.3542	20.6948	20.6269	20.9459	21.0904	21.3184	21.0872	21.1615	20.3391
	0.376714	0.179472	TTI1	TELO2-interacting protein 1 homolog	O43156	O43156	3	3	3	5.2	5.2	5.2	122.07	0	7.2817	10998000	48	3	3	3	3	3	3	3	3	3	3	2	3	3	2.83333	0.251567	18.2832	17.8574	18.7426	18.2963	17.6801	17.7747	17.7275	17.9549	18.5175	17.6139	17.7181	18.0256
	3.31033	-0.608639	PHGDH	D-3-phosphoglycerate dehydrogenase	O43175	O43175	8	8	8	19.1	19.1	19.1	56.65	0	24.079	34826000	233	4	2	3	6	3	7	3	2	2	5	3	7	4.16667	3.66667	-0.98136	19.3773	19.0286	19.3111	19.5528	19.0954	19.347	19.7946	19.6749	20.06	20.2558	19.7233	19.8556
	1.32694	-0.416862	SART1	U4/U6.U5 tri-snRNP-associated protein 1	O43290	O43290	7	7	7	15.1	15.1	15.1	90.254	0	34.172	42367000	43	4	4	4	3	4	5	4	4	4	5	4	4	4	4.16667	-0.609284	19.6339	20.1025	20.1729	19.6013	19.6275	19.7753	20.1358	20.7088	20.5931	19.992	20.2687	19.7162
	0.399943	-0.178816	ACTN4	Alpha-actinin-4	O43707;O43707-2;O43707-3;P35609;P35609-2;Q08043	O43707;O43707-2;O43707-3	15	15	7	22	22	12.1	104.85	0	67.3	127610000	198	12	4	5	14	8	12	8	6	6	11	6	10	9.16667	7.83333	-0.254508	21.224	21.7098	21.515	21.4214	21.5042	21.1805	21.7188	22.2087	21.9672	20.9423	21.3951	21.3958
	0.755561	0.361773	HTATSF1	HIV Tat-specific factor 1	O43719	O43719	6	6	6	17.5	17.5	17.5	85.852	0	204.8	51005000	78	5	4	4	5	6	5	5	4	4	5	6	4	4.83333	4.66667	0.483551	19.6127	20.3412	19.9594	19.5428	19.6163	19.5625	19.3935	19.8037	19.8374	19.4273	19.5798	18.4224
	1.63947	0.766656	AKAP8	A-kinase anchor protein 8	O43823	O43823	4	4	4	13.4	13.4	13.4	76.107	0	25.789	15465000	52	4	3	3	4	3	4	4	3	4	4	3	4	3.5	3.66667	0.975831	18.7211	18.5351	19.1777	19.2929	17.9563	19.118	17.6226	18.1919	17.6302	18.7872	17.6358	18.3336
	0.488022	0.84363	CALU	Calumenin	O43852;O43852-3;O43852-6;O43852-4;O43852-15;O43852-10;O43852-5;O43852-2;O43852-13;O43852-14;O43852-9;O43852-11;O43852-8	O43852;O43852-3;O43852-6;O43852-4;O43852-15;O43852-10;O43852-5;O43852-2	6	6	6	29.5	29.5	29.5	37.106	0	14.14	113250000	116	3	2	2	4	4	5	3	1	1	6	3	4	3.33333		0.641476	21.0247	21.3728	21.6849	20.4533	21.2319	21.0381	21.7297	18.2002	17.3972	21.5083	21.6482	21.2603
	1.10364	-0.195485	RAD21	Double-strand-break repair protein rad21 homolog	O60216	O60216	6	6	6	20.1	20.1	20.1	71.689	0	90.873	114720000	286	6	4	5	6	6	6	5	5	5	6	6	5	5.5	5.33333	-0.32588	21.0048	21.0153	21.0946	20.906	20.8904	20.652	21.281	21.2332	21.2118	21.229	20.9784	20.8025
	1.24319	-0.38234	DHX16	Putative pre-mRNA-splicing factor ATP-dependent RNA helicase DHX16	O60231	O60231	4	4	4	6.5	6.5	6.5	119.26	0	7.8492	23234000	23	4	3	2	4	4	3	4	3	3	3	2	2	3.33333	2.83333	-0.564021	18.9233	19.7579	19.3682	19.0879	19.1961	19.0687	19.7953	20.163	19.45	19.5149	19.5199	19.253
	0.714564	-0.209468	TBC1D4	TBC1 domain family member 4	O60343;O60343-2;O60343-3;O60343-4;O60343-5	O60343;O60343-2;O60343-3	7	7	7	6.8	6.8	6.8	146.56	0	33.704	59087000	122	6	4	3	5	5	5	5	2	3	7	5	6	4.66667	4.66667	-0.322232	19.903	20.4287	20.4586	19.8212	19.963	19.794	19.9279	20.21	20.5558	20.3704	20.3364	20.2248
	2.26348	0.450693	SYNCRIP	Heterogeneous nuclear ribonucleoprotein Q	O60506;O60506-3;O60506-4;O60506-2;O60506-5	O60506;O60506-3;O60506-4;O60506-2;O60506-5	9	9	8	20.1	20.1	18.8	69.602	0	76.387	124740000	281	7	7	7	8	7	8	7	5	7	7	5	6	7.33333	6.16667	0.718014	20.8526	21.1228	21.2786	20.79	20.7346	20.7889	20.2321	20.67	20.8065	20.2934	20.3914	20.4699
	1.73221	-0.703012	BUB1B	Mitotic checkpoint serine/threonine-protein kinase BUB1 beta	O60566;O60566-3;O60566-2	O60566;O60566-3;O60566-2	8	8	8	14.6	14.6	14.6	119.54	0	85.255	39811000	152	6	4	5	7	7	7	7	6	5	6	7	7	6	6.33333	-0.936942	18.8067	19.3214	19.6576	18.8748	18.7614	19.0053	19.7849	20.3358	20.2963	18.9826	19.6673	19.5783
	1.25865	0.754187	PLOD3	Procollagen-lysine,2-oxoglutarate 5-dioxygenase 3	O60568	O60568	4	4	4	7.3	7.3	7.3	84.784	0	6.1034	23367000	13	3	3	3	3	3	4	3	3	3	2	2	3	3.16667	2.66667	0.889923	21.4296	20.576	20.3833	19.2552	20.4163	20.8673	19.9222	19.914	19.2553	19.0648	20.1366	20.1098
	1.34959	0.463642	DIAPH1	Protein diaphanous homolog 1	O60610;O60610-2;O60610-3	O60610;O60610-2;O60610-3	11	11	11	13.5	13.5	13.5	141.35	0	87.682	86717000	205	10	4	5	8	6	10	8	4	3	5	6	8	7.16667	5.66667	0.660352	20.6232	21.5729	21.1519	20.7901	20.8976	20.698	20.0263	20.9689	20.8049	20.3179	20.5021	20.3317
	0.999702	0.318912	CTNND1	Catenin delta-1	O60716;O60716-3;O60716-2;O60716-6;O60716-5;O60716-7;O60716-9;O60716-8;O60716-10;O60716-12;O60716-14;O60716-11;O60716-13;O60716-17;O60716-16;O60716-15;O60716-23;O60716-4;O60716-22;O60716-24;O60716-20;O60716-18;O60716-19;O60716-21;O60716-29;O60716-27;O60716-25;O60716-28;O60716-30;O60716-31;O60716-32;O60716-26	O60716;O60716-3;O60716-2;O60716-6;O60716-5;O60716-7;O60716-9;O60716-8;O60716-10;O60716-12;O60716-14;O60716-11;O60716-13;O60716-17;O60716-16;O60716-15;O60716-23;O60716-4;O60716-22;O60716-24;O60716-20;O60716-18;O60716-19;O60716-21;O60716-29;O60716-27;O60716-25;O60716-28;O60716-30;O60716-31;O60716-32;O60716-26	6	6	6	12.4	12.4	12.4	108.17	0	21.447	37276000	106	4	4	5	4	4	5	3	3	4	4	3	3	4.33333	3.33333	0.471766	19.8302	20.1188	20.183	19.5385	19.7733	19.9523	19.6998	20.0193	19.859	19.0721	19.2579	19.5747
	0.582046	0.267302	EIF5B	Eukaryotic translation initiation factor 5B	O60841	O60841	11	11	11	15.7	15.7	15.7	138.83	0	57.872	113100000	181	8	6	5	8	8	10	5	5	5	8	8	10	7.5	6.83333	0.368817	21.1747	21.7035	21.7189	21.165	20.7978	20.8569	20.7691	21.2491	21.4607	21.1857	20.5634	20.585
	1.20222	-0.431605	ZC3H11A	Zinc finger CCCH domain-containing protein 11A	O75152;A0A1B0GTU1	O75152	9	9	9	22.3	22.3	22.3	89.13	0	80.713	49815000	152	6	3	5	7	6	7	6	5	6	6	7	6	5.66667	6	-0.611184	19.4106	20.2017	19.7734	19.0615	19.5239	19.3732	19.7448	20.4431	20.3332	19.8143	19.9093	19.6893
	0.129908	-0.0357698	SF3B1	Splicing factor 3B subunit 1	O75533;O75533-2	O75533	19	19	19	26.5	26.5	26.5	145.83	0	140.59	208070000	551	15	11	10	15	14	17	13	11	11	16	14	15	13.6667	13.3333	-0.0590796	20.9694	21.3412	21.1555	21.0578	21.0041	20.8065	20.9316	21.3547	21.2978	20.974	21.0068	20.9842
	1.43083	-0.22287	SNRNP200	U5 small nuclear ribonucleoprotein 200 kDa helicase	O75643;O75643-2	O75643	38	38	38	27.2	27.2	27.2	244.5	0	323.31	529210000	1144	32	25	24	30	29	34	29	23	24	29	27	30	29	27	-0.376012	24.0283	24.1548	24.4693	24.2521	23.9585	24.0877	24.2432	24.4492	24.5475	24.4982	24.2363	24.3135
	1.16132	-0.334803	NUP155	Nuclear pore complex protein Nup155	O75694;O75694-2	O75694;O75694-2	11	11	11	12.4	12.4	12.4	155.2	0	47.542	115340000	248	9	10	9	11	7	9	10	9	9	8	7	7	9.16667	8.33333	-0.503958	20.5522	20.8548	21.0815	20.3836	20.3988	20.6312	20.8935	21.2373	21.413	20.6761	20.6895	21.0017
	1.3796	-0.505727	WDHD1	WD repeat and HMG-box DNA-binding protein 1	O75717;O75717-2	O75717;O75717-2	6	6	6	7.8	7.8	7.8	125.97	0	323.31	38492000	147	4	3	3	4	4	4	3	3	3	5	3	3	3.66667	3.33333	-0.705705	19.5301	20.2193	19.9272	19.1085	19.7067	19.4262	19.9336	20.7678	20.3704	20.0253	20.0934	19.7619
	0.62595	-0.426985	PIAS1	E3 SUMO-protein ligase PIAS1	O75925;O75925-2;O75925-3	O75925;O75925-2	5	5	4	12.1	12.1	9.8	71.835	0	37.6	46906000	75	3	3	2	4	3	5	3	2	2	4	2	5	3.33333	3	-0.508836	20.5916	18.6881	20.3701	20.9093	20.0671	20.4927	20.8657	20.9225	20.7287	20.553	20.3804	20.2305
	2.09586	0.519041	DNAJC8	DnaJ homolog subfamily C member 8	O75937	O75937	2	2	2	20.9	20.9	20.9	29.841	0	232.87	13701000	90	2	2	2	2	2	2	2	2	2	2	2	2	2	2	0.789649	19.0672	18.4672	18.477	19.1494	18.5428	18.9067	18.5431	18.0655	18.0433	18.5343	18.1733	18.1365
	0.695771	-0.492105	GLRX3	Glutaredoxin-3	O76003	O76003	3	3	3	15.8	15.8	15.8	37.432	0	5.467	8960200	13	3	1	2	1	3	2	2	3	2	2	3	2		2.33333	-0.572274	19.199	17.9194	17.2954	17.5755	18.6066	18.8742	18.8351	18.3168	19.3179	18.1107	18.9906	18.8516
	0.602037	0.563479	CLPX	ATP-dependent Clp protease ATP-binding subunit clpX-like, mitochondrial	O76031	O76031	6	6	6	12.6	12.6	12.6	69.223	0	13.625	26710000	42	4	2	2	6	4	5	4	1	1	5	4	5	3.83333		0.586098	19.6646	18.4067	18.5087	19.5246	19.8241	20.0378	19.3021	17.7989	17.4744	19.2961	19.5742	19.14
	1.74172	-0.214624	MTA2	Metastasis-associated protein MTA2	O94776;O94776-2	O94776;O94776-2	11	11	10	24.7	24.7	23.2	75.022	0	102.96	139830000	296	11	7	8	9	6	8	8	9	8	7	6	8	8.16667	7.66667	-0.372561	21.0574	21.1609	21.0505	20.8907	21.0646	20.9963	21.0018	21.4665	21.2125	21.3095	21.3597	21.1583
	0.505306	-0.242385	UBXN7	UBX domain-containing protein 7	O94888	O94888	5	5	5	14.9	14.9	14.9	54.862	0	10.636	50034000	95	3	2	2	4	3	4	3	2	2	4	3	4	3	3	-0.333026	19.8465	20.396	20.2113	19.5798	19.4483	19.4189	20.1034	20.6006	20.3242	19.9744	19.8332	19.5195
	0.407946	-0.182011	USP19	Ubiquitin carboxyl-terminal hydrolase 19	O94966;O94966-3;O94966-7;O94966-4;O94966-6;O94966-5;O94966-2	O94966;O94966-3;O94966-7;O94966-4;O94966-6;O94966-5;O94966-2	8	8	8	14.6	14.6	14.6	145.65	0	30.72	59161000	208	7	6	6	7	7	8	7	6	7	8	6	7	6.83333	6.83333	-0.258925	19.681	20.3267	20.478	19.5684	19.5225	19.8333	19.8836	20.4402	20.4345	19.7628	19.9456	20.0354
	0.193086	0.0698837	UBR5	E3 ubiquitin-protein ligase UBR5	O95071;O95071-2	O95071;O95071-2	13	13	13	9.3	9.3	9.3	309.35	0	61.091	76154000	195	10	7	10	11	10	10	9	8	8	11	9	9	9.66667	9	0.108282	19.7091	20.2335	20.2624	19.8042	19.6904	19.7064	19.6015	20.1038	20.1272	19.6677	19.6813	19.8053
	1.23896	0.439926	KIF4A	Chromosome-associated kinesin KIF4A	O95239;O95239-2;Q2VIQ3	O95239;O95239-2	9	9	9	12.5	12.5	12.5	139.88	0	26.271	53490000	128	6	4	5	7	8	8	6	6	5	6	7	7	6.33333	6.16667	0.623809	19.9063	20.4318	20.2665	19.547	19.7574	19.6442	19.2455	19.8599	19.8386	18.9252	19.5009	19.5434
	2.01073	0.377129	IPO7	Importin-7	O95373	O95373	12	12	12	18.1	18.1	18.1	119.52	0	101.73	149180000	479	8	8	6	11	7	11	8	6	6	10	7	10	8.5	7.83333	0.609795	20.821	20.5068	20.546	21.1339	20.8228	20.5908	20.3067	20.0936	20.5848	20.3827	20.3218	20.4688
	0.210885	0.0599877	AHSA1	Activator of 90 kDa heat shock protein ATPase homolog 1	O95433;O95433-2	O95433;O95433-2	6	6	6	26.6	26.6	26.6	38.274	0	31.423	84302000	239	4	2	2	6	6	6	3	3	2	5	5	6	4.33333	4	0.0974335	20.9423	21.1145	20.7953	21.1024	20.8819	20.8295	20.6848	21.248	20.7451	21.1527	20.7669	20.7084
	0.982854	0.270641	TDP2	Tyrosyl-DNA phosphodiesterase 2	O95551;O95551-2;O95551-3	O95551;O95551-2;O95551-3	4	4	4	14.9	14.9	14.9	40.929	0	87.392	24659000	54	4	2	2	4	3	4	3	2	2	4	2	3	3.16667	2.66667	0.41551	19.4008	20.0878	19.837	19.7317	19.6643	19.3627	19.2135	19.6272	19.3831	19.7974	19.167	19.2723
	0.522367	0.214973	AP2A1	AP-2 complex subunit alpha-1	O95782;O95782-2;O94973;O94973-3;O94973-2	O95782;O95782-2	5	5	5	9.7	9.7	9.7	107.54	0	30.987	56607000	249	5	5	5	4	5	5	4	4	4	4	4	4	4.83333	4	0.308504	19.75	19.8922	20.2701	19.0828	19.596	19.9279	19.4898	19.4693	20.005	19.2426	19.3423	19.6803
	0.663017	-0.693443	BAG3	BAG family molecular chaperone regulator 3	O95817	O95817	6	6	6	24.7	24.7	24.7	61.594	0	76.722	27503000	100	5	2	2	4	3	5	5	3	3	5	4	5	3.5	4.16667	-0.675485	19.1316	19.4158	17.3338	18.9461	19.5935	19.6721	19.7156	19.1899	18.1375	19.9172	20.7005	20.5929
	3.78848	0.613082	LDHA	L-lactate dehydrogenase A chain	P00338;P00338-2;P00338-3;P00338-5;P00338-4	P00338;P00338-2;P00338-3;P00338-5;P00338-4	4	4	4	16.6	16.6	16.6	36.688	0	65.543	90277000	150	4	2	3	4	4	4	3	2	2	4	4	4	3.5	3.16667	1.01354	21.0887	21.4031	21.4492	21.0092	21.1343	21.0321	20.3595	20.8045	20.7032	20.4095	20.5382	20.6233
	0.314697	0.279359	EGFR	Epidermal growth factor receptor	P00533;P00533-2;P00533-4;P00533-3	P00533	6	6	6	9.7	9.7	9.7	134.28	0	13.47	29980000	51	4	4	4	5	4	5	4	3	5	3	3	5	4.33333	3.83333	0.315726	18.9031	19.1929	19.6203	17.7313	19.6586	19.449	18.7045	18.8747	19.1452	17.6879	19.0435	19.4232
	1.93266	0.308163	PGK1	Phosphoglycerate kinase 1	P00558;P00558-2;P07205	P00558;P00558-2	10	10	10	35.7	35.7	35.7	44.614	0	74.696	200890000	205	10	7	8	9	9	10	10	7	8	9	9	10	8.83333	8.83333	0.513508	21.3675	21.5021	21.1124	21.2887	21.2308	21.2965	21.0107	21.2265	20.6945	21.1088	20.7888	21.1198
	0.834837	-0.468145	LMNA	Prelamin-A/C;Lamin-A/C	P02545;P02545-5;P02545-4;P02545-3;P02545-2;P02545-6	P02545;P02545-5;P02545-4;P02545-3;P02545-2;P02545-6	13	13	13	28.6	28.6	28.6	74.139	0	323.31	369630000	908	11	6	7	12	11	13	10	7	7	13	11	13	10	10.1667	-0.587248	21.8858	21.6598	21.2989	22.5161	21.7039	22.4816	22.2409	21.9491	21.7561	23.1741	22.3519	22.8829
	0.0262799	0.0760883	CSTB	Cystatin-B	P04080	P04080	3	3	3	58.2	58.2	58.2	11.139	0	28.476	81030000	137	3	2	2	3	2	3	3	3	3	3	2	3	2.5	2.83333	0.0504767	21.0002	18.4186	18.0532	20.9715	21.4166	20.8283	20.3032	17.6064	17.5567	21.2548	21.5585	21.9522
	1.61894	-0.616706	TK1	Thymidine kinase, cytosolic	P04183	P04183	7	7	7	50.4	50.4	50.4	25.468	0	20.781	76101000	195	3	6	3	7	3	5	4	4	4	6	4	6	4.5	4.66667	-0.842313	20.0193	20.5823	20.8525	20.764	20.3368	19.8006	20.5595	21.453	21.2225	21.3395	20.883	20.5983
	0.68901	-0.356561	RPLP2	60S acidic ribosomal protein P2	P05387;P05386-2	P05387	4	3	3	65.2	50.4	50.4	11.665	0	67.696	108140000	201	4	3	3	4	4	4	3	3	3	4	3	4	3.66667	3.33333	-0.467456	20.7743	21.6519	21.6142	20.1716	21.0026	21.2811	21.2868	21.855	21.5952	20.9227	21.4565	21.5189
	2.24378	-0.592107	RPLP0;RPLP0P6	60S acidic ribosomal protein P0;60S acidic ribosomal protein P0-like	P05388;P05388-2;Q8NHW5	P05388;P05388-2;Q8NHW5	6	6	6	34.1	34.1	34.1	34.273	0	132.1	157550000	599	6	4	5	5	4	6	5	4	5	6	4	6	5	5	-0.884981	20.8003	21.3392	20.7213	20.8005	21.2915	20.6248	21.2039	22.022	21.363	21.604	21.4735	21.4637
	2.82006	-0.484434	ATP5B	ATP synthase subunit beta, mitochondrial	P06576	P06576	13	13	13	41.6	41.6	41.6	56.559	0	29.997	98526000	299	9	8	5	12	8	9	9	8	4	9	7	10	8.5	7.83333	-0.791378	20.5309	20.5719	21.0412	20.5809	20.7788	20.4545	21.3799	21.0021	21.2648	21.0786	20.9297	21.2098
	0.0216596	0.00848961	EPRS	Bifunctional glutamate/proline--tRNA ligase;Glutamate--tRNA ligase;Proline--tRNA ligase	P07814	P07814	22	22	22	24.7	24.7	24.7	170.59	0	147.53	341520000	709	18	13	15	20	18	18	17	14	13	18	14	18	17	15.6667	0.0133546	21.319	21.7921	21.7738	21.3881	21.3517	21.2884	21.2563	21.7715	21.7797	21.4195	21.3085	21.3268
	1.67277	-0.72244	SLC3A2	4F2 cell-surface antigen heavy chain	P08195;P08195-3;P08195-2;P08195-4	P08195;P08195-3;P08195-2;P08195-4	6	6	6	15.7	15.7	15.7	67.993	0	10.298	50108000	56	4	5	4	6	5	5	5	6	6	5	6	6	4.83333	5.66667	-0.944657	19.1229	18.7785	19.8663	18.1955	19.6437	19.1603	19.6115	20.1733	19.8458	19.5269	20.0154	19.9288
	1.97302	0.475309	SNRNP70	U1 small nuclear ribonucleoprotein 70 kDa	P08621;P08621-2;P08621-3;P08621-4	P08621;P08621-2;P08621-3	5	5	5	19.9	19.9	19.9	51.556	0	69.953	25793000	147	3	3	3	5	2	3	3	2	3	4	2	4	3.16667	3	0.729311	20.0299	20.0372	19.7199	19.8295	19.9386	20.1568	19.5295	18.9247	19.2629	19.6954	19.5771	19.8706
	1.39707	0.563017	ANXA5	Annexin A5	P08758	P08758	2	2	2	12.8	12.8	12.8	35.936	0	14.575	18912000	70	2	2	2	2	2	2	2	2	2	2	2	2	2	2	0.762116	19.1922	19.4639	19.5547	18.4823	18.5097	18.8364	18.6197	18.2659	19.066	18.0874	18.352	18.2701
	0.511558	-0.148072	POLA1	DNA polymerase alpha catalytic subunit	P09884	P09884	14	14	14	17.1	17.1	17.1	165.91	0	275.1	142330000	409	13	8	8	9	11	12	9	7	8	9	10	10	10.1667	8.83333	-0.232149	21.0849	21.5865	21.3134	20.9584	21.4219	20.9764	21.3872	21.6754	21.4499	21.2475	21.4458	21.0243
	2.10805	-0.361785	HSPA1A;HSPA1B	Heat shock 70 kDa protein 1A;Heat shock 70 kDa protein 1B	P0DMV8;P0DMV9;P0DMV8-2;P48741	P0DMV8;P0DMV9;P0DMV8-2	18	17	10	47.7	45.7	28.5	70.051	0	323.31	1086800000	1362	16	12	16	15	13	15	14	13	14	17	12	15	14.5	14.1667	-0.593969	22.4201	22.8976	22.8369	22.3845	22.4019	22.4317	22.9289	23.0281	23.0512	22.977	22.8163	22.7419
	3.61138	0.564824	DLAT	Dihydrolipoyllysine-residue acetyltransferase component of pyruvate dehydrogenase complex, mitochondrial	P10515	P10515	8	8	8	21.5	21.5	21.5	68.996	0	18.786	146960000	286	8	8	7	7	7	6	8	7	6	6	7	7	7.16667	6.83333	0.938555	20.7023	21.178	21.0415	20.8508	20.9195	20.8739	20.1898	20.5897	20.5961	20.3405	20.1842	20.2767
	0.474709	0.440866	CLU	Clusterin;Clusterin beta chain;Clusterin alpha chain	P10909;P10909-3;P10909-4;P10909-6;P10909-5;P10909-2	P10909;P10909-3;P10909-4;P10909-6;P10909-5;P10909-2	4	4	4	14	14	14	52.494	0	14.062	17625000	58	3	2	3	3	2	2	3	2	1	1	2	3	2.5		0.471291	19.7141	20.1663	18.5953	20.3364	19.2756	19.1899	19.6444	19.5224	18.34	17.8691	20.0872	19.1693
	0.995515	-0.181022	HSPA5	78 kDa glucose-regulated protein	P11021	P11021	19	18	18	39	39	39	72.332	0	323.31	716020000	995	16	11	11	18	14	17	17	12	10	18	14	18	14.5	14.8333	-0.30159	23.0011	23.362	23.11	23.05	23.1652	22.889	23.3001	23.5409	23.2064	23.1088	23.437	23.0705
	1.55841	-0.316095	TOP2A	DNA topoisomerase 2-alpha	P11388;P11388-2;P11388-3;P11388-4;Q02880;Q02880-2	P11388;P11388-2;P11388-3;P11388-4	9	9	9	10.1	10.1	10.1	174.38	0	20.488	38352000	106	5	3	3	8	6	7	5	3	5	7	6	7	5.33333	5.5	-0.507582	18.904	19.2952	19.2076	18.9718	19.1608	19.1125	19.184	19.5327	19.6193	19.0674	19.3918	19.7532
	0.508321	-0.474211	PABPC1	Polyadenylate-binding protein 1	P11940;P11940-2;Q9H361;Q4VXU2;Q4VXU2-2	P11940;P11940-2	8	8	3	20.8	20.8	8.5	70.67	0	27.608	92363000	200	8	4	4	7	8	7	6	2	4	7	7	8	6.33333	5.66667	-0.502537	20.889	19.8585	19.5354	21.0396	21.2437	21.0295	21.6227	19.607	20.6455	21.7079	21.5948	21.2629
	0.182561	-0.108636	IMPDH2	Inosine-5-monophosphate dehydrogenase 2	P12268	P12268	7	7	7	18.5	18.5	18.5	55.804	0	25.23	182460000	358	7	6	6	7	7	7	7	6	7	7	6	7	6.66667	6.66667	-0.147354	20.7626	21.4628	21.4156	20.3307	21.0121	20.9149	20.7531	21.6272	21.4234	20.5677	21.0358	21.1431
	2.7418	0.624954	XRCC6	X-ray repair cross-complementing protein 6	P12956;P12956-2	P12956;P12956-2	14	14	14	34.8	34.8	34.8	69.842	0	131.25	129190000	509	12	6	7	13	11	13	9	7	8	7	8	11	10.3333	8.33333	0.963549	21.0217	20.5169	20.9799	21.2176	20.5356	20.8104	20.3125	19.8134	20.1741	20.4968	20.1886	20.347
	1.67799	-0.607303	XRCC5	X-ray repair cross-complementing protein 5	P13010	P13010	8	8	8	18.7	18.7	18.7	82.704	0	49.99	75337000	386	6	4	4	6	4	6	6	3	4	4	4	6	5	4.5	-0.841141	19.5669	18.5625	19.3172	19.7868	19.4116	19.8968	20.1079	19.6725	19.7488	20.2534	20.0842	20.3189
	1.1939	-0.383583	PDIA4	Protein disulfide-isomerase A4	P13667	P13667	9	9	9	23.7	23.7	23.7	72.932	0	30.343	92115000	148	8	7	7	8	7	7	7	7	7	7	7	6	7.33333	6.83333	-0.560595	20.083	20.5828	20.3316	19.9112	20.12	19.8567	20.4208	21.0608	20.769	20.2635	20.6128	20.0599
	3.72514	-0.59317	PRKAR2A	cAMP-dependent protein kinase type II-alpha regulatory subunit	P13861;P13861-2	P13861;P13861-2	5	5	5	21.8	21.8	21.8	45.518	0	12.428	29188000	85	3	4	3	4	4	4	5	5	4	5	5	4	3.66667	4.66667	-0.983077	19.5361	19.5978	19.5062	19.268	19.5917	19.8219	20.0904	20.2747	20.4269	19.977	19.9616	20.1502
	0.0531657	0.024388	GSPT1	Eukaryotic peptide chain release factor GTP-binding subunit ERF3A	P15170-3;P15170-2;P15170;Q8IYD1	P15170-3;P15170-2;P15170	6	6	6	16.5	16.5	16.5	68.699	0	42.967	72513000	268	5	3	3	5	4	5	3	3	3	6	3	5	4.16667	3.83333	0.036726	20.3062	20.7375	20.7309	19.8944	20.1951	19.989	20.1071	20.5292	20.4128	20.3601	20.2124	20.0851
	3.22935	0.622436	EZR	Ezrin	P15311;P35241;P35241-5;P35241-4;P35241-3	P15311	8	5	5	18.1	13.7	13.7	69.412	0	65.472	82098000	264	7	4	4	8	4	7	4	4	4	7	4	6	5.66667	4.83333	0.994189	20.726	21.0079	21	20.4613	20.5212	20.5751	20.199	20.1282	20.3415	20.1043	20.0207	19.7633
	0.393379	0.17735	RPS2	40S ribosomal protein S2	P15880	P15880	5	5	5	23.9	23.9	23.9	31.324	0	36.701	106430000	173	5	4	4	4	3	3	4	4	4	2	3	4	3.83333	3.5	0.252048	21.9135	22.1492	22.3752	21.8891	21.2271	21.5194	21.9949	21.6227	22.0026	21.4895	21.3315	21.5682
	1.30693	0.552925	POR	NADPH--cytochrome P450 reductase	P16435	P16435	4	4	4	10.5	10.5	10.5	76.689	0	13.771	1135200000	127	4	3	3	4	3	4	4	3	3	4	4	4	3.5	3.66667	0.73993	25.8711	26.1054	26.3938	25.6041	25.611	25.7271	25.0638	25.9443	25.8971	24.5786	25.2222	25.2889
	0.633148	0.848761	ATP2A2	Sarcoplasmic/endoplasmic reticulum calcium ATPase 2	P16615;P16615-5;P16615-2;P16615-3;P16615-4;O14983;Q93084;O14983-3;O14983-2;Q93084-4;Q93084-3;Q93084-7;Q93084-1;Q93084-6;Q93084-5	P16615;P16615-5;P16615-2;P16615-3;P16615-4	6	6	6	10.6	10.6	10.6	114.76	0	10.873	128760000	32	6	4	5	4	4	6	5	2	4	3	4	6	4.83333	4	0.726587	21.954	22.6133	22.1745	21.6456	22.3747	22.2995	22.043	18.1346	22.2385	21.8589	22.3253	21.3688
	0.949709	0.819797	DDX5	Probable ATP-dependent RNA helicase DDX5	P17844;P17844-2	P17844;P17844-2	11	6	6	25.9	16.4	16.4	69.147	0	8.6403	28169000	47	9	8	8	10	7	10	6	3	5	5	6	8	8.66667	5.5	0.844421	19.6823	20.1346	20.243	19.7717	19.9149	19.8236	19.615	19.6591	19.6626	16.8204	19.2451	19.649
	0.634799	0.891475	PFKL	ATP-dependent 6-phosphofructokinase, liver type	P17858;P17858-2	P17858;P17858-2	6	4	4	12.2	8.6	8.6	85.018	0	11.109	33494000	93	6	5	3	5	5	5	4	2	3	1	5	5	4.83333		0.742683	19.9066	20.497	20.1017	19.3836	20.2931	20.2821	16.7457	20.2007	20.7283	17.4049	19.9197	20.1159
	0.168362	0.0806595	VCL	Vinculin	P18206;P18206-2;P18206-3	P18206;P18206-2	8	8	8	12.3	12.3	12.3	123.8	0	21.379	52934000	221	7	6	6	7	6	5	7	6	6	6	6	6	6.16667	6.16667	0.117062	19.6103	20.199	20.1333	19.5024	19.2903	19.4719	19.455	19.9539	19.9297	19.5107	19.6024	19.2717
	0.358988	0.154067	BTF3	Transcription factor BTF3	P20290;P20290-2	P20290;P20290-2	3	3	3	24.8	24.8	24.8	22.168	0	27.949	40937000	158	3	3	3	3	3	3	3	2	2	3	3	3	3	2.66667	0.223116	20.2377	20.0804	20.183	20.0164	19.9701	19.7347	20.0838	20.2915	20.1002	19.9419	19.814	19.0666
	0.663229	-0.251753	LMNB1	Lamin-B1	P20700	P20700	9	9	9	24.9	24.9	24.9	66.408	0	61.717	68132000	179	7	5	3	8	7	8	6	2	2	7	4	6	6.33333	4.5	-0.364265	20.43	19.6337	20.4663	20.1864	20.0197	20.3714	20.339	20.7694	20.8751	19.9222	20.3741	20.3383
	2.03695	-0.356377	CAST	Calpastatin	P20810;P20810-4;P20810-8;P20810-9;P20810-10;P20810-7;P20810-6;P20810-5;P20810-2;P20810-3	P20810;P20810-4;P20810-8;P20810-9;P20810-10;P20810-7;P20810-6;P20810-5;P20810-2;P20810-3	9	9	9	29.2	29.2	29.2	76.572	0	182.97	113960000	416	6	7	6	8	5	8	6	7	6	9	6	6	6.66667	6.66667	-0.583558	20.7834	21.0635	20.9148	20.628	20.7287	20.295	21.1412	21.0605	21.064	21.1252	21.1652	20.9956
	0.622882	0.276503	OSBP	Oxysterol-binding protein 1	P22059;Q969R2;Q969R2-4;Q969R2-6;Q969R2-3;Q969R2-2	P22059	5	5	4	14.9	14.9	12.9	89.42	0	56.713	54314000	184	4	2	3	3	4	4	4	2	2	2	4	4	3.33333	3	0.383785	20.4378	21.2442	20.7131	19.936	20.1987	20.2591	20.0382	20.5488	20.3491	19.7339	20.17	20.2901
	0.0366775	0.0584698	SCP2	Non-specific lipid-transfer protein	P22307;P22307-6;P22307-2;P22307-4;P22307-7;P22307-8	P22307;P22307-6;P22307-2;P22307-4;P22307-7;P22307-8	4	4	4	7.3	7.3	7.3	58.993	0	30.099	49819000	183	2	2	2	3	2	2	2	2	3	2	2	4	2.16667	2.5	0.0551217	20.3845	18.641	18.8376	20.6271	20.0887	20.3501	20.627	18.2013	18.6578	20.7664	20.2649	20.0608
	3.06908	0.522297	SFPQ	Splicing factor, proline- and glutamine-rich	P23246;P23246-2	P23246;P23246-2	4	4	4	10.2	10.2	10.2	76.149	0	27.71	52477000	253	4	4	4	4	2	3	4	3	3	3	2	3	3.5	3	0.854352	20.5173	20.7853	20.7788	20.355	20.2924	20.6155	20.2322	20.0481	20.2578	19.8829	19.8522	19.9373
	0.733372	-0.690011	SP100	Nuclear autoantigen Sp-100	P23497;P23497-4;P23497-2;P23497-7;P23497-6;P23497-3;P23497-5;Q9H930;Q9H930-3;Q9H930-1;Q9H930-2	P23497;P23497-4;P23497-2;P23497-7;P23497-6;P23497-3;P23497-5	7	7	7	12.9	12.9	12.9	100.42	0	52.435	108370000	145	5	5	5	6	6	5	4	4	5	5	5	6	5.33333	4.83333	-0.70094	20.9239	19.7075	19.1227	20.5554	21.0649	20.8513	21.6844	21.0169	19.597	20.4924	21.9827	21.5923
	0.261248	-0.135114	EIF4B	Eukaryotic translation initiation factor 4B	P23588;P23588-2	P23588;P23588-2	2	2	2	6.9	6.9	6.9	69.15	0	323.31	48648000	223	2	2	2	2	2	2	2	2	2	2	2	2	2	2	-0.18837	20.798	20.2024	20.9568	20.3458	20.2692	20.1155	20.8221	20.8807	20.8896	20.6371	20.4319	19.8372
	0.0392766	-0.0224066	POLR2A	DNA-directed RNA polymerase II subunit RPB1	P24928;P24928-2	P24928	8	8	8	6.6	6.6	6.6	217.17	0	36.044	33292000	135	5	2	3	8	5	5	5	2	2	6	5	6	4.66667	4.33333	-0.0319546	19.1525	19.3242	19.6546	19.1543	19.3077	18.4669	18.8677	19.5593	19.5596	19.004	19.0132	19.1909
	0.510707	0.181557	MCM3	DNA replication licensing factor MCM3	P25205;P25205-2	P25205;P25205-2	17	17	17	34.5	34.5	34.5	90.98	0	102.36	168870000	541	13	11	11	13	11	11	12	12	10	12	11	11	11.6667	11.3333	0.271296	20.7837	21.2955	21.1917	20.7539	20.5642	20.6275	20.5467	21.0393	21.0597	20.5196	20.4282	20.5336
	2.94177	-0.397186	ATP5A1	ATP synthase subunit alpha, mitochondrial	P25705;P25705-2;P25705-3	P25705;P25705-2;P25705-3	9	9	9	24.4	24.4	24.4	59.75	0	122.42	166300000	227	6	5	5	8	3	8	6	5	4	8	4	6	5.83333	5.5	-0.675179	20.9051	21.2161	21.5108	21.3369	21.1341	21.1207	21.524	21.6445	21.7025	21.6034	21.5616	21.5709
	0.228352	-0.0781101	DNMT1	DNA (cytosine-5)-methyltransferase 1	P26358;P26358-2;P26358-3	P26358;P26358-2;P26358-3	4	4	4	4	4	4	183.16	0	9.525	20360000	44	3	2	2	3	3	2	2	3	2	3	2	4	2.5	2.66667	-0.121907	19.9185	19.7694	19.9715	19.7491	19.4411	19.6921	20.0276	20.137	20.0887	19.5448	19.4715	19.7407
	2.00653	-0.513211	PTBP1	Polypyrimidine tract-binding protein 1	P26599;P26599-2;P26599-3	P26599;P26599-2;P26599-3	11	11	11	42.4	42.4	42.4	57.221	0	323.31	290010000	819	10	10	9	10	10	10	10	10	8	11	10	10	9.83333	9.83333	-0.77585	20.836	21.3061	21.5836	21.0282	20.6473	20.9246	21.4348	21.7109	21.8797	21.6032	21.3302	21.4462
	0.692578	0.67629	TARS	Threonine--tRNA ligase, cytoplasmic	P26639;P26639-2	P26639;P26639-2	4	4	4	9	9	9	83.434	0	7.6159	30606000	51	3	3	3	3	3	2	1	2	1	3	2	3	2.83333		0.678737	20.1055	20.3631	20.4539	19.7267	19.6463	19.9069	18.3175	20.2634	17.4685	20.1006	19.992	20.0026
	0.0571524	0.0336256	VARS	Valine--tRNA ligase	P26640;P26640-2	P26640	7	7	7	10.1	10.1	10.1	140.47	0	22.12	44339000	192	5	5	5	6	5	6	5	5	6	5	4	5	5.33333	5	0.0472776	19.6239	20.2751	20.2513	19.6304	19.9316	19.9941	19.3518	20.3001	20.3847	19.4777	19.8516	20.1388
	0.453931	-0.0975736	EEF1G	Elongation factor 1-gamma	P26641;P26641-2	P26641;P26641-2	11	11	11	33.6	33.6	33.6	50.118	0	112.03	213910000	410	9	10	10	8	9	10	8	9	8	9	9	10	9.33333	8.83333	-0.162657	21.6946	22.0746	21.7239	21.6224	21.645	21.64	21.7402	22.0046	22.0574	21.6978	21.6216	21.8643
	1.66753	0.609101	YWHAQ	14-3-3 protein theta	P27348;Q04917	P27348	5	4	4	33.5	29.4	29.4	27.764	0	21.875	84230000	135	4	4	4	4	5	5	4	4	4	3	4	4	4.33333	3.83333	0.841528	21.1114	21.3334	21.4356	20.6985	20.5209	20.5571	20.4104	20.4216	20.9857	20.1278	19.9172	20.1395
	0.309557	0.191447	RPL10	60S ribosomal protein L10	P27635	P27635	2	2	2	18.7	18.7	18.7	24.604	0	61.957	91356000	177	2	2	2	2	2	2	2	2	2	2	2	2	2	2	0.249499	22.1964	21.6273	20.9467	21.3465	22.3012	22.1556	21.8496	21.2888	21.0669	21.45	21.7603	22.0093
	0.300397	-0.142741	APEX1	DNA-(apurinic or apyrimidinic site) lyase;DNA-(apurinic or apyrimidinic site) lyase, mitochondrial	P27695	P27695	5	5	5	27.7	27.7	27.7	35.554	0	7.2145	35981000	106	4	3	3	5	4	4	2	3	3	3	3	4	3.83333	3	-0.202663	19.3909	19.8946	20.1929	19.2461	19.1826	18.9767	19.3591	19.5278	19.8274	19.8094	19.5301	19.6865
	2.73654	0.670392	CANX	Calnexin	P27824;P27824-2;P27824-3	P27824;P27824-2;P27824-3	7	7	7	20.8	20.8	20.8	67.567	0	113.67	184780000	330	6	3	4	6	6	7	6	3	4	6	6	6	5.33333	5.16667	1.01622	21.9098	21.9364	22.324	22.36	22.4853	22.6756	21.2935	21.3697	21.6117	21.6539	21.933	21.8069
	1.57737	0.620313	POLD1	DNA polymerase delta catalytic subunit	P28340	P28340	11	11	11	14.2	14.2	14.2	123.63	0	77.604	40155000	85	8	5	6	7	9	7	7	4	3	6	5	7	7	5.33333	0.839938	19.5985	19.5525	20.5286	19.8482	20.0155	20.142	19.7132	18.9262	19.5868	18.6236	19.3818	19.7319
	0.0685267	-0.121469	SHC1	SHC-transforming protein 1	P29353;P29353-2;P29353-3;P29353-7;P29353-6;P29353-5	P29353;P29353-2;P29353-3;P29353-7;P29353-6;P29353-5	3	3	3	9.9	9.9	9.9	62.821	0	3.3491	115560000	9	3	2	3	3	3	3	3	3	3	3	2	2	2.83333	2.66667	-0.106236	21.5888	23.2387	25.3336	22.0458	22.8513	22.8186	22.6463	24.8675	23.1011	22.4635	22.7693	22.7579
	1.12579	0.269393	TKT	Transketolase	P29401;P29401-2	P29401;P29401-2	5	5	5	15.1	15.1	15.1	67.877	0	35.993	76813000	280	4	3	3	4	4	4	5	3	3	3	3	5	3.66667	3.66667	0.423907	20.7399	20.9688	20.9071	20.4758	20.9491	20.9598	20.6706	20.3704	20.544	20.1635	20.7116	20.924
	2.57874	-0.690379	PML	Protein PML	P29590;P29590-11;P29590-5;P29590-2;P29590-3;P29590-8;P29590-12;P29590-9;P29590-4;P29590-13;P29590-14;P29590-10	P29590;P29590-11;P29590-5;P29590-2;P29590-3;P29590-8;P29590-12;P29590-9;P29590-4;P29590-13;P29590-14;P29590-10	10	10	10	20.9	20.9	20.9	97.55	0	168.66	135810000	315	7	4	5	10	4	8	8	5	5	8	6	8	6.33333	6.66667	-1.02454	20.7602	21.0284	21.2333	20.4621	20.6906	20.6144	21.7141	21.7729	21.7251	20.9604	21.2951	21.4638
	0.945715	0.28575	PPP2R1A	Serine/threonine-protein phosphatase 2A 65 kDa regulatory subunit A alpha isoform	P30153;P30154;P30154-2;P30154-5;P30154-4;P30154-3	P30153	4	4	4	10.7	10.7	10.7	65.308	0	9.4468	22781000	130	4	4	4	4	4	4	4	4	4	4	4	4	4	4	0.429923	18.4181	18.5287	19.1138	18.6275	18.2425	18.6446	18.0032	18.1804	18.7355	18.1451	18.2466	18.5498
	0.07792	-0.0462523	POLR2B	DNA-directed RNA polymerase II subunit RPB2	P30876	P30876	2	2	2	3.4	3.4	3.4	133.9	0	4.4405	22314000	26	2	2	2	2	2	2	2	2	2	2	2	2	2	2	-0.0644766	19.1673	19.6848	19.7888	18.5826	19.2904	19.2493	18.9622	19.7852	19.6588	19.2342	19.1635	19.2367
	1.11192	-0.895987	RRM2	Ribonucleoside-diphosphate reductase subunit M2	P31350;P31350-2	P31350;P31350-2	2	2	2	7.5	7.5	7.5	44.877	0	3.7344	19389000	15	2	2	2	1	2	2	2	2	2	2	2	2		2	-0.938144	19.5884	19.6156	19.5709	16.8879	19.8072	19.1098	20.1772	19.9604	19.8287	20.1391	19.9287	19.9215
	1.95912	0.312371	STIP1	Stress-induced-phosphoprotein 1	P31948;P31948-3;P31948-2	P31948;P31948-3;P31948-2	9	9	9	21.9	21.9	21.9	62.639	0	323.31	292500000	621	8	6	6	8	7	9	6	5	5	8	6	8	7.33333	6.33333	0.520346	22.1816	22.2297	22.1369	22.4665	22.1021	22.1186	22.0096	22.0443	21.7438	22.1363	21.8305	21.5966
	2.07146	0.723363	KIF5B	Kinesin-1 heavy chain	P33176	P33176	4	4	4	7.6	7.6	7.6	109.68	0	49.21	17157000	97	2	3	4	3	3	3	3	2	1	4	1	1	3		1.00264	18.842	18.7263	19.0211	19.1515	18.2989	19.5474	18.3881	18.5799	17.6672	18.2646	18.4147	17.9324
	0.550558	-0.461356	CSTF2;CSTF2T	Cleavage stimulation factor subunit 2;Cleavage stimulation factor subunit 2 tau variant	P33240;P33240-2;Q9H0L4	P33240;P33240-2;Q9H0L4	5	5	5	17	17	17	60.959	0	5.824	34324000	44	4	4	3	5	3	3	4	2	4	5	3	3	3.66667	3.5	-0.509643	20.025	18.7571	19.1766	19.3518	19.3339	19.2186	20.8885	20.6137	18.7341	20.0475	19.5322	18.815
	0.346377	-0.107879	MCM4	DNA replication licensing factor MCM4	P33991	P33991	8	8	8	15.2	15.2	15.2	96.557	0	16.206	79188000	158	6	4	5	7	6	6	5	5	5	6	6	5	5.66667	5.33333	-0.169261	20.1448	20.6647	20.5707	20.293	20.0257	19.9721	20.3656	20.6966	20.4544	20.3547	20.2344	20.2125
	3.04488	0.448196	MCM5	DNA replication licensing factor MCM5	P33992	P33992	8	8	8	19.1	19.1	19.1	82.285	0	85.105	79332000	199	7	4	4	6	6	6	6	4	4	6	6	6	5.5	5.33333	0.751638	20.6623	20.5472	20.5148	20.4247	20.6011	20.6301	20.293	19.7206	20.0896	20.0785	20.1756	20.3336
	1.56895	0.474986	MCM7	DNA replication licensing factor MCM7	P33993;P33993-2;P33993-3	P33993;P33993-2;P33993-3	4	4	4	9.9	9.9	9.9	81.307	0	13.826	24726000	32	3	3	3	3	3	3	3	3	3	2	3	3	3	2.83333	0.694994	19.3645	19.5388	20.3069	19.4449	19.2178	20.071	19.0691	19.3045	19.3683	19.1522	19.072	19.128
	1.44714	-0.237707	HSPA4	Heat shock 70 kDa protein 4	P34932;P34932-2	P34932	16	15	15	32.5	30.8	30.8	94.33	0	109.32	111960000	475	13	8	8	14	10	13	13	11	9	10	8	12	11	10.5	-0.397504	20.019	20.1702	20.3932	19.9402	19.7912	19.9077	20.2574	20.1056	20.4352	20.2622	20.3171	20.2703
	0.366959	-0.201931	CTNNA1	Catenin alpha-1	P35221;P35221-3;P35221-2;P26232;P26232-4;P26232-6;P26232-3;P26232-2;P26232-5	P35221;P35221-3;P35221-2	5	5	5	13.5	13.5	13.5	100.07	0	37.174	25743000	133	5	5	5	4	4	3	4	5	4	4	4	4	4.33333	4.16667	-0.270941	18.9963	18.203	18.736	18.7355	18.4697	19.1614	19.3208	18.2095	18.4068	19.3477	19.0241	19.2046
	1.62912	0.285721	MYH9	Myosin-9	P35579;P35749;P35749-4;P35749-3;P35749-2	P35579	35	35	15	26.2	26.2	10.6	226.53	0	323.31	814870000	2065	31	29	30	30	27	32	27	24	24	30	27	32	29.8333	27.3333	0.470702	21.5192	21.776	21.7916	21.5614	21.4806	21.4611	21.0152	21.5231	21.5771	21.2551	21.15	21.3552
	0.187993	-0.0816164	COPB2	Coatomer subunit beta	P35606;P35606-2	P35606;P35606-2	10	10	10	17.7	17.7	17.7	102.49	0	90.277	105280000	313	7	6	7	9	8	9	7	5	6	8	7	8	7.66667	6.83333	-0.121135	20.1494	20.7868	20.7296	20.1794	20.1019	20.2205	20.29	20.8695	20.7466	20.3494	20.1846	20.2171
	1.79624	-0.409137	NUP214	Nuclear pore complex protein Nup214	P35658;P35658-3;P35658-4;P35658-2;P35658-5	P35658;P35658-3;P35658-4;P35658-2;P35658-5	10	10	10	12.1	12.1	12.1	213.62	0	120.66	66387000	240	9	6	6	8	9	7	9	6	7	8	8	8	7.5	7.66667	-0.637926	19.4257	19.8104	19.8429	19.3936	19.1869	19.2122	19.7976	20.2145	20.0257	19.7785	19.824	19.6862
	0.132971	0.0507552	LONP1	Lon protease homolog, mitochondrial	P36776;P36776-2;P36776-3	P36776;P36776-2;P36776-3	13	13	13	26.7	26.7	26.7	106.49	0	141.54	124450000	471	10	7	9	12	12	12	10	7	8	12	10	12	10.3333	9.83333	0.0785025	20.3344	20.4563	20.7718	20.1314	19.918	20.2098	20.3745	20.2729	20.5324	20.3065	20.0638	19.9671
	3.643	-0.42969	HSPA9	Stress-70 protein, mitochondrial	P38646	P38646	14	14	14	32	32	32	73.68	0	234.34	361380000	832	11	9	9	13	10	11	10	8	10	14	10	12	10.5	10.6667	-0.745056	21.4343	21.8429	21.7801	21.7713	21.7753	21.6818	21.9294	22.2266	22.1273	22.1807	22.2652	22.1347
	0.238611	-0.0548843	CCT6A	T-complex protein 1 subunit zeta	P40227;P40227-2	P40227;P40227-2	9	9	7	28.6	28.6	24.3	58.024	0	58.367	123280000	438	7	7	9	7	7	9	7	6	9	9	7	8	7.66667	7.66667	-0.0922008	20.2483	20.1351	20.3032	20.3459	19.9513	20.2636	20.2733	20.2274	20.3232	20.573	20.0297	20.15
	0.323529	0.119007	IARS	Isoleucine--tRNA ligase, cytoplasmic	P41252	P41252	15	15	15	18.5	18.5	18.5	144.5	0	80.838	116880000	214	9	8	6	12	9	9	8	7	8	9	9	8	8.83333	8.16667	0.180249	19.7952	20.2247	20.3835	19.6069	20.1215	20.0855	19.8908	19.5081	20.2871	19.7464	20.0362	20.0347
	0.0548483	0.0457144	TMPO	Lamina-associated polypeptide 2, isoform alpha;Thymopoietin;Thymopentin;Lamina-associated polypeptide 2, isoforms beta/gamma;Thymopoietin;Thymopentin	P42166;P42167;P42167-2;P42167-3	P42166;P42167;P42167-2;P42167-3	8	8	8	19.7	19.7	19.7	75.491	0	106.63	73499000	180	6	2	2	6	5	7	4	3	3	8	4	7	4.66667	4.83333	0.0572452	20.6581	20.1954	20.1877	20.8081	20.6232	20.9725	20.6216	19.4923	19.9672	20.9887	21.0017	21.0992
	1.82064	0.615708	MTOR	Serine/threonine-protein kinase mTOR	P42345	P42345	5	5	5	3.4	3.4	3.4	288.89	0	5.9886	22856000	30	5	3	4	4	4	4	5	4	4	3	4	5	4	4.16667	0.866777	18.9729	18.6196	18.8708	19.1512	19.0941	19.6428	18.1155	17.8225	18.7299	18.6032	18.7814	18.6046
	1.03369	-0.217792	MATR3	Matrin-3	P43243;P43243-2	P43243	8	8	8	16.6	16.6	16.6	94.622	0	178.01	180300000	685	7	6	6	8	7	7	7	5	6	7	7	7	6.83333	6.5	-0.352928	20.2501	20.7765	20.7714	20.5035	20.4673	20.3868	20.4593	21.0083	20.8953	20.6219	20.7274	20.7501
	1.37307	-0.422326	MSH2	DNA mismatch repair protein Msh2	P43246;P43246-2	P43246;P43246-2	11	11	11	17.7	17.7	17.7	104.74	0	43.611	76372000	286	7	6	5	10	6	8	7	6	6	7	6	8	7	6.66667	-0.61962	19.2973	19.7608	20.1134	19.3995	19.2491	19.4352	19.8554	20.1926	20.3457	19.5711	19.7278	20.0966
	0.845296	-0.301063	USP5	Ubiquitin carboxyl-terminal hydrolase 5	P45974;P45974-2	P45974;P45974-2	7	7	7	13.3	13.3	13.3	95.785	0	45.459	43947000	213	4	4	4	5	3	6	6	5	5	4	3	6	4.33333	4.83333	-0.436778	19.3557	19.7218	19.8906	18.9857	19.0852	19.294	19.6272	19.9635	20.0906	19.2644	19.5273	19.6662
	1.28653	0.251214	RANGAP1	Ran GTPase-activating protein 1	P46060	P46060	23	23	23	58.9	58.9	58.9	63.541	0	323.31	1742200000	2187	21	17	18	23	19	22	19	18	19	20	18	23	20	19.5	0.409308	23.6271	23.2917	23.7544	23.7227	23.9096	24.0137	23.5336	23.2698	23.3818	23.5304	23.598	23.4981
	0.60911	-0.142505	ATRX	Transcriptional regulator ATRX	P46100;P46100-3;P46100-4;P46100-2;P46100-5;P46100-6	P46100;P46100-3;P46100-4;P46100-2;P46100-5	9	9	9	6.6	6.6	6.6	282.58	0	25.988	70726000	123	7	6	4	7	8	6	7	7	5	8	7	8	6.33333	7	-0.231479	20.2215	20.5776	19.9425	20.2087	20.3857	20.0869	20.3278	20.2616	20.5647	20.593	20.3885	20.1426
	0.408948	0.200459	BAG6	Large proline-rich protein BAG6	P46379;P46379-2;P46379-3;P46379-5;P46379-4	P46379;P46379-2;P46379-3;P46379-5;P46379-4	6	6	6	9.9	9.9	9.9	119.41	0	48.393	30035000	64	5	3	3	4	4	5	3	3	3	3	4	3	4	3.16667	0.27723	19.1702	18.6777	18.5278	19.6752	19.2862	19.1515	19.0243	18.5712	18.3908	19.1563	19.3071	18.8362
	0.315271	0.387689	NOTCH1	Neurogenic locus notch homolog protein 1;Notch 1 extracellular truncation;Notch 1 intracellular domain	P46531	P46531	2	2	2	2.2	2.2	2.2	272.5	0	18.255	6138700	34	2	2	2	2	2	2	2	2	2	2	2	1	2		0.375217	16.701	16.9376	16.8703	18.4417	19.3103	19.1968	17.8773	16.905	17.1025	17.7625	18.1327	17.3516
	2.57043	0.444726	IQGAP1	Ras GTPase-activating-like protein IQGAP1	P46940;Q13576;Q86VI3;Q13576-3;Q13576-2	P46940	48	48	48	46.2	46.2	46.2	189.25	0	323.31	1688800000	3037	44	27	28	47	36	46	35	28	30	44	34	44	38	35.8333	0.726296	22.8315	23.1044	23.0751	22.7639	22.7465	22.6112	22.3837	22.6934	22.6027	22.2885	22.2821	22.2137
	0.526412	-0.391232	QARS	Glutamine--tRNA ligase	P47897;P47897-2	P47897;P47897-2	3	3	3	7.4	7.4	7.4	87.798	0	127.73	14761000	194	3	3	2	2	2	3	2	3	3	2	3	3	2.5	2.66667	-0.457033	17.9213	18.0551	18.7581	19.5829	17.8811	18.6554	18.8967	18.3957	18.6817	19.8847	18.3127	19.0297
	0.752661	0.487384	IREB2	Iron-responsive element-binding protein 2	P48200;P48200-2	P48200	5	5	5	10.2	10.2	10.2	105.06	0	7.5066	143460000	53	5	4	5	4	5	5	3	3	3	4	3	4	4.66667	3.33333	0.583468	22.2382	22.6234	23.0971	21.9086	23.1976	23.3113	22.6338	21.6333	21.5924	21.9347	22.9399	22.7179
	0.750853	0.259531	CD97	CD97 antigen;CD97 antigen subunit alpha;CD97 antigen subunit beta	P48960;P48960-2;P48960-3;Q9UHX3;Q9UHX3-5;Q9UHX3-4;Q9UHX3-6;Q9UHX3-3;Q9UHX3-2	P48960;P48960-2;P48960-3	5	5	5	10.1	10.1	10.1	91.868	0	10.835	27034000	70	4	3	3	4	4	3	3	2	4	5	2	3	3.5	3.16667	0.382286	19.4193	19.4243	19.4644	19.5141	19.3561	19.1299	19.4998	18.6054	18.8386	19.6927	19.2066	18.9078
	1.92581	0.440955	CCT3	T-complex protein 1 subunit gamma	P49368;P49368-2	P49368;P49368-2	19	19	19	49	49	49	60.533	0	202.84	571920000	855	16	12	12	15	16	16	15	11	12	15	13	14	14.5	13.3333	0.685049	22.6192	22.6336	22.6049	22.8659	22.5834	22.7168	22.3113	21.877	21.754	22.5569	22.5129	22.3659
	2.05259	0.496585	AARS	Alanine--tRNA ligase, cytoplasmic	P49588;P49588-2	P49588;P49588-2	10	10	10	15.6	15.6	15.6	106.81	0	19.781	51662000	138	7	3	3	9	7	6	3	3	3	5	6	8	5.83333	4.66667	0.760193	19.3262	19.156	19.703	19.9098	19.7277	19.5673	18.8657	18.6828	19.3096	19.0523	19.2235	19.2768
	0.241226	0.0711056	MCM2	DNA replication licensing factor MCM2	P49736	P49736	18	18	18	30.5	30.5	30.5	101.89	0	135.03	148710000	349	14	11	9	16	9	13	13	9	8	16	11	12	12	11.5	0.114264	20.6524	20.3135	20.4894	20.927	20.522	20.6877	20.8129	20.4359	20.4216	20.7536	20.4922	20.2491
	1.93878	-0.628847	NUP153	Nuclear pore complex protein Nup153	P49790;P49790-2;P49790-3	P49790;P49790-2;P49790-3	10	10	10	14.1	14.1	14.1	153.94	0	61.693	46559000	100	9	5	6	7	5	9	7	6	7	7	5	7	6.83333	6.5	-0.893572	18.7215	19.8277	19.8221	19.1757	18.9297	19.0242	19.6987	20.0212	19.8485	19.9071	20.1121	19.6865
	2.36214	0.349531	RANBP2	E3 SUMO-protein ligase RanBP2	P49792	P49792	77	77	57	38.6	38.6	28.5	358.2	0	323.31	2717700000	4766	62	46	46	73	51	71	54	43	45	66	51	61	58.1667	53.3333	0.587115	23.0134	23.2335	23.0739	23.0505	22.904	22.9427	22.6684	23.0074	22.7432	22.7516	22.5263	22.4239
	0.234838	-0.151438	DNM2	Dynamin-2	P50570;P50570-2;P50570-5;P50570-3;P50570-4;Q05193;Q9UQ16;Q9UQ16-3;Q9UQ16-4;Q05193-5;Q05193-3;Q9UQ16-2;Q05193-2	P50570;P50570-2;P50570-5;P50570-3;P50570-4	9	9	9	16.6	16.6	16.6	98.063	0	44.959	43366000	111	6	5	4	7	5	7	6	4	3	8	4	7	5.66667	5.33333	-0.197586	19.0983	18.8674	18.8298	19.2625	19.4844	19.396	19.1817	18.6024	18.6643	19.9888	19.8681	19.5417
	2.49194	0.526816	FXR1	Fragile X mental retardation syndrome-related protein 1	P51114;P51114-2;P51114-3	P51114;P51114-2;P51114-3	7	7	7	21.1	21.1	21.1	69.72	0	87.143	57859000	158	6	3	3	7	3	6	5	3	3	6	3	5	4.66667	4.16667	0.827159	20.9918	21.1588	21.3909	20.5775	21.0749	21.2206	20.6514	20.358	20.4077	20.415	20.8574	20.564
	0.031956	-0.00830873	HSD17B4	Peroxisomal multifunctional enzyme type 2;(3R)-hydroxyacyl-CoA dehydrogenase;Enoyl-CoA hydratase 2	P51659;P51659-3;P51659-2	P51659;P51659-3;P51659-2	12	12	12	27.9	27.9	27.9	79.685	0	79.67	183400000	320	9	9	9	10	9	10	8	9	8	9	8	9	9.33333	8.5	-0.0140586	20.6791	21.1115	20.8611	21.0941	20.6699	20.8148	20.8153	20.8361	20.862	21.0442	20.976	20.7468
	3.64114	-0.371006	HNRNPM	Heterogeneous nuclear ribonucleoprotein M	P52272;P52272-2	P52272;P52272-2	12	12	12	23.8	23.8	23.8	77.515	0	118.08	226240000	415	6	8	6	12	5	9	9	7	8	11	7	9	7.66667	8.5	-0.655163	21.394	21.7007	21.7939	21.542	21.6605	21.5959	22.021	22.055	21.9121	22.0991	21.9351	21.8909
	0.778348	0.287953	KPNA2	Importin subunit alpha-1	P52292	P52292	7	7	7	26.1	26.1	26.1	57.861	0	19.267	45268000	156	7	4	4	5	6	7	5	4	4	5	5	7	5.5	5	0.415507	19.6732	19.7723	19.1729	19.5179	20.1177	19.9802	19.2035	19.6487	19.0405	19.1466	19.6043	19.8628
	0.318775	-0.15254	MSH6	DNA mismatch repair protein Msh6	P52701;P52701-2;P52701-3;P52701-4	P52701;P52701-2;P52701-3;P52701-4	16	16	16	17.5	17.5	17.5	152.78	0	190.98	197040000	541	11	7	9	14	10	12	10	7	8	13	9	12	10.5	9.83333	-0.21548	20.6145	21.2776	21.0935	20.3855	20.7498	20.5587	20.715	21.5177	21.3072	20.6481	20.735	20.6718
	1.37812	-0.376745	KIF11	Kinesin-like protein KIF11	P52732	P52732	14	14	14	21.1	21.1	21.1	119.16	0	89.208	117510000	376	9	6	5	11	10	13	10	6	6	10	9	11	9	8.66667	-0.569517	19.8645	20.2396	20.4779	20.054	19.9908	19.5058	20.4712	20.5633	20.6778	20.2441	20.3506	20.0862
	0.322311	0.242874	HK2	Hexokinase-2	P52789	P52789	4	4	4	5.9	5.9	5.9	102.38	0	8.5142	92503000	29	3	3	3	3	3	4	2	3	3	3	3	3	3.16667	2.83333	0.293312	21.4068	21.1481	20.7613	22.193	22.1222	22.1251	20.7139	21.0023	21.0362	21.7257	21.8997	21.9214
	1.36408	-0.784289	NUP98	Nuclear pore complex protein Nup98-Nup96;Nuclear pore complex protein Nup98;Nuclear pore complex protein Nup96	P52948;P52948-2;P52948-6;P52948-5	P52948;P52948-2;P52948-6;P52948-5	6	6	6	5.2	5.2	5.2	197.58	0	13.83	44481000	31	5	3	2	5	6	5	4	3	3	6	6	6	4.33333	4.66667	-0.934797	19.2976	19.8412	17.6622	19.6175	19.7336	19.6087	19.932	20.1724	20.1327	19.9426	20.0249	20.2619
	0.985395	-0.219016	ACLY	ATP-citrate synthase	P53396;P53396-2;P53396-3	P53396;P53396-2;P53396-3	12	12	12	16.6	16.6	16.6	120.84	0	85.922	120350000	389	10	7	8	9	8	9	10	6	7	10	7	9	8.5	8.16667	-0.351986	20.2895	20.5189	20.5513	20.2115	20.1368	20.1048	20.2888	20.7808	20.8351	20.4679	20.3684	20.3858
	1.13837	0.29547	COPB1	Coatomer subunit beta	P53618	P53618	12	12	12	19	19	19	107.14	0	87.493	121370000	228	9	7	9	12	9	11	8	6	8	12	9	10	9.5	8.83333	0.456445	20.1889	20.1603	19.9295	20.5326	20.549	20.247	19.7662	19.7656	19.6647	20.1085	20.2664	20.263
	0.427003	-0.180676	SEC24C	Protein transport protein Sec24C	P53992;P53992-2	P53992	4	4	4	6.5	6.5	6.5	118.32	0	7.4917	23300000	56	3	2	2	4	3	4	2	2	2	2	2	3	3	2.16667	-0.260263	18.767	18.3706	18.6218	19.0097	19.1082	19.0694	19.1137	18.3164	18.892	19.1454	19.1499	19.4134
	3.07696	-0.397647	EIF5	Eukaryotic translation initiation factor 5	P55010	P55010	10	10	10	28.1	28.1	28.1	49.222	0	72.09	242310000	412	9	5	5	9	6	9	7	5	5	9	5	9	7.16667	6.66667	-0.680262	21.5135	21.603	21.6175	21.3303	21.2557	21.2623	22.0106	21.819	21.8487	21.7485	21.8875	21.654
	0.92826	0.138415	CSE1L	Exportin-2	P55060;P55060-3;P55060-4;P55060-2	P55060;P55060-3;P55060-4	23	23	23	36.4	36.4	36.4	110.42	0	323.31	744450000	1960	21	14	15	21	19	20	17	13	16	21	18	21	18.3333	17.6667	0.238268	22.4364	22.5016	22.7086	22.5621	22.2295	22.3178	22.3468	22.3749	22.451	22.3275	22.1648	22.2607
	0.207157	0.0792945	NAP1L1	Nucleosome assembly protein 1-like 1	P55209;P55209-2;P55209-3	P55209;P55209-2;P55209-3	6	6	6	29.2	29.2	29.2	45.374	0	114.17	128700000	321	6	6	6	6	6	5	6	6	6	6	5	6	5.83333	5.83333	0.121011	21.2082	21.4704	21.3504	21.4694	20.7492	20.9749	21.1274	21.3401	21.1966	21.4041	20.9043	20.7743
	0.973581	0.379714	ADAR	Double-stranded RNA-specific adenosine deaminase	P55265;P55265-4;P55265-5;P55265-3;P55265-2	P55265;P55265-4;P55265-5;P55265-3;P55265-2	10	10	10	13.8	13.8	13.8	136.06	0	32.901	80165000	149	7	6	6	9	9	8	7	5	5	9	7	8	7.5	6.83333	0.531877	20.079	21.0411	20.5161	20.3846	20.7642	20.2549	19.6019	20.4576	20.6077	20.0643	20.2543	19.7757
	0.739647	0.209763	HNRNPH2	Heterogeneous nuclear ribonucleoprotein H2	P55795	P55795	5	3	3	20.9	14.3	14.3	49.263	0	14.368	38887000	72	5	3	3	5	3	4	4	3	3	4	3	3	3.83333	3.33333	0.324566	20.036	19.674	19.4416	19.9252	20.0567	19.8724	19.9382	19.214	19.676	19.7556	19.7714	19.3922
	0.299265	0.106733	EIF3B	Eukaryotic translation initiation factor 3 subunit B	P55884;P55884-2	P55884;P55884-2	15	15	15	33.7	33.7	33.7	92.48	0	258.28	197370000	543	13	8	9	15	13	15	12	8	8	14	10	13	12.1667	10.8333	0.163385	20.378	20.8844	20.8829	20.4435	20.6629	20.3955	20.1594	20.9082	20.7888	20.2747	20.43	20.4458
	0.220911	0.0397727	MARS	Methionine--tRNA ligase, cytoplasmic	P56192;P56192-2	P56192;P56192-2	5	5	5	10.2	10.2	10.2	101.11	0	22.195	38537000	155	5	4	4	5	4	5	4	4	4	5	4	5	4.5	4.33333	0.0693253	19.3959	19.2429	19.2208	19.4099	19.4536	19.5889	19.2205	19.3555	19.4871	19.3207	19.2174	19.4721
	0.0123825	-0.0136178	MYL6	Myosin light polypeptide 6	P60660;P60660-2	P60660;P60660-2	5	5	5	33.8	33.8	33.8	16.93	0	19.32	80079000	127	5	3	2	5	3	4	3	2	2	4	3	3	3.66667	2.83333	-0.015529	20.8233	19.0112	20.4204	20.5702	21.1456	20.872	20.8808	19.5844	20.2246	20.5209	21.0376	20.6761
	1.99793	0.765286	EIF4A1	Eukaryotic initiation factor 4A-I	P60842;P60842-2	P60842;P60842-2	13	13	6	42.1	42.1	22.4	46.153	0	210.21	297050000	621	10	7	7	12	9	11	8	4	4	10	7	8	9.33333	6.83333	1.03182	22.2567	21.8591	21.3926	22.6951	22.1788	22.6644	21.5765	21.0909	20.9395	21.7401	21.4486	21.6594
	1.12745	0.79786	SRP54	Signal recognition particle 54 kDa protein	P61011;P61011-2	P61011;P61011-2	3	3	3	10.1	10.1	10.1	55.704	0	3.6336	13904000	13	2	2	2	3	2	2	2	2	2	3	2	2	2.16667	2.16667	0.885675	18.5065	19.0699	19.0645	20.8388	18.9635	18.4523	17.9985	18.615	18.3473	19.0895	18.2187	17.8393
	0.809958	0.582237	AP2B1	AP-2 complex subunit beta	P63010;P63010-3;P63010-2	P63010;P63010-3;P63010-2	6	6	4	11.8	11.8	8.9	104.55	0	14.261	27883000	43	4	3	3	5	3	3	4	4	2	3	3	2	3.5	3	0.662842	18.9593	19.1896	19.5522	19.7905	19.6105	19.1918	17.1416	18.514	19.1723	19.3252	19.3408	19.3065
	2.31319	0.609102	YWHAZ	14-3-3 protein zeta/delta	P63104;P63104-2	P63104;P63104-2	5	4	4	33.5	29.4	29.4	27.745	0	237.14	101080000	349	5	5	5	5	5	5	5	5	5	5	5	5	5	5	0.91009	20.9062	20.9746	21.1405	20.3456	20.4035	20.4843	20.2548	20.2723	20.4012	19.9538	19.9151	19.8031
	0.367216	0.477281	YBX1	Nuclease-sensitive element-binding protein 1	P67809	P67809	4	4	3	35.5	35.5	30.2	35.924	0	53.154	20694000	32	3	2	3	4	3	4	2	2	2	3	2	3	3.16667	2.33333	0.442155	20.5497	18.5497	17.8331	18.0365	18.9937	20.4161	18.9685	17.9624	17.3822	19.5058	18.5096	19.1866
	0.136576	-0.0428451	EIF4G2	Eukaryotic translation initiation factor 4 gamma 2	P78344;P78344-2	P78344;P78344-2	18	18	18	28.9	28.9	28.9	102.36	0	207.26	200680000	408	13	10	10	14	13	16	12	10	12	14	13	14	12.6667	12.5	-0.0690173	20.6094	20.8651	20.9523	20.4948	20.3919	20.3553	20.7436	20.7433	20.7131	20.7175	20.6794	20.329
	0.0576766	-0.0166047	GTF2I	General transcription factor II-I	P78347;P78347-2;P78347-4;P78347-3;P78347-5;Q6EKJ0;Q86UP8;Q86UP8-3	P78347;P78347-2;P78347-4;P78347-3	21	21	21	31.2	31.2	31.2	112.42	0	236.64	472040000	963	17	10	10	21	14	20	13	10	11	17	14	17	15.3333	13.6667	-0.0275179	22.0149	21.5844	21.8536	22.0891	22.0095	22.0519	22.1714	21.8381	21.9517	22.1324	21.8545	21.7549
	0.265593	-0.0969416	CCT2	T-complex protein 1 subunit beta	P78371;P78371-2	P78371;P78371-2	11	11	11	33.6	33.6	33.6	57.488	0	85.615	235080000	522	9	7	7	11	8	11	9	7	7	11	8	9	8.83333	8.5	-0.148284	20.9659	21.4453	21.5414	20.9826	20.7665	20.8878	21.098	21.3318	21.5208	21.1778	20.9429	21.1
	1.71578	0.288166	PRKDC	DNA-dependent protein kinase catalytic subunit	P78527;P78527-2	P78527;P78527-2	68	68	68	23.8	23.8	23.8	469.08	0	323.31	641960000	1682	51	36	38	57	43	59	38	34	34	48	42	48	47.3333	40.6667	0.477553	21.0674	21.2482	21.4548	21.2731	21.1471	21.0076	20.6894	21.0029	21.2283	20.816	20.7672	20.9654
	0.0364808	0.0170263	FOXK1	Forkhead box protein K1	P85037;P85037-2	P85037;P85037-2	4	4	4	14.3	14.3	14.3	75.456	0	46.311	31412000	50	3	4	3	3	3	3	3	3	3	4	3	4	3.16667	3.33333	0.0256368	19.2679	19.9737	20.1094	19.2065	19.4275	19.3444	19.4229	19.6885	19.6629	19.4878	19.4616	19.5036
	0.0839014	0.06077	HSPG2	Basement membrane-specific heparan sulfate proteoglycan core protein;Endorepellin;LG3 peptide	P98160	P98160	3	3	3	1.4	1.4	1.4	468.83	0	4.4816	51049000	24	3	3	3	2	3	3	3	3	3	3	3	2	2.83333	2.83333	0.0792653	21.0676	21.5098	21.4787	20.9153	20.4334	20.8169	20.8589	21.2221	21.5554	20.076	20.9182	21.2266
	3.26852	-0.52934	HDLBP	Vigilin	Q00341;Q00341-2	Q00341;Q00341-2	18	18	18	25.2	25.2	25.2	141.45	0	323.31	1702700000	696	16	12	11	14	11	17	15	12	12	15	14	17	13.5	14.1667	-0.873629	24.9909	25.2079	25.1864	25.0547	24.6751	24.8395	25.7143	25.6759	25.4548	25.5765	25.3637	25.3452
	0.243343	-0.0736411	SPTBN1	Spectrin beta chain, non-erythrocytic 1	Q01082;Q01082-2	Q01082;Q01082-2	33	33	4	21.3	21.3	3	274.61	0	315.42	372440000	524	23	16	14	29	24	29	22	14	14	27	21	25	22.5	20.5	-0.11769	22.4772	22.9481	22.9373	22.567	22.6078	22.4211	22.6032	22.9783	22.9986	22.5472	22.7131	22.5598
	0.925518	0.567215	UBXN1	UBX domain-containing protein 1	Q04323;Q04323-2	Q04323;Q04323-2	4	4	4	31.6	31.6	31.6	33.325	0	51.482	10451000	92	2	2	3	4	4	3	2	2	2	4	3	3	3	2.66667	0.681446	18.4914	18.4932	20.0088	18.8753	18.487	19.4761	17.7291	18.1336	18.4862	18.6739	18.2061	19.1995
	0.252695	-0.174638	EEF1A2	Elongation factor 1-alpha 2	Q05639	Q05639	7	2	2	25.9	11.2	11.2	50.47	0	6.9834	21141000	17	6	6	6	6	5	5	6	6	6	5	5	7	5.66667	5.83333	-0.221394	19.245	19.2116	19.2876	19.4528	19.1412	17.563	19.1434	19.1598	19.0236	19.2315	19.2014	19.1893
	0.0201743	-0.0320635	GFPT1	Glutamine--fructose-6-phosphate aminotransferase [isomerizing] 1	Q06210;Q06210-2	Q06210;Q06210-2	5	5	4	13.2	13.2	10.3	78.806	0	15.565	15800000	39	4	3	3	3	4	4	3	3	3	4	4	5	3.5	3.66667	-0.0305546	18.7667	16.7543	16.9022	18.1511	18.2719	18.4669	18.6084	16.218	17.2334	18.2492	18.0489	19.1475
	1.66097	-0.323452	DHX9	ATP-dependent RNA helicase A	Q08211;Q08211-2	Q08211	18	18	18	21.5	21.5	21.5	140.96	0	253.07	235460000	605	12	8	7	16	13	15	15	7	7	15	15	15	11.8333	12.3333	-0.522344	20.3601	20.8503	21.0727	20.7926	20.7111	20.6291	20.951	21.2361	21.3131	20.985	20.9355	20.9359
	0.79548	0.652009	GOLGA2	Golgin subfamily A member 2	Q08379;Q08379-2;Q9NVV4-2	Q08379;Q08379-2	4	4	4	6.2	6.2	6.2	113.08	0	5.2367	19134000	36	2	2	3	3	3	4	2	2	3	2	3	2	2.83333	2.33333	0.7013	19.1129	19.2733	19.2299	19.4222	19.2748	19.1168	18.8019	19.1558	19.0657	19.0216	19.0091	16.464
	0.622574	0.383379	NSUN2	tRNA (cytosine(34)-C(5))-methyltransferase	Q08J23;Q08J23-3;Q08J23-2	Q08J23;Q08J23-3;Q08J23-2	6	6	6	13.4	13.4	13.4	86.47	0	15.653	25079000	50	4	3	4	3	4	5	3	3	3	2	2	2	3.83333	2.5	0.475777	19.3263	19.9227	19.7189	18.4992	19.588	18.9389	18.9807	19.2875	19.514	17.9866	19.0884	18.8365
	0.646207	0.276392	CPSF1	Cleavage and polyadenylation specificity factor subunit 1	Q10570	Q10570	3	3	3	3.5	3.5	3.5	160.88	0	7.0075	16235000	39	3	2	2	2	2	2	2	1	2	2	2	2	2.16667		0.387031	18.7031	18.8149	19.2209	18.6343	18.5459	18.5853	18.6835	17.5723	18.8937	18.5288	18.5334	18.6343
	0.256843	0.135991	ASPH	Aspartyl/asparaginyl beta-hydroxylase	Q12797;Q12797-10;Q12797-9;Q12797-6;Q12797-11;Q12797-5;Q12797-8;Q12797-2;Q12797-3;Q12797-7;Q12797-4	Q12797;Q12797-10;Q12797-9;Q12797-6;Q12797-11;Q12797-5;Q12797-8;Q12797-2	4	4	4	12	12	12	85.862	0	103.17	48537000	182	4	4	4	4	4	3	4	4	4	4	4	3	3.83333	3.83333	0.188395	20.12	20.9604	20.8234	20.1413	20.0675	19.9845	19.9188	20.7154	20.5382	20.1607	20.0383	19.9097
	0.963724	-0.496535	AKAP13	A-kinase anchor protein 13	Q12802;Q12802-2;Q12802-4;Q12802-5	Q12802;Q12802-2;Q12802-4	14	14	14	11.6	11.6	11.6	307.55	0	31.239	76813000	96	12	8	8	11	9	12	10	8	9	12	8	12	10	9.83333	-0.634998	19.8285	20.4892	20.3368	19.2368	19.524	19.2158	20.1936	20.8487	20.6913	19.748	20.1526	19.9759
	0.191447	0.054423	ILF2	Interleukin enhancer-binding factor 2	Q12905	Q12905	8	8	8	41.3	41.3	41.3	43.062	0	97.179	97401000	305	6	4	4	6	5	8	5	4	4	5	6	7	5.5	5.16667	0.0886286	20.768	20.378	20.6129	20.732	20.4307	20.9135	20.603	20.2739	20.5727	20.6863	20.5291	20.8435
	2.33179	0.592554	ILF3	Interleukin enhancer-binding factor 3	Q12906;Q12906-7;Q12906-4;Q12906-5;Q12906-2;Q12906-6;Q12906-3	Q12906;Q12906-7;Q12906-4;Q12906-5;Q12906-2;Q12906-6;Q12906-3	6	6	6	17.2	17.2	17.2	95.337	0	38.88	56776000	93	3	3	3	6	2	5	1	2	3	4	3	5	3.66667		0.893066	20.9734	21.1286	20.9243	20.7129	20.7162	21.1688	20.0915	20.8052	20.0886	20.4507	19.9583	20.6745
	3.5652	0.25375	TRAP1	Heat shock protein 75 kDa, mitochondrial	Q12931;Q12931-2	Q12931;Q12931-2	11	11	11	26.3	26.3	26.3	80.109	0	122.19	165420000	420	9	6	5	11	8	9	8	4	5	11	7	8	8	7.16667	0.464429	20.8671	20.7298	20.8615	20.7799	20.7329	20.7907	20.4861	20.4448	20.6582	20.6186	20.4345	20.5972
	0.623734	-0.536166	ABR	Active breakpoint cluster region-related protein	Q12979-2;Q12979;Q12979-4	Q12979-2;Q12979;Q12979-4	4	4	4	7.2	7.2	7.2	93.706	0	9.24	18846000	15	2	3	3	4	2	2	2	2	2	2	3	3	2.66667	2.33333	-0.578362	19.2248	19.344	19.3141	19.094	16.6661	18.9867	19.3443	19.2814	19.4611	19.3351	19.3013	19.1233
	1.96576	0.77237	CSTF3	Cleavage stimulation factor subunit 3	Q12996;Q12996-3;Q12996-2	Q12996	5	5	5	12.3	12.3	12.3	82.921	0	91.653	20127000	44	4	2	3	5	4	4	2	1	1	4	2	4	3.66667		1.03351	19.1019	18.0694	18.985	19.8961	18.9602	18.8991	18.2082	18.024	18.0337	18.218	18.3278	18.4658
	1.15366	0.265545	FLII	Protein flightless-1 homolog	Q13045;Q13045-2;Q13045-3	Q13045;Q13045-2;Q13045-3	9	9	9	9.9	9.9	9.9	144.75	0	21.493	48534000	151	5	5	5	7	3	5	5	4	5	6	3	5	5	4.66667	0.420813	19.5223	19.8998	19.9187	19.4125	19.5562	19.3118	19.3161	19.345	19.7227	19.2218	19.2517	19.1706
	2.10765	0.548717	TARDBP	TAR DNA-binding protein 43	Q13148;Q13148-4	Q13148;Q13148-4	4	4	4	19.8	19.8	19.8	44.739	0	44.148	62156000	346	4	3	3	4	3	4	3	2	4	4	3	4	3.5	3.33333	0.824527	20.3481	20.3768	20.6317	20.1901	19.6582	20.3746	19.7168	19.9586	20.036	19.5738	19.4374	19.5647
	0.570816	0.972943	AIMP2	Aminoacyl tRNA synthase complex-interacting multifunctional protein 2	Q13155;Q13155-2	Q13155;Q13155-2	2	2	2	13.1	13.1	13.1	35.348	0	63.341	52037000	85	2	2	2	2	2	2	2	2	2	1	2	1	2		0.73116	20.7417	21.1941	20.9591	20.7408	20.1464	20.0603	20.8157	21.2671	21.0336	16.9166	20.6371	17.3348
	0.227168	-0.168544	PRDX4	Peroxiredoxin-4	Q13162	Q13162	7	6	6	33.9	31	31	30.54	0	21.221	48098000	61	6	4	3	4	4	6	3	2	3	6	4	4	4.5	3.66667	-0.209366	19.7512	19.2107	20.2796	19.6748	20.0781	21.3245	20.0239	20.5019	20.2996	20.0842	20.0761	20.3443
	0.40416	0.129401	PSMD2	26S proteasome non-ATPase regulatory subunit 2	Q13200;Q13200-3;Q13200-2	Q13200;Q13200-3;Q13200-2	4	4	4	6.9	6.9	6.9	100.2	0	16.51	28068000	114	4	3	3	4	3	3	4	2	3	4	2	2	3.33333	2.83333	0.200505	19.9342	19.7719	20.5232	19.887	19.7082	20.004	20.1234	19.5966	19.8717	19.6874	19.7404	20.0327
	1.75495	-0.363079	TRIM28	Transcription intermediary factor 1-beta	Q13263;Q13263-2	Q13263;Q13263-2	23	23	23	55.9	55.9	55.9	88.549	0	323.31	966050000	1801	17	18	17	20	17	17	18	16	15	22	17	20	17.6667	18	-0.578249	22.184	22.6113	22.3043	22.2044	22.1391	22.0276	22.6722	22.9123	22.4228	22.8328	22.5159	22.2932
	2.0146	0.596737	G3BP1	Ras GTPase-activating protein-binding protein 1	Q13283;Q13283-2	Q13283	5	5	5	19.3	19.3	19.3	52.164	0	90.609	136320000	347	5	5	5	4	5	5	5	4	5	5	5	5	4.83333	4.83333	0.868461	21.1172	21.6502	21.554	21.0346	20.9112	20.7866	20.4461	21.0698	20.799	20.4613	20.4211	20.2762
	0.0822341	-0.0447391	PICALM	Phosphatidylinositol-binding clathrin assembly protein	Q13492;Q13492-4;Q13492-3;Q13492-2;Q13492-5;O60641;O60641-3;O60641-4	Q13492;Q13492-4;Q13492-3;Q13492-2;Q13492-5	6	6	6	15	15	15	70.754	0	37.527	41419000	133	4	3	4	5	4	4	3	4	4	4	3	3	4	3.5	-0.0639132	19.5624	19.8998	19.9773	19.9512	18.8662	19.5535	19.6027	20.051	19.8485	19.732	19.3885	19.4562
	1.23272	-0.299683	PRPF4B	Serine/threonine-protein kinase PRP4 homolog	Q13523	Q13523	2	2	2	2.5	2.5	2.5	116.99	0	12.096	18164000	84	2	2	2	2	2	2	2	2	2	2	2	2	2	2	-0.467991	19.191	18.7055	18.6494	19.3342	18.8221	18.8717	19.3465	19.0001	18.9816	19.5177	19.229	19.2971
	0.77329	0.669527	CUL4A	Cullin-4A	Q13619;Q13619-2;Q13620-1;Q13620;Q13620-3	Q13619;Q13619-2	3	3	3	5.3	5.3	5.3	87.679	0	4.9945	15887000	30	2	2	2	2	2	3	2	2	2	0	3	2	2.16667		0.703978	19.7962	19.5148	19.6091	17.7139	20.005	19.5616	19.0929	19.1569	19.3597	17.4101	18.8747	18.2892
	0.881333	0.17549	SPTAN1	Spectrin alpha chain, non-erythrocytic 1	Q13813;Q13813-2;Q13813-3	Q13813;Q13813-2;Q13813-3	27	27	27	18.6	18.6	18.6	284.54	0	78.874	223920000	554	22	21	22	23	20	25	19	20	19	17	18	22	22.1667	19.1667	0.2892	20.4995	20.7346	20.8278	20.3677	20.2659	20.3961	20.2388	20.3454	20.6087	20.3335	20.2835	20.2288
	0.725207	-0.156645	CKAP5	Cytoskeleton-associated protein 5	Q14008;Q14008-2;Q14008-3	Q14008;Q14008-2;Q14008-3	21	21	21	15.9	15.9	15.9	225.49	0	111.36	273160000	518	18	9	11	17	18	21	15	10	10	16	16	18	15.6667	14.1667	-0.256403	21.1648	21.6305	21.41	21.1562	21.2132	21.1568	21.3501	21.7651	21.5199	21.4496	21.3894	21.1972
	1.16094	-1.08904	DSG2	Desmoglein-2	Q14126	Q14126	6	6	6	10.5	10.5	10.5	122.29	0	22.081	27898000	51	3	3	1	4	3	2	2	3	2	5	3	4		3.16667	-1.05249	19.0399	19.9203	17.2655	19.2446	19.6011	16.8431	19.6169	19.8156	20.0147	19.9934	19.2798	19.7283
	0.0423527	0.0598907	MORC3	MORC family CW-type zinc finger protein 3	Q14149	Q14149	13	13	13	22.3	22.3	22.3	107.11	0	90.407	63889000	245	6	4	5	11	5	10	6	5	4	9	5	10	6.83333	6.5	0.0598729	19.6942	18.5947	18.5466	19.9844	20.4683	19.9858	20.1766	18.3123	18.3949	19.4915	20.461	20.0785
	0.456584	0.0784941	EIF3A	Eukaryotic translation initiation factor 3 subunit A	Q14152;Q14152-2	Q14152;Q14152-2	15	15	15	17.5	17.5	17.5	166.57	0	140.3	161920000	448	12	11	10	13	9	13	10	8	9	12	8	12	11.3333	9.83333	0.135342	20.5296	20.6875	20.5423	20.7977	20.3359	20.4613	20.4237	20.6088	20.495	20.5207	20.2983	20.537
	1.8972	-0.560938	UBAP2L	Ubiquitin-associated protein 2-like	Q14157-1;Q14157-4;Q14157;Q14157-3;Q14157-5	Q14157-1;Q14157-4;Q14157;Q14157-3;Q14157-5	12	12	12	24.9	24.9	24.9	103.93	0	237.96	106940000	245	10	6	5	10	7	9	11	7	7	10	10	11	7.83333	9.33333	-0.818756	19.9248	20.7722	20.5435	20.226	20.1833	19.9798	20.656	21.3452	20.6985	21.0246	20.8109	20.4599
	1.04587	0.740148	DCTN1	Dynactin subunit 1	Q14203;Q14203-6;Q14203-3;Q14203-4;Q14203-5;Q14203-2	Q14203;Q14203-6;Q14203-3;Q14203-4;Q14203-5;Q14203-2	7	7	7	9.6	9.6	9.6	141.69	0	15.597	24292000	42	6	3	3	2	6	6	3	2	2	3	3	6	4.33333	3.16667	0.827592	19.0253	19.0304	19.1737	19.2032	19.2403	18.9576	18.9714	17.6769	16.7085	18.9038	19.0123	18.9166
	1.60023	0.180741	DYNC1H1	Cytoplasmic dynein 1 heavy chain 1	Q14204	Q14204	110	110	110	35.9	35.9	35.9	532.4	0	323.31	2549800000	5435	95	68	66	106	90	103	86	67	67	96	87	99	88	83.6667	0.317821	22.2055	22.3478	22.4827	22.3661	22.28	22.1914	21.9816	22.2057	22.3301	22.0387	22.0677	22.1653
	1.45332	0.790381	CTTN	Src substrate cortactin	Q14247;Q14247-3;Q14247-2	Q14247;Q14247-3;Q14247-2	5	5	5	17.3	17.3	17.3	61.585	0	115.67	74539000	246	5	3	2	5	4	5	4	2	2	5	4	4	4	3.5	0.95835	20.4261	20.7691	20.5946	20.3431	20.9619	20.6657	20.1246	18.9627	18.9406	19.9261	20.9082	20.156
	1.37439	-0.577908	RCN2	Reticulocalbin-2	Q14257;Q14257-2	Q14257;Q14257-2	3	3	3	17	17	17	36.876	0	7.2782	18329000	33	3	3	2	2	2	2	3	3	3	2	2	3	2.33333	2.66667	-0.772301	18.7862	19.1662	17.9253	17.9835	19.0249	18.8845	18.7594	19.3179	19.0677	19.5147	19.4654	19.1131
	1.00068	0.310845	TRIM25	E3 ubiquitin/ISG15 ligase TRIM25	Q14258	Q14258	7	7	7	19	19	19	70.973	0	133.04	134810000	496	6	5	6	6	6	6	6	5	6	5	6	6	5.83333	5.66667	0.46297	21.051	21.4107	21.4215	20.8934	20.8191	20.8362	20.7708	21.0891	21.1858	20.5805	20.4317	20.5091
	1.22332	0.472392	PDE3A	cGMP-inhibited 3,5-cyclic phosphodiesterase A	Q14432	Q14432	9	9	9	15.3	15.3	15.3	124.98	0	323.31	96476000	262	9	5	5	8	8	9	8	5	5	7	8	8	7.33333	6.83333	0.653747	20.8072	21.4722	21.2388	20.8343	20.6325	20.7237	20.0479	20.9827	20.8799	20.378	19.9291	20.6566
	0.467859	0.360591	ITPR3	Inositol 1,4,5-trisphosphate receptor type 3	Q14573;Q14571	Q14573	6	6	5	3.6	3.6	3.4	304.1	0	19.873	20943000	52	3	3	2	4	4	6	3	2	2	3	4	5	3.66667	3.16667	0.419147	18.2966	18.528	18.3703	19.0877	19.4326	18.1811	18.3285	16.874	18.6074	18.3308	18.671	18.9211
	1.9241	0.464386	USP10	Ubiquitin carboxyl-terminal hydrolase 10	Q14694;Q14694-3;Q14694-2	Q14694;Q14694-3;Q14694-2	10	10	10	22.1	22.1	22.1	87.133	0	66.485	102810000	163	9	5	6	10	9	9	8	4	5	8	9	8	8	7	0.712868	20.1682	20.7293	20.5417	19.9552	20.649	20.2274	19.6476	19.8959	20.234	19.7349	20.0226	19.9495
	0.0343282	0.0165599	GANAB	Neutral alpha-glucosidase AB	Q14697;Q14697-2	Q14697;Q14697-2	8	8	8	15.1	15.1	15.1	106.87	0	30.012	81499000	124	6	4	4	5	6	4	5	4	5	6	5	4	4.83333	4.83333	0.0247432	20.5595	21.1727	21.1104	20.439	20.4846	20.7264	20.3358	21.0144	20.9473	20.7136	20.8646	20.5175
	0.998685	0.266745	CHD4	Chromodomain-helicase-DNA-binding protein 4	Q14839;Q14839-2;Q8TDI0	Q14839;Q14839-2	27	27	24	23.7	23.7	21.4	218	0	210.61	279930000	895	20	11	10	22	20	23	15	12	12	19	18	21	17.6667	16.1667	0.412073	20.9501	20.4071	20.5986	21.1186	20.924	20.9445	20.5625	20.1235	20.4513	20.7629	20.6766	20.7656
	2.28691	0.619354	KPNB1	Importin subunit beta-1	Q14974;Q14974-2	Q14974;Q14974-2	14	14	14	26.8	26.8	26.8	97.169	0	88.027	157470000	577	13	9	10	12	10	11	11	6	8	10	11	12	10.8333	9.66667	0.91908	20.6824	21.0991	21.2053	20.8712	20.6693	20.2939	20.0301	20.4665	20.5883	20.0156	20.0037	20.0007
	1.87562	-0.441298	NUMA1	Nuclear mitotic apparatus protein 1	Q14980;Q14980-2;Q14980-4;Q14980-3;Q14980-5	Q14980;Q14980-2;Q14980-4;Q14980-3	18	18	18	15.5	15.5	15.5	238.26	0	97.038	201780000	621	15	11	11	14	14	16	13	10	10	15	14	17	13.5	13.1667	-0.682026	20.5266	20.8447	21.1441	20.5149	20.3884	20.4627	20.8609	21.3808	21.3264	21.0253	21.0049	20.9309
	2.67276	0.626515	GAPVD1	GTPase-activating protein and VPS9 domain-containing protein 1	Q14C86-6;Q14C86-3;Q14C86-2;Q14C86;Q14C86-5;Q14C86-4	Q14C86-6;Q14C86-3;Q14C86-2;Q14C86;Q14C86-5;Q14C86-4	22	22	22	26	26	26	166.17	0	323.31	351010000	879	19	13	13	20	16	20	15	12	13	15	15	17	16.8333	14.5	0.960046	20.9956	21.5638	21.4772	20.8811	21.1169	20.9043	20.3355	20.8913	20.7345	20.414	20.4596	20.3449
	0.38321	0.300955	NCAPH	Condensin complex subunit 2	Q15003;Q15003-2	Q15003;Q15003-2	8	8	8	18.1	18.1	18.1	82.562	0	38.822	54392000	153	8	7	7	6	7	8	5	5	6	5	6	8	7.16667	5.83333	0.352837	19.9117	19.6754	19.6374	19.9198	20.153	20.4956	19.7001	18.4764	18.9197	20.2774	20.1393	20.4743
	3.52025	-0.606606	SEPTIN2	Septin-2	Q15019;Q15019-3;Q15019-2	Q15019;Q15019-3;Q15019-2	3	3	3	11.6	11.6	11.6	41.487	0	9.6512	29099000	49	3	3	3	3	3	3	2	2	2	2	3	3	3	2.33333	-0.990614	19.478	19.6541	19.3874	19.4291	19.3294	19.6575	19.9008	20.0849	19.8058	20.476	20.2247	20.0829
	1.63159	0.354835	NCAPD2	Condensin complex subunit 1	Q15021	Q15021	10	10	10	13.6	13.6	13.6	157.18	0	73.247	113450000	477	10	10	9	10	10	10	8	9	10	9	8	9	9.83333	8.83333	0.560801	20.628	20.7673	21.0803	20.704	20.3867	20.4594	20.1452	20.5278	20.6003	20.3116	20.0637	20.2481
	0.129959	0.0365709	EFTUD2	116 kDa U5 small nuclear ribonucleoprotein component	Q15029;Q15029-2;Q15029-3	Q15029;Q15029-2;Q15029-3	21	21	21	38.5	38.5	38.5	109.43	0	78.695	162470000	379	16	14	13	17	17	17	18	14	16	15	15	16	15.6667	15.6667	0.0601718	20.1612	20.5194	20.5196	20.2528	20.008	20.0793	20.1581	20.1411	20.412	20.3798	20.1963	20.0335
	0.223634	-0.307552	KARS	Lysine--tRNA ligase	Q15046;Q15046-2	Q15046;Q15046-2	3	3	3	11.2	11.2	11.2	68.047	0	7.4888	18071000	38	2	2	2	1	3	2	3	2	2	2	2	2		2.16667	-0.289035	19.5091	20.1286	20.2079	16.6208	19.8717	19.6635	19.2895	19.7651	19.7668	19.3377	19.9694	19.7184
	0.383951	-0.11891	PLEC	Plectin	Q15149;Q15149-4;Q15149-2;Q15149-6;Q15149-9;Q15149-7;Q15149-8;Q15149-5;Q15149-3	Q15149;Q15149-4;Q15149-2;Q15149-6;Q15149-9;Q15149-7;Q15149-8;Q15149-5;Q15149-3	46	46	45	16.4	16.4	15.9	531.78	0	255.21	424030000	864	39	25	24	36	34	40	32	25	25	35	34	36	33	31.1667	-0.186019	20.6827	21.2315	21.199	20.7765	20.9669	20.8328	20.7953	21.4254	21.3299	20.86	21.0132	20.979
	0.548128	-0.417102	PCM1	Pericentriolar material 1 protein	Q15154;Q15154-4;Q15154-2;Q15154-5	Q15154;Q15154-4;Q15154-2;Q15154-5	6	6	6	5.7	5.7	5.7	228.54	0	76.957	29550000	88	4	5	4	4	4	6	4	4	4	5	3	6	4.5	4.33333	-0.480721	19.1491	19.5483	19.7378	18.6711	19.3644	19.4502	19.0263	20.3647	20.4182	18.4325	19.9425	20.2392
	0.0487607	0.0128934	PPA1	Inorganic pyrophosphatase	Q15181	Q15181	6	6	6	30.4	30.4	30.4	32.66	0	14.784	63168000	68	6	5	4	6	6	5	5	5	5	6	5	6	5.33333	5.33333	0.0217003	20.1836	20.35	20.3466	20.5548	20.2173	20.1393	20.1894	20.6327	20.2557	20.1774	20.2017	20.2573
	0.0977669	0.0490255	SAFB	Scaffold attachment factor B1	Q15424;Q15424-3;Q15424-4;Q15424-2	Q15424;Q15424-3;Q15424-4;Q15424-2	12	12	7	25.2	25.2	13.1	102.64	0	323.31	230470000	481	9	6	6	8	8	10	5	5	6	9	8	12	7.83333	7.5	0.0713706	21.9843	22.5043	22.2578	21.765	21.5683	21.5582	21.9645	22.239	22.0559	21.8504	21.6745	21.5594
	1.17017	-0.362798	SEC23A	Protein transport protein Sec23A	Q15436;Q15436-2	Q15436	5	5	2	8.1	8.1	3.4	86.16	0	48.46	43976000	133	5	4	4	4	5	4	3	3	3	4	3	4	4.33333	3.33333	-0.535867	19.5662	19.9538	19.9329	19.5119	19.4187	19.037	19.9258	20.2964	20.0312	20.0042	19.8508	19.4888
	2.6182	-0.677197	SF1	Splicing factor 1	Q15637;Q15637-6;Q15637-4;Q15637-2;Q15637-3;Q15637-5;Q15637-7	Q15637;Q15637-6;Q15637-4;Q15637-2;Q15637-3;Q15637-5;Q15637-7	4	4	4	10	10	10	68.329	0	20.447	29926000	81	3	2	2	2	4	4	3	3	3	4	3	3	2.83333	3.16667	-1.01356	19.4325	19.3378	19.2978	18.8977	19.1156	18.7687	19.8636	20.1181	19.2055	19.9862	19.8568	19.883
	1.71681	0.571085	TRIP13	Pachytene checkpoint protein 2 homolog	Q15645;Q15645-2	Q15645	5	5	5	15.7	15.7	15.7	48.55	0	10.351	26459000	28	4	3	2	4	4	5	3	2	4	4	4	5	3.66667	3.66667	0.810212	19.7874	18.8696	19.3716	19.1967	19.9109	19.1149	18.7084	19.0583	19.087	18.6229	19.0105	18.3376
	0.876654	-0.538394	TRIP6	Thyroid receptor-interacting protein 6	Q15654	Q15654	4	4	4	18.9	18.9	18.9	50.287	0	24.393	19283000	20	4	2	2	3	3	3	3	2	3	3	3	4	2.83333	3	-0.649406	18.8009	19.3748	19.1387	18.7274	19.7651	18.8181	20.5138	19.2495	18.8983	20.4275	19.0646	19.7017
	2.52218	-0.660008	PKN2	Serine/threonine-protein kinase N2	Q16513;Q16513-2;Q16513-3;Q16513-5;Q16513-4	Q16513;Q16513-2;Q16513-3;Q16513-5;Q16513-4	12	12	12	18	18	18	112.03	0	75.552	71882000	173	8	5	6	8	6	7	8	7	7	10	7	9	6.66667	8	-0.985637	19.1983	19.9431	19.6058	19.0184	19.4965	19.0082	20.0035	20.2687	20.2057	19.9704	20.0479	19.734
	0.787242	-0.302222	DPYSL2	Dihydropyrimidinase-related protein 2	Q16555;Q16555-2;Q14195;Q14194;Q14195-2;Q14194-2	Q16555;Q16555-2	7	7	7	20.8	20.8	20.8	62.293	0	13.945	45404000	99	6	3	2	6	4	5	5	4	2	6	5	5	4.33333	4.5	-0.431253	19.9692	20.5207	20.0132	19.4204	20.1017	19.7604	20.3271	20.8795	19.9732	20.0269	20.2618	20.1304
	0.139276	0.161926	CPSF6	Cleavage and polyadenylation specificity factor subunit 6	Q16630;Q16630-2;Q16630-3	Q16630;Q16630-2;Q16630-3	4	4	4	12	12	12	59.209	0	28.022	45551000	181	4	2	2	4	2	3	3	2	1	4	3	4	2.83333		0.170698	19.3173	20.4343	20.6985	19.8986	19.3071	19.7102	19.9967	19.9239	17.8502	20.3212	20.0087	20.2937
	1.16116	-0.160368	HNRNPUL2	Heterogeneous nuclear ribonucleoprotein U-like protein 2	Q1KMD3	Q1KMD3	8	8	8	18.3	18.3	18.3	85.104	0	30.262	107130000	162	6	5	5	6	7	8	6	6	5	4	5	8	6.16667	5.66667	-0.277103	20.5093	20.6214	20.3815	20.7411	20.5158	20.5421	20.7648	20.711	20.6529	20.9356	20.4748	20.7343
	0.967935	0.320743	INF2	Inverted formin-2	Q27J81;Q27J81-2;Q27J81-3	Q27J81;Q27J81-2	9	9	9	14.1	14.1	14.1	135.62	0	101.88	64548000	236	6	4	4	7	8	9	5	5	4	5	8	8	6.33333	5.83333	0.470635	19.813	19.8983	20.3711	19.7966	19.7515	19.7936	19.1807	19.3589	19.9262	19.196	19.85	19.9879
	1.58086	-0.429718	PDS5A	Sister chromatid cohesion protein PDS5 homolog A	Q29RF7;Q29RF7-3	Q29RF7	7	7	7	8.5	8.5	8.5	150.83	0	291.5	71246000	221	5	3	4	6	6	6	5	4	4	7	6	7	5	5.5	-0.646253	19.9211	20.4243	20.3215	19.8366	19.9372	19.5032	20.27	20.649	20.7609	20.2876	20.2858	20.2688
	1.17755	0.407821	LRRFIP1	Leucine-rich repeat flightless-interacting protein 1	Q32MZ4;Q32MZ4-3;Q32MZ4-2;Q32MZ4-4	Q32MZ4;Q32MZ4-3;Q32MZ4-2	6	6	6	16.1	16.1	16.1	89.252	0	213.83	52540000	214	5	3	3	5	5	5	5	2	2	5	3	5	4.33333	3.66667	0.584254	21.024	20.0829	20.2812	20.3344	20.9908	20.7416	20.0626	19.8059	20.2958	20.1433	20.6349	20.0654
	0.909786	-1.1805	CEP170	Centrosomal protein of 170 kDa	Q5SW79;Q5SW79-2;Q5SW79-3;Q9Y4F5;Q9Y4F5-2;Q9Y4F5-3	Q5SW79;Q5SW79-2;Q5SW79-3	5	5	5	4.4	4.4	4.4	175.29	0	9.2143	28154000	47	4	3	3	3	2	4	4	3	3	3	3	3	3.16667	3.16667	-0.982924	19.4087	20.6165	17.5611	20.2424	17.5056	21.6284	20.343	20.3922	21.1921	20.604	21.0683	20.446
	1.52785	0.312331	UBR4	E3 ubiquitin-protein ligase UBR4	Q5T4S7;Q5T4S7-3;Q5T4S7-4;Q5T4S7-2;Q5T4S7-5;Q5T4S7-6	Q5T4S7;Q5T4S7-3;Q5T4S7-4;Q5T4S7-2	52	52	52	18.3	18.3	18.3	573.83	0	323.31	449070000	1318	38	29	33	45	37	41	34	30	31	37	31	39	37.1667	33.6667	0.501134	21.1128	21.2642	21.4768	21.1916	20.8234	21.2186	20.7529	20.9995	21.2128	20.6582	20.6876	20.9024
	0.331187	-0.239603	RIF1	Telomere-associated protein RIF1	Q5UIP0;Q5UIP0-2	Q5UIP0;Q5UIP0-2	13	13	13	9.6	9.6	9.6	274.46	0	55.017	81000000	190	9	8	8	7	11	12	10	7	5	9	12	10	9.16667	8.83333	-0.293459	19.7988	20.5009	20.4342	19.8714	19.6343	18.6006	19.7098	20.5593	20.3673	20.0869	19.8628	19.6916
	0.232748	0.0527004	RNF213	E3 ubiquitin-protein ligase RNF213	Q63HN8;Q63HN8-4;Q63HN8-5;Q63HN8-6	Q63HN8;Q63HN8-4	19	19	19	6	6	6	591.4	0	59.6	262790000	132	14	9	12	14	14	16	11	9	9	12	14	14	13.1667	11.5	0.0888067	22.6648	23.0396	23.1427	22.9423	22.9247	22.8897	22.9404	22.8448	23.1658	22.7997	22.6828	22.8542
	1.14353	0.563045	FAM91A1	Protein FAM91A1	Q658Y4	Q658Y4	2	2	2	6.2	6.2	6.2	93.908	0	7.6014	12242000	22	2	2	2	2	2	2	2	2	2	2	2	1	2		0.722081	19.2624	19.8036	19.7779	18.9828	18.6303	18.2192	18.3492	18.7334	18.725	18.1535	18.4845	18.8524
	0.534252	-0.204861	MAP1S	Microtubule-associated protein 1S;MAP1S heavy chain;MAP1S light chain	Q66K74;Q66K74-2	Q66K74;Q66K74-2	3	3	3	4	4	4	112.21	0	22.882	29284000	83	3	2	2	2	2	3	2	2	2	2	2	3	2.33333	2.16667	-0.299389	19.9663	20.0066	20.2247	19.7707	19.5363	19.5543	19.85	20.7297	20.0454	20.0961	19.8152	19.7517
	1.71354	-0.304054	EDC4	Enhancer of mRNA-decapping protein 4	Q6P2E9;Q6P2E9-2	Q6P2E9;Q6P2E9-2	21	21	21	32.3	32.3	32.3	151.66	0	222.82	309740000	576	18	18	18	18	17	18	19	18	18	16	18	18	17.8333	17.8333	-0.49907	21.6729	21.7786	22.1246	21.5672	21.9059	21.7952	22.0258	22.165	22.4548	21.9437	22.0867	21.9926
	4.16724	0.578574	PRPF8	Pre-mRNA-processing-splicing factor 8	Q6P2Q9	Q6P2Q9	36	36	36	25.7	25.7	25.7	273.6	0	232.73	397940000	1072	28	22	17	31	28	31	25	18	20	25	22	27	26.1667	22.8333	0.98252	21.6556	21.855	21.9524	21.692	21.6169	21.5562	21.2057	21.0812	21.3904	20.9211	21.086	21.1723
	3.94468	-0.579689	FBXO38	F-box only protein 38	Q6PIJ6;Q6PIJ6-2;Q6PIJ6-3	Q6PIJ6;Q6PIJ6-2;Q6PIJ6-3	5	5	5	8.2	8.2	8.2	133.94	0	35.092	27554000	38	5	4	3	4	5	4	4	3	4	4	5	4	4.16667	4	-0.974572	18.7286	18.7933	19.0509	18.5699	18.8564	18.6875	19.5475	19.3304	19.1264	19.365	19.5418	19.2537
	0.0824776	0.0518176	LARP1	La-related protein 1	Q6PKG0;Q6PKG0-3;Q659C4;Q659C4-2;Q659C4-7;Q659C4-6;Q659C4-5;Q659C4-9	Q6PKG0;Q6PKG0-3	14	14	14	23.6	23.6	23.6	123.51	0	98.344	59436000	163	9	8	7	12	7	9	8	7	8	12	6	7	8.66667	8	0.0708851	20.0716	20.5246	20.6695	19.7886	19.3656	19.8843	19.9784	20.249	20.4435	19.8714	19.744	19.7069
	0.928759	0.333641	MTHFD1L	Monofunctional C1-tetrahydrofolate synthase, mitochondrial	Q6UB35	Q6UB35	6	6	6	8.3	8.3	8.3	105.79	0	12.908	42369000	128	4	4	6	4	4	4	4	4	4	3	4	4	4.33333	3.83333	0.480078	19.3749	20.1216	20.1076	19.2763	19.518	19.6634	19.1386	19.7506	19.6949	18.9938	19.1879	19.2943
	0.984196	0.290754	CSPG4	Chondroitin sulfate proteoglycan 4	Q6UVK1	Q6UVK1	28	28	28	20.1	20.1	20.1	250.53	0	167.04	451130000	841	19	18	14	25	19	24	20	11	13	23	20	24	19.8333	18.5	0.438927	21.4418	22.0132	21.9943	21.3627	21.4961	21.4695	21.1758	21.7651	21.5726	21.1535	21.2708	21.0953
	0.222209	-0.12153	SUPT6H	Transcription elongation factor SPT6	Q7KZ85;Q7KZ85-3;Q7KZ85-2	Q7KZ85	11	11	11	13.1	13.1	13.1	199.07	0	243.09	43629000	106	8	7	7	5	10	9	9	9	6	5	8	10	7.66667	7.83333	-0.167833	19.6119	18.6237	18.7549	19.2673	19.7044	19.6241	19.0551	19.0937	19.6219	19.2755	19.6921	19.5771
	2.15769	0.511721	SND1	Staphylococcal nuclease domain-containing protein 1	Q7KZF4	Q7KZF4	13	13	13	22.9	22.9	22.9	102	0	80.434	99141000	255	8	5	4	10	6	11	6	4	5	10	6	8	7.33333	6.5	0.785792	20.174	20.5546	20.6432	20.3351	19.9938	20.0359	19.6793	19.4036	20.1839	19.8406	19.8287	19.7303
	0.296245	0.142125	DDX46	Probable ATP-dependent RNA helicase DDX46	Q7L014	Q7L014	15	15	15	21.3	21.3	21.3	117.36	0	115.78	88319000	151	9	8	7	13	7	11	8	9	7	12	8	11	9.16667	9.16667	0.201367	20.5331	20.7402	20.2364	21.2576	21.0311	20.9128	20.4266	20.4063	20.5255	21.2515	20.3829	20.8654
	1.44637	-0.327411	KDM3B	Lysine-specific demethylase 3B	Q7LBC6;Q7LBC6-2;Q7LBC6-3	Q7LBC6;Q7LBC6-2	4	4	4	4.4	4.4	4.4	191.58	0	6.7598	30782000	39	3	3	3	3	4	3	3	3	3	3	4	4	3.16667	3.33333	-0.515578	18.9145	19.2037	19.1876	18.4495	19.0914	18.9259	19.181	19.2945	19.3536	19.1014	19.6002	19.2062
	0.371288	0.380321	TRMT1L	TRMT1-like protein	Q7Z2T5	Q7Z2T5	4	4	4	14.1	14.1	14.1	81.746	0	42.176	22643000	41	4	2	2	4	2	3	1	2	3	4	3	2	2.83333		0.397156	20.3027	17.8341	19.1502	19.7711	19.396	20.014	18.1676	18.8801	18.4895	19.9991	18.9595	19.6905
	2.03906	0.370462	EFTUD1	Elongation factor Tu GTP-binding domain-containing protein 1	Q7Z2Z2;Q7Z2Z2-2	Q7Z2Z2;Q7Z2Z2-2	7	7	7	11.4	11.4	11.4	125.43	0	131.52	45831000	235	7	3	4	5	6	7	6	3	3	5	4	7	5.33333	4.66667	0.602407	19.6673	19.8831	19.9837	19.9804	19.2975	19.6107	19.2708	19.3276	19.4795	19.2697	19.4015	19.4508
	0.0336822	-0.0343962	SETX	Probable helicase senataxin	Q7Z333;Q7Z333-3;Q7Z333-4	Q7Z333;Q7Z333-3;Q7Z333-4	4	4	4	2.5	2.5	2.5	302.88	0	8.2535	10760000	25	2	2	2	2	2	3	2	1	2	3	1	2	2.16667		-0.0400846	18.4086	17.9423	18.6374	18.3956	18.5117	18.369	18.7665	17.8298	18.8293	19.5282	17.1136	18.4034
	0.276692	-0.201586	ZFYVE16	Zinc finger FYVE domain-containing protein 16	Q7Z3T8;Q7Z3T8-3	Q7Z3T8;Q7Z3T8-3	11	11	11	15.5	15.5	15.5	168.9	0	31.542	65537000	70	11	9	10	7	9	10	9	8	8	8	10	9	9.33333	8.66667	-0.24919	19.3728	20.1367	20.0522	18.7266	19.6003	18.8529	19.0966	20.385	19.9767	19.6551	19.5945	19.2431
	1.07342	0.676313	KIF21A	Kinesin-like protein KIF21A	Q7Z4S6;Q7Z4S6-5;Q7Z4S6-6;Q7Z4S6-3;Q7Z4S6-2;Q7Z4S6-4	Q7Z4S6;Q7Z4S6-5;Q7Z4S6-6;Q7Z4S6-3;Q7Z4S6-2;Q7Z4S6-4	12	12	12	11.4	11.4	11.4	187.18	0	138.97	47766000	126	9	8	8	12	8	9	5	6	7	10	8	9	9	7.5	0.792781	19.6792	20.2105	19.9049	20.0726	19.3504	20.5522	18.4582	19.2118	18.6276	20.3066	19.0289	20.0787
	0.147022	-0.0706078	WAPAL	Wings apart-like protein homolog	Q7Z5K2;Q7Z5K2-2;Q7Z5K2-3	Q7Z5K2;Q7Z5K2-2;Q7Z5K2-3	5	5	5	8.2	8.2	8.2	132.94	0	50.641	60055000	232	5	4	4	5	5	5	5	4	4	5	5	5	4.66667	4.66667	-0.102861	19.7586	20.2464	20.2497	19.4837	19.5999	19.4624	19.7499	20.1453	20.2899	19.5977	19.734	19.7076
	0.164543	0.135539	MYPN	Myopalladin	Q86TC9;Q86TC9-2	Q86TC9	11	11	11	14.9	14.9	14.9	145.26	0	86.117	59424000	185	7	5	4	9	5	10	6	5	3	7	5	7	6.66667	5.5	0.164471	19.9859	18.8256	20.0718	20.3289	20.4604	20.2223	20.0469	19.8354	18.8457	19.8188	20.2937	20.2414
	2.03417	-0.593676	KTN1	Kinectin	Q86UP2;Q86UP2-2;Q86UP2-3;Q86UP2-4	Q86UP2;Q86UP2-2;Q86UP2-3;Q86UP2-4	8	8	8	11.1	11.1	11.1	156.27	0	24.516	42033000	101	6	3	3	8	6	7	3	3	3	8	5	6	5.5	4.66667	-0.867159	18.7458	19.2793	19.1941	18.9502	18.3784	18.4182	19.4129	19.6422	19.7254	19.4353	19.2299	19.0824
	1.57112	0.336853	CAND1	Cullin-associated NEDD8-dissociated protein 1	Q86VP6;Q86VP6-2	Q86VP6;Q86VP6-2	6	6	6	6.8	6.8	6.8	136.37	0	12.443	24588000	22	4	3	2	3	4	4	4	3	3	5	5	4	3.33333	4	0.534734	19.0303	19.4085	19.6249	19.6343	19.2835	19.1446	18.7015	19.2911	19.1134	18.9085	19.0255	19.0649
	0.339015	-0.199096	PNPLA6	Neuropathy target esterase	Q8IY17;Q8IY17-2;Q8IY17-5;Q8IY17-3	Q8IY17;Q8IY17-2;Q8IY17-5;Q8IY17-3	2	2	2	2.3	2.3	2.3	150.95	0	4.1616	8209700	17	1	1	1	2	2	2	2	2	2	2	2	2		2	-0.262663	17.1822	16.9147	18.1085	18.4403	17.7079	17.5575	17.7746	18.0866	18.211	17.9459	17.5743	17.5134
	2.12976	-0.467003	FTSJ3	pre-rRNA processing protein FTSJ3	Q8IY81	Q8IY81	10	10	10	22.9	22.9	22.9	96.557	0	105.22	95381000	290	9	8	9	10	10	10	9	7	9	9	9	10	9.33333	8.83333	-0.730174	19.7396	20.3034	20.0841	19.8557	19.9611	19.6034	20.2604	20.6824	20.5422	20.5133	20.3157	20.0352
	0.00270383	0.00408936	NUP93	Nuclear pore complex protein Nup93	Q8N1F7;Q8N1F7-2	Q8N1F7;Q8N1F7-2	8	8	8	19.8	19.8	19.8	93.487	0	71.887	29209000	86	4	4	4	7	2	6	3	3	3	6	3	8	4.5	4.33333	0.00403787	19.634	19.9655	20.035	19.6246	17.0312	20.2846	19.3277	19.8235	19.7945	18.84	19.2816	19.4831
	0.295385	-0.0728976	PIAS4	E3 SUMO-protein ligase PIAS4	Q8N2W9	Q8N2W9	4	4	4	12.7	12.7	12.7	56.503	0	7.0862	26626000	25	3	3	3	3	3	3	3	3	3	4	3	3	3	3.16667	-0.12033	19.349	19.5114	19.39	19.4806	19.2279	19.2936	19.7286	19.4512	19.5022	19.6584	19.2035	19.1459
	0.423311	-0.107573	ASCC3	Activating signal cointegrator 1 complex subunit 3	Q8N3C0	Q8N3C0	6	6	6	4.2	4.2	4.2	251.46	0	7.5009	17683000	17	3	4	3	4	4	4	3	2	2	3	5	4	3.66667	3.16667	-0.174508	19.7469	19.5268	19.6749	19.1359	19.2634	19.4318	19.5576	19.682	19.8365	19.414	19.4802	19.4549
	1.63271	-0.384993	STAG2	Cohesin subunit SA-2	Q8N3U4;Q8N3U4-2;Q8WVM7;Q8WVM7-2	Q8N3U4;Q8N3U4-2	11	11	11	19	19	19	141.32	0	122.31	108310000	410	9	8	5	8	10	9	9	6	6	8	10	10	8.16667	8.16667	-0.597881	20.0273	19.4386	19.8128	19.8684	20.0293	20.1918	20.329	19.9044	20.1718	20.226	20.4718	20.5752
	3.66109	0.4591	COLGALT1	Procollagen galactosyltransferase 1	Q8NBJ5	Q8NBJ5	8	8	8	14.6	14.6	14.6	71.635	0	61.616	357880000	261	7	3	4	8	3	7	6	2	3	6	3	7	5.33333	4.5	0.789461	24.1166	24.4593	24.2279	24.1852	24.2063	24.0504	23.7208	24.0038	23.6224	23.611	23.7466	23.7865
	0.286871	0.15322	SERBP1	Plasminogen activator inhibitor 1 RNA-binding protein	Q8NC51-3;Q8NC51-4	Q8NC51-3;Q8NC51-4	6	6	1	28.2	28.2	7.6	43.135	0	323.31	278560000	367	5	3	4	5	4	5	4	2	3	5	4	5	4.33333	3.83333	0.210504	22.9771	23.1454	22.9839	22.395	22.4226	22.1876	22.6332	22.9417	22.8663	22.61	22.2266	21.9144
	2.53612	-0.576952	NFATC2IP	NFATC2-interacting protein	Q8NCF5;Q8NCF5-3;Q8NCF5-2	Q8NCF5	11	11	11	51.3	51.3	51.3	45.816	0	70.67	206530000	563	10	7	7	11	10	10	10	6	7	11	11	11	9.16667	9.33333	-0.891003	20.9154	21.3543	21.1211	20.9914	20.7513	20.7455	21.647	21.9209	21.6817	21.6264	21.3022	21.1626
	0.285732	0.265701	LSM14A	Protein LSM14 homolog A	Q8ND56;Q8ND56-3;Q8ND56-2	Q8ND56;Q8ND56-3;Q8ND56-2	3	3	3	16.2	16.2	16.2	50.529	0	16.779	21228000	24	2	2	2	3	3	3	2	1	2	3	3	3	2.5		0.296386	19.4426	20.0152	19.9107	19.1252	19.6342	18.8139	19.6552	17.566	19.7212	19.5834	19.7773	19.0445
	3.31021	-0.560598	ABCF1	ATP-binding cassette sub-family F member 1	Q8NE71;Q8NE71-2	Q8NE71;Q8NE71-2	6	6	6	8.8	8.8	8.8	95.925	0	10.551	31066000	60	3	2	2	4	3	4	3	2	2	4	4	3	3	3	-0.917936	19.2024	19.419	19.4439	19.1236	19.4368	19.6565	19.8397	19.8016	20.1572	19.7038	20.1673	19.9762
	1.17096	0.668794	FBXO22	F-box only protein 22	Q8NEZ5;Q8NEZ5-3;Q8NEZ5-2	Q8NEZ5;Q8NEZ5-3	7	7	7	30	30	30	44.508	0	28.923	38303000	99	4	3	2	5	4	5	3	2	2	6	4	4	3.83333	3.5	0.80951	20.4565	19.1563	19.4253	20.5193	20.8881	20.5729	19.2712	19.2279	19.0383	19.6082	19.9858	19.8742
	0.0935434	0.0802498	NEK9	Serine/threonine-protein kinase Nek9	Q8TD19	Q8TD19	9	9	9	17.4	17.4	17.4	107.17	0	95.228	46663000	104	6	4	3	7	5	8	4	2	2	7	5	7	5.5	4.5	0.0980344	19.5824	19.0979	19.8604	19.857	19.7305	20.3525	19.8515	19.0447	19.1305	20.3482	19.1088	20.5155
	0.346973	-0.18102	NUP210	Nuclear pore membrane glycoprotein 210	Q8TEM1;Q8TEM1-2	Q8TEM1;Q8TEM1-2	5	5	5	4.2	4.2	4.2	205.11	0	8.2368	35381000	60	4	3	3	5	4	5	3	3	3	4	3	5	4	3.5	-0.247919	19.6334	20.2812	20.281	19.4061	19.9738	19.5813	19.8161	20.4494	20.287	19.4103	20.4493	19.8307
	0.225132	0.103089	GEMIN5	Gem-associated protein 5	Q8TEQ6	Q8TEQ6	15	15	15	18.7	18.7	18.7	168.59	0	219.52	86147000	296	9	6	6	9	10	10	9	8	6	11	8	12	8.33333	9	0.149839	20.4575	21.1882	21.132	20.6323	20.5326	20.4289	20.2698	21.0973	20.7723	20.7702	20.441	20.4024
	0.0441328	0.0280571	IPO4	Importin-4	Q8TEX9;Q8TEX9-2	Q8TEX9;Q8TEX9-2	5	5	5	9	9	9	118.71	0	14.581	24990000	36	4	5	5	5	5	5	4	5	4	4	4	5	4.83333	4.33333	0.038682	18.3755	18.6427	19.2339	18.632	18.3675	18.1258	18.5281	18.6866	19.1718	18.5829	18.2235	18.0159
	1.44038	-0.354037	NUP133	Nuclear pore complex protein Nup133	Q8WUM0	Q8WUM0	11	11	11	18.9	18.9	18.9	128.98	0	23.476	78133000	51	9	9	9	8	10	10	9	9	10	8	8	9	9.16667	8.83333	-0.547616	19.5315	19.9471	20.0026	20.0417	19.9311	20.0438	19.7249	20.3189	20.5954	20.4896	20.2298	20.2634
	2.17983	0.675995	PDCD6IP	Programmed cell death 6-interacting protein	Q8WUM4;Q8WUM4-2;Q8WUM4-3	Q8WUM4;Q8WUM4-2	9	9	9	18.9	18.9	18.9	96.022	0	23.182	49481000	188	8	6	6	6	6	8	6	6	5	7	5	4	6.66667	5.5	0.968495	19.8137	20.3216	20.5779	19.7355	19.7278	19.9745	19.0861	19.5235	19.7152	18.8883	19.2173	19.6647
	1.44467	-0.515854	LMO7	LIM domain only protein 7	Q8WWI1-3;Q8WWI1;Q8WWI1-2;Q8WWI1-4;Q8WWI1-5	Q8WWI1-3;Q8WWI1;Q8WWI1-2;Q8WWI1-4;Q8WWI1-5	10	10	10	13.7	13.7	13.7	153.67	0	56.499	88274000	157	9	6	5	9	7	8	8	7	7	9	7	10	7.33333	8	-0.723539	20.0121	20.5909	20.4148	19.7597	19.8836	19.6673	20.593	21.019	20.7953	20.717	20.3033	19.9959
	0.0194191	-0.0120637	ATXN2L	Ataxin-2-like protein	Q8WWM7;Q8WWM7-6;Q8WWM7-8;Q8WWM7-5;Q8WWM7-4;Q8WWM7-9;Q8WWM7-2;Q8WWM7-3;Q8WWM7-7	Q8WWM7;Q8WWM7-6;Q8WWM7-8;Q8WWM7-5;Q8WWM7-4;Q8WWM7-9;Q8WWM7-2;Q8WWM7-3;Q8WWM7-7	4	4	4	9.9	9.9	9.9	113.37	0	58.665	40826000	128	4	3	3	4	2	4	3	3	3	3	2	4	3.33333	3	-0.0168826	20.2928	21.362	21.3102	20.3638	20.4145	20.7453	20.7191	20.8375	20.9756	20.9343	20.3941	20.7002
	1.32267	0.671225	MUC16	Mucin-16	Q8WXI7	Q8WXI7	4	4	4	0.4	0.4	0.4	1519.2	0	8.9818	14280000	65	3	2	2	3	3	3	2	3	2	2	2	3	2.66667	2.33333	0.84184	18.9566	19.2291	19.5972	18.8178	18.5489	17.7587	18.2366	18.3996	18.5342	18.1633	18.0577	17.4895
	1.17053	0.386545	GBF1	Golgi-specific brefeldin A-resistance guanine nucleotide exchange factor 1	Q92538;Q92538-2;Q92538-3	Q92538;Q92538-2;Q92538-3	10	10	10	10.2	10.2	10.2	206.44	0	30.593	55507000	133	8	7	6	9	6	8	7	4	6	10	8	8	7.33333	7.16667	0.561372	19.5366	18.9923	19.651	19.5062	19.567	19.5432	19.0203	18.8997	19.1473	18.4371	19.4609	19.5117
	0.59084	-0.866992	NDRG1	Protein NDRG1	Q92597;Q92597-3;Q92597-2	Q92597;Q92597-3;Q92597-2	6	6	6	24.4	24.4	24.4	42.835	0	12.923	76665000	133	4	3	1	6	3	5	4	3	2	6	4	4		3.83333	-0.71038	20.7452	20.1313	16.7307	21.0965	20.7115	20.6334	21.3042	19.7825	20.4135	21.5979	21.1366	21.0158
	2.30155	0.308811	HSPH1	Heat shock protein 105 kDa	Q92598-2	Q92598-2	18	18	1	33.5	33.5	3.9	92.115	0	55.304	220570000	406	14	13	13	13	14	12	13	13	14	17	13	14	13.1667	14	0.526793	20.8707	21.1942	21.2416	20.8821	20.8057	20.8654	20.6776	20.7224	20.7922	20.5174	20.6188	20.6785
	0.571461	0.172601	GCN1L1	Translational activator GCN1	Q92616	Q92616	44	44	44	25.4	25.4	25.4	292.75	0	323.31	504240000	1713	35	27	28	39	30	36	34	27	28	32	28	34	32.5	30.5	0.266675	20.6173	20.994	21.0555	20.7368	20.4877	20.5098	20.323	20.7829	20.9809	20.3691	20.3734	20.5361
	2.43841	0.477192	NUP205	Nuclear pore complex protein Nup205	Q92621	Q92621	14	14	14	10.7	10.7	10.7	227.92	0	73.216	98142000	256	11	8	7	11	12	12	10	9	8	8	11	12	10.1667	9.66667	0.761705	19.9446	20.2134	20.3944	20.0525	19.9704	19.889	19.4352	19.4839	20.0789	19.4536	19.5351	19.6143
	0.673237	-0.194854	AKAP1	A-kinase anchor protein 1, mitochondrial	Q92667;Q92667-2	Q92667;Q92667-2	3	3	3	6.2	6.2	6.2	97.34	0	17.549	8968100	71	2	2	2	3	2	2	2	2	2	2	2	2	2.16667	2	-0.301532	18.2166	18.1781	18.6444	18.541	18.0581	17.696	18.4565	18.4954	18.4746	18.4684	18.2131	18.3953
	2.53208	-0.234814	SYMPK	Symplekin	Q92797;Q92797-2	Q92797;Q92797-2	6	6	6	9.7	9.7	9.7	141.15	0	9.4796	45652000	47	6	5	4	5	5	6	6	5	4	5	5	6	5.16667	5.16667	-0.419213	19.231	19.3524	19.2728	19.3936	19.3983	19.1604	19.5612	19.3337	19.5497	19.5037	19.6412	19.6278
	3.22066	0.597688	DDX17	Probable ATP-dependent RNA helicase DDX17	Q92841;Q92841-3;Q92841-1;Q92841-2	Q92841;Q92841-3;Q92841-1;Q92841-2	16	16	11	28.4	28.4	20.4	80.272	0	285.54	317950000	642	13	9	8	16	11	16	9	4	6	14	9	13	12.1667	9.16667	0.961852	21.6985	21.8909	22.005	21.397	21.9059	21.828	20.9332	21.5238	21.2761	21.0539	21.2226	21.1295
	2.26262	0.482649	RAD50	DNA repair protein RAD50	Q92878;Q92878-3;Q92878-2	Q92878;Q92878-3;Q92878-2	13	13	13	13.6	13.6	13.6	153.89	0	103.08	2715800000	375	10	6	7	13	6	11	4	7	6	9	5	6	8.83333	6.16667	0.757936	26.8516	27.1247	27.1004	26.822	26.796	26.64	26.6628	26.712	26.3528	26.49	26.2532	25.968
	1.60341	-0.415639	UPF1	Regulator of nonsense transcripts 1	Q92900;Q92900-2	Q92900;Q92900-2	12	12	12	16.7	16.7	16.7	124.34	0	25.875	116560000	182	8	7	8	10	7	7	7	7	8	10	8	11	7.83333	8.5	-0.631956	20.7079	21.3315	21.2931	20.7642	20.6154	20.6241	21.1794	21.5288	21.5629	21.2691	21.211	21.0788
	3.01114	0.548136	TNPO1	Transportin-1	Q92973;Q92973-2;Q92973-3	Q92973;Q92973-2;Q92973-3	16	16	14	30.5	30.5	28.2	102.35	0	236.77	219800000	545	14	12	13	14	13	15	13	9	11	14	12	13	13.5	12	0.885424	21.0882	21.2182	21.0252	21.0556	20.8969	21.2245	20.5753	20.6748	20.8666	20.2199	20.2175	20.6656
	0.0534583	-0.0282647	USP9X	Probable ubiquitin carboxyl-terminal hydrolase FAF-X	Q93008;Q93008-3;O00507;O00507-2	Q93008;Q93008-3	17	17	17	10.3	10.3	10.3	290.46	0	278.45	185890000	459	16	12	10	13	13	14	12	10	12	12	12	12	13	11.6667	-0.0410141	21.0356	21.6113	21.7255	21.0355	21.2254	21.029	21.1264	21.8136	21.6654	21.0661	21.0586	21.1018
	0.112414	-0.0391375	FERMT2	Fermitin family homolog 2	Q96AC1;Q96AC1-3;Q96AC1-2	Q96AC1;Q96AC1-3;Q96AC1-2	7	7	6	19	19	17.5	77.86	0	33.765	54047000	249	6	4	5	5	6	6	6	5	6	5	6	6	5.33333	5.66667	-0.0619835	20.1444	19.9334	20.29	20.2638	19.5207	19.9284	20.1326	19.8979	20.25	20.1375	19.8883	20.0094
	0.227555	0.192447	EFHD2	EF-hand domain-containing protein D2	Q96C19;Q9BUP0;Q9BUP0-2	Q96C19	5	5	5	22.9	22.9	22.9	26.697	0	12.529	40980000	120	4	3	3	4	2	5	4	3	4	4	3	2	3.5	3.33333	0.227003	20.5314	19.7426	20.1893	20.4704	19.9415	20.3446	20.6072	19.8726	18.4742	20.496	20.3293	20.2859
	1.21407	1.04414	SIRT1	NAD-dependent protein deacetylase sirtuin-1;SirtT1 75 kDa fragment	Q96EB6;Q96EB6-2	Q96EB6;Q96EB6-2	4	4	4	12	12	12	81.68	0	24.905	26348000	56	3	4	3	3	2	3	1	3	3	2	2	2	3		1.04944	19.6038	19.8659	19.8569	19.5713	19.5186	19.5917	16.8851	19.4851	19.5731	17.2932	19.2942	19.2128
	0.383081	0.146652	EDC3	Enhancer of mRNA-decapping protein 3	Q96F86	Q96F86	6	6	6	21.1	21.1	21.1	56.077	0	12.213	27401000	53	6	5	5	4	5	6	5	3	4	2	4	4	5.16667	3.66667	0.21822	19.3767	19.1989	19.1462	19.2691	19.1152	19.8242	19.3527	18.9733	19.4775	18.7455	18.9495	19.5519
	0.142723	-0.072751	S100A16	Protein S100-A16	Q96FQ6	Q96FQ6	2	2	2	29.1	29.1	29.1	11.801	0	8.4577	29246000	108	2	2	2	2	2	2	2	2	2	2	2	2	2	2	-0.104344	19.3059	19.3736	19.6276	19.4248	18.643	19.3776	19.3487	19.6552	19.6323	19.5186	18.7174	19.3168
	0.837221	0.548857	PAWR	PRKC apoptosis WT1 regulator protein	Q96IZ0	Q96IZ0	3	3	3	18.5	18.5	18.5	36.567	0	13.45	11200000	32	2	2	2	3	2	3	2	2	2	2	2	3	2.33333	2.16667	0.647503	19.0573	19.554	19.532	18.0332	18.8161	19.2414	18.5004	18.8016	18.5897	17.2404	18.8664	18.9424
	0.307172	-0.333916	CHAMP1	Chromosome alignment-maintaining phosphoprotein 1	Q96JM3	Q96JM3	2	2	2	4.1	4.1	4.1	89.098	0	4.3348	27654000	22	2	2	2	1	2	2	2	2	2	2	2	2		2	-0.344511	19.2661	20.1712	20.0688	17.0745	19.5985	19.5471	19.3234	19.814	19.7444	19.5304	19.6689	19.6484
	1.90013	0.421474	USP47	Ubiquitin carboxyl-terminal hydrolase 47	Q96K76;Q96K76-4;Q96K76-2;Q96K76-3	Q96K76;Q96K76-4;Q96K76-2	11	11	11	12.9	12.9	12.9	157.31	0	50.943	52331000	164	8	4	5	9	6	9	7	5	6	7	7	7	6.83333	6.5	0.659682	20.2438	20.3274	20.1486	20.0527	20.3065	20.2663	19.388	20.3022	19.8079	20.0251	19.6937	19.5995
	0.569417	0.226931	EHMT2	Histone-lysine N-methyltransferase EHMT2	Q96KQ7;Q96KQ7-2;Q96KQ7-3	Q96KQ7;Q96KQ7-2;Q96KQ7-3	2	2	2	4.3	4.3	4.3	132.37	0	11.399	15401000	103	2	2	2	2	2	2	2	2	2	1	2	2	2		0.326931	18.8709	18.9079	19.2537	18.771	18.7426	19.0204	18.7288	18.844	19.0478	17.8344	18.8849	18.8651
	3.02346	0.58703	IPO9	Importin-9	Q96P70	Q96P70	11	11	11	20.3	20.3	20.3	115.96	0	112.51	110700000	534	9	9	9	10	9	9	8	8	8	10	8	10	9.16667	8.66667	0.936248	20.3638	20.5258	20.6434	20.0948	20.1387	20.1877	19.7787	19.7493	20.1111	19.4621	19.6083	19.7226
	1.80066	-0.589066	SMG1	Serine/threonine-protein kinase SMG1	Q96Q15;Q96Q15-4;Q96Q15-3;Q96Q15-2	Q96Q15;Q96Q15-4;Q96Q15-3;Q96Q15-2	3	3	3	1.7	1.7	1.7	410.5	0	9.8549	11159000	32	3	2	2	2	3	3	3	3	3	2	2	3	2.5	2.66667	-0.837808	17.9506	18.0085	18.3822	17.704	17.8931	17.8852	18.4831	18.5868	19.408	18.4566	18.1737	18.2498
	0.0262754	0.0154502	SPAG5	Sperm-associated antigen 5	Q96R06	Q96R06	4	4	4	5.9	5.9	5.9	134.42	0	12.663	12687000	115	3	3	2	2	2	4	2	3	3	2	3	4	2.66667	2.83333	0.0219278	18.489	18.4702	18.9172	18.6556	18.2327	18.4748	18.3986	18.8563	18.9631	17.7283	18.4773	18.7232
	1.32321	-0.735827	UIMC1	BRCA1-A complex subunit RAP80	Q96RL1;Q96RL1-3;Q96RL1-2;Q96RL1-5	Q96RL1;Q96RL1-3;Q96RL1-2	4	4	4	14.2	14.2	14.2	79.727	0	79.935	27723000	42	3	3	3	3	2	4	3	3	4	3	2	2	3	2.83333	-0.891003	19.0753	19.478	19.6766	18.6064	18.8929	18.2989	19.8646	20.4108	20.2028	19.8815	19.3251	18.7583
	0.375899	0.100087	SIN3A	Paired amphipathic helix protein Sin3a	Q96ST3	Q96ST3	7	7	7	10.7	10.7	10.7	145.17	0	66.912	59056000	205	6	4	5	6	6	7	6	4	6	6	6	7	5.66667	5.83333	0.161632	19.4687	20.0303	19.8967	19.5272	19.6927	19.6444	19.3766	19.8385	19.8346	19.4722	19.6503	19.4872
	1.46989	0.417652	CDC5L	Cell division cycle 5-like protein	Q99459	Q99459	8	8	8	14.7	14.7	14.7	92.25	0	57.939	58964000	120	7	4	4	8	6	5	5	4	4	5	3	4	5.66667	4.16667	0.623328	19.887	20.3997	19.809	19.7653	19.7058	19.6733	19.435	19.5076	19.2469	20.0223	19.4385	19.084
	0.109708	-0.134036	SCAF11	Protein SCAF11	Q99590;Q99590-2	Q99590;Q99590-2	6	6	6	9.6	9.6	9.6	164.65	0	70.706	36383000	139	6	2	2	6	3	6	5	2	1	4	3	6	4.16667		-0.139603	19.6206	19.8082	20.0293	19.4174	19.6359	19.2879	20.025	20.6615	17.5902	19.9652	20.2543	20.1073
	0.353361	-0.181467	KIF2C	Kinesin-like protein KIF2C	Q99661;Q99661-2	Q99661;Q99661-2	7	7	7	16.3	16.3	16.3	81.312	0	16.2	32662000	43	4	3	3	7	4	5	4	2	3	6	2	5	4.33333	3.66667	-0.249502	19.4614	20.23	19.8826	19.6614	19.7638	19.6494	20.0973	19.7875	19.2912	20.7606	19.7263	20.0744
	0.154196	0.0775738	CPNE1	Copine-1	Q99829	Q99829	4	4	4	11	11	11	59.058	0	13.725	22861000	142	4	2	3	3	4	4	4	2	3	3	3	4	3.33333	3.16667	0.111394	19.0491	18.9163	19.5409	18.6051	18.519	18.9372	18.9396	18.656	19.4458	18.6797	18.6055	18.7755
	0.253809	-0.104063	CCT7	T-complex protein 1 subunit eta	Q99832;Q99832-3;Q99832-4;Q99832-2	Q99832;Q99832-3;Q99832-4;Q99832-2	10	10	10	30.9	30.9	30.9	59.366	0	46.624	173720000	304	8	6	8	8	8	9	7	6	5	8	9	8	7.83333	7.16667	-0.15498	20.924	21.3392	21.2712	21.01	20.5778	20.708	21.1526	21.1857	21.5081	21.1224	20.7458	20.74
	1.14417	0.223336	NCAPG	Condensin complex subunit 3	Q9BPX3	Q9BPX3	16	16	16	21.2	21.2	21.2	114.33	0	151.8	169790000	413	14	10	12	15	10	12	13	10	11	12	11	14	12.1667	11.8333	0.365574	20.7208	20.9913	20.8389	21.0039	20.5122	20.4135	20.5623	20.6565	20.6133	20.5242	20.4475	20.3368
	0.835848	0.201112	MYBBP1A	Myb-binding protein 1A	Q9BQG0;Q9BQG0-2	Q9BQG0;Q9BQG0-2	5	5	5	6.6	6.6	6.6	148.85	0	10.44	25396000	72	4	4	4	4	4	5	4	4	4	3	4	4	4.16667	3.83333	0.320472	18.9427	18.8619	19.4043	19.4144	19.3467	19.231	18.7699	19.047	19.2936	18.9587	18.8021	19.1232
	0.474124	-0.20701	ESYT1	Extended synaptotagmin-1	Q9BSJ8;Q9BSJ8-2	Q9BSJ8;Q9BSJ8-2	11	11	11	14.3	14.3	14.3	122.85	0	18.972	79023000	274	8	7	7	9	8	9	7	8	7	11	8	9	8	8.33333	-0.293771	19.3905	20.1118	20.151	19.6803	19.513	19.1626	19.6943	20.2827	20.2423	19.656	19.7828	19.5932
	0.760897	0.812474	DIDO1	Death-inducer obliterator 1	Q9BTC0	Q9BTC0	5	5	5	5.1	5.1	5.1	243.87	0	36.581	22705000	41	4	3	3	3	4	5	3	3	3	2	4	5	3.66667	3.33333	0.770644	19.2387	19.6007	19.4895	18.8405	19.3078	18.9084	18.7086	16.9566	19.4962	16.5596	19.341	19.4488
	1.05069	0.366347	THUMPD3	THUMP domain-containing protein 3	Q9BV44	Q9BV44	3	3	3	12.4	12.4	12.4	57.002	0	9.6298	24478000	17	2	2	3	3	2	2	2	2	2	2	2	2	2.33333	2	0.527509	19.4326	19.9155	20.0658	20.5282	19.3991	19.6383	19.2881	19.7278	19.7072	19.3219	19.3144	19.422
	1.27389	0.480728	SLC4A1AP	Kanadaptin	Q9BWU0	Q9BWU0	7	7	7	17.1	17.1	17.1	88.813	0	71.482	46282000	112	4	4	4	7	4	6	5	4	5	5	4	4	4.83333	4.5	0.668247	20.0976	20.3337	20.1099	19.5252	19.5305	19.1561	19.7209	19.3033	19.3091	19.5271	19.0709	18.9375
	0.691032	-0.166011	SRRT	Serrate RNA effector molecule homolog	Q9BXP5;Q9BXP5-5;Q9BXP5-4;Q9BXP5-2;Q9BXP5-3	Q9BXP5;Q9BXP5-5;Q9BXP5-4;Q9BXP5-2;Q9BXP5-3	5	5	5	10.3	10.3	10.3	100.67	0	18.656	38981000	109	4	4	4	3	3	3	4	4	4	3	3	3	3.5	3.5	-0.266871	19.9326	20.295	20.155	19.5691	19.867	19.7772	20.06	20.3087	20.1503	20.0293	20.1645	19.8792
	0.427945	0.448418	TNKS1BP1	182 kDa tankyrase-1-binding protein	Q9C0C2;Q9C0C2-2	Q9C0C2;Q9C0C2-2	4	4	4	5	5	5	181.79	0	6.8211	14043000	16	3	3	3	3	2	3	3	2	3	3	2	3	2.83333	2.66667	0.457037	19.3572	19.9937	20.0726	19.2224	19.508	19.1508	19.1339	16.9217	19.9891	19.2741	19.6841	19.6113
	1.14205	-0.345313	SLK	STE20-like serine/threonine-protein kinase	Q9H2G2;Q9H2G2-2	Q9H2G2;Q9H2G2-2	9	9	9	13.3	13.3	13.3	142.69	0	105.27	68082000	237	5	5	4	7	5	5	4	6	4	9	3	6	5.16667	5.33333	-0.514053	19.982	20.5857	20.1825	19.8442	19.7651	19.7278	20.2233	20.848	20.4756	20.1589	20.2965	20.157
	1.79246	-0.471803	SMARCAD1	SWI/SNF-related matrix-associated actin-dependent regulator of chromatin subfamily A containing DEAD/H box 1	Q9H4L7;Q9H4L7-2;Q9H4L7-3	Q9H4L7;Q9H4L7-2	14	14	14	20.5	20.5	20.5	117.4	0	131.86	129570000	226	12	10	9	13	13	13	11	8	10	12	11	12	11.6667	10.6667	-0.711304	20.4401	20.169	20.1938	20.5253	20.3663	20.3304	21.0303	20.3796	20.385	21.344	20.8527	20.8641
	1.12886	0.318625	HEATR1	HEAT repeat-containing protein 1;HEAT repeat-containing protein 1, N-terminally processed	Q9H583	Q9H583	3	3	3	2.4	2.4	2.4	242.37	0	5.0227	14706000	58	3	3	3	3	2	3	2	3	2	3	2	3	2.83333	2.5	0.482822	18.5013	18.7523	18.9588	18.5176	17.9782	18.4901	17.987	18.4685	18.204	18.1246	18.0277	18.4747
	0.193378	0.144262	DCTPP1	dCTP pyrophosphatase 1	Q9H773	Q9H773	3	3	3	31.8	31.8	31.8	18.681	0	6.6652	43080000	95	3	2	2	3	3	3	3	2	2	3	3	3	2.66667	2.66667	0.18039	19.9024	21.0111	20.8567	19.9906	20.2031	19.7022	19.7673	20.635	20.3897	19.9001	20.664	19.4444
	0.245796	-0.0875041	EHMT1	Histone-lysine N-methyltransferase EHMT1	Q9H9B1;Q9H9B1-4;Q9H9B1-3	Q9H9B1;Q9H9B1-4;Q9H9B1-3	3	3	3	5.6	5.6	5.6	141.46	0	6.768	16771000	13	3	3	3	3	3	2	3	3	3	3	3	3	2.83333	3	-0.13501	18.5739	18.9979	18.8884	18.4508	18.7367	18.6547	19.048	18.9243	18.7821	18.2172	18.977	18.879
	0.70416	-0.955227	EML4	Echinoderm microtubule-associated protein-like 4	Q9HC35;Q9HC35-2	Q9HC35;Q9HC35-2	4	4	4	8.2	8.2	8.2	108.91	0	10.202	46495000	103	3	2	2	4	2	2	2	2	2	3	2	2	2.5	2.16667	-0.801272	21.2518	21.0697	20.9425	20.4978	20.5563	16.869	21.1785	21.232	21.2473	20.4588	21.5152	21.2866
	0.222047	-0.0766951	ANLN	Actin-binding protein anillin	Q9NQW6;Q9NQW6-2	Q9NQW6;Q9NQW6-2	12	12	12	19.6	19.6	19.6	124.2	0	323.31	209520000	583	9	8	7	11	7	11	9	7	7	9	10	9	8.83333	8.5	-0.119552	21.5842	21.3488	21.4595	21.5198	21.6047	21.6882	21.6714	21.1713	21.331	22.1006	21.6907	21.7005
	0.731011	-0.287674	BIRC6	Baculoviral IAP repeat-containing protein 6	Q9NR09	Q9NR09	11	11	11	4.4	4.4	4.4	530.25	0	34.46	79376000	125	10	9	9	10	10	10	10	8	9	10	10	10	9.66667	9.5	-0.409522	19.2824	19.6533	19.8665	18.5688	19.1013	19.5601	19.5092	19.8336	19.8389	19.429	19.5259	19.6218
	1.3026	0.652912	KCMF1	E3 ubiquitin-protein ligase KCMF1	Q9P0J7	Q9P0J7	2	2	2	11	11	11	41.945	0	47.492	6330700	69	2	2	2	2	2	2	2	1	1	2	2	2	2		0.823604	18.6069	17.43	17.4101	19.1262	18.215	17.9269	17.4049	17.2901	17.363	17.9548	17.4038	17.3808
	1.63796	0.393457	LARS	Leucine--tRNA ligase, cytoplasmic	Q9P2J5;Q9P2J5-2;Q9P2J5-3	Q9P2J5;Q9P2J5-2	14	14	14	19.3	19.3	19.3	134.46	0	65.085	71263000	229	12	7	8	10	10	11	8	8	8	9	8	11	9.66667	8.66667	0.608401	19.7274	20.2375	20.0676	19.6871	19.6702	19.722	19.2253	19.9542	19.4803	19.3649	19.4867	19.2398
	0.221906	0.125917	DAXX	Death domain-associated protein 6	Q9UER7;Q9UER7-3;Q9UER7-2;Q9UER7-5;Q9UER7-4	Q9UER7;Q9UER7-3;Q9UER7-2;Q9UER7-5;Q9UER7-4	9	9	9	23.8	23.8	23.8	81.372	0	66.56	157900000	237	8	7	6	9	6	8	8	6	7	8	6	7	7.33333	7	0.171908	21.4018	22.1988	21.9629	21.0621	21.2565	21.2206	21.2818	21.9339	21.6709	21.0344	21.2692	21.157
	4.18242	-0.509412	SEPTIN9	Septin-9	Q9UHD8;Q9UHD8-2;Q9UHD8-7;Q9UHD8-5;Q9UHD8-3;Q9UHD8-4;Q9UHD8-9;Q9UHD8-8	Q9UHD8;Q9UHD8-2;Q9UHD8-7;Q9UHD8-5;Q9UHD8-3	6	6	6	18.1	18.1	18.1	65.401	0	61.208	47957000	171	5	2	2	5	3	5	4	2	2	5	4	6	3.66667	3.83333	-0.881467	19.5683	19.4835	19.7635	19.6424	19.4814	19.4873	20.2326	19.9877	19.9491	20.3124	20.0296	19.9715
	0.584362	0.199286	IPO11	Importin-11	Q9UI26;Q9UI26-2	Q9UI26;Q9UI26-2	2	2	2	5.4	5.4	5.4	112.53	0	4.5818	5536600	7	2	2	2	2	2	2	2	2	2	2	2	2	2	2	0.298761	17.1074	16.8488	17.3906	17.2327	17.541	17.9697	17.1732	17.095	17.1795	17.2334	17.3016	16.9117
	0.637631	0.274673	FAM208A	Protein FAM208A	Q9UK61;Q9UK61-3;Q9UK61-4;Q9UK61-2	Q9UK61;Q9UK61-3;Q9UK61-4;Q9UK61-2	4	4	4	5.2	5.2	5.2	189.03	0	60.953	17728000	56	4	2	4	4	3	3	3	2	2	3	4	4	3.33333	3	0.38414	18.6222	19.0175	19.3746	18.4517	19.4092	18.8875	18.1533	18.8728	19.0544	18.3403	18.7884	18.9054
	0.612444	-0.322299	HECTD1	E3 ubiquitin-protein ligase HECTD1	Q9ULT8	Q9ULT8	7	7	7	4.8	4.8	4.8	289.38	0	11.938	27535000	61	3	3	3	6	5	6	4	3	3	5	5	6	4.33333	4.33333	-0.423855	19.9388	18.8057	19.4585	19.0333	19.6255	20.2049	20.41	19.6835	19.3186	19.806	19.9118	19.8705
	0.398461	0.186587	PRPF19	Pre-mRNA-processing factor 19	Q9UMS4	Q9UMS4	3	3	3	11.5	11.5	11.5	55.18	0	9.5505	33319000	61	3	2	2	3	2	3	2	2	2	3	2	3	2.5	2.33333	0.262048	19.4566	20.212	20.0825	19.6418	19.7223	19.5168	18.9953	20.1348	19.954	19.647	19.4577	19.3236
	0.0901194	0.0644121	UBQLN1	Ubiquilin-1	Q9UMX0;Q9UMX0-2;Q9UMX0-3;Q9UHD9;Q9UMX0-4	Q9UMX0;Q9UMX0-2;Q9UMX0-3	4	4	3	13.8	13.8	11	62.518	0	24.903	25355000	61	4	3	2	4	3	2	3	2	2	3	3	3	3	2.66667	0.0842404	19.419	19.0306	18.1236	19.3636	19.5731	19.4409	19.214	18.7203	18.7291	19.3673	19.6061	18.9274
	1.33826	-0.31284	SRRM2	Serine/arginine repetitive matrix protein 2	Q9UQ35;Q9UQ35-2;Q9UQ35-3	Q9UQ35;Q9UQ35-2	20	20	20	12.6	12.6	12.6	299.61	0	146.49	212530000	396	12	9	10	20	14	17	13	11	10	15	13	13	13.6667	12.5	-0.490888	20.9389	21.5058	21.4306	21.1972	21.2187	20.7898	21.316	21.7701	21.5642	21.5263	21.5475	21.2339
	0.0257894	-0.0223239	FNDC3A	Fibronectin type-III domain-containing protein 3A	Q9Y2H6-2;Q9Y2H6	Q9Y2H6-2;Q9Y2H6	10	10	10	18	18	18	125.82	0	12.774	43055000	40	6	4	4	10	4	7	6	3	6	8	3	8	5.83333	5.66667	-0.0278691	19.1204	19.9915	20.5812	19.5067	19.6587	19.395	18.8182	20.0308	19.8719	19.3918	20.1613	20.1135
	0.496251	0.394944	NOP58	Nucleolar protein 58	Q9Y2X3	Q9Y2X3	3	3	3	9.3	9.3	9.3	59.578	0	6.0863	22716000	66	3	3	3	2	2	2	3	2	3	2	1	2	2.5		0.450552	19.6593	19.377	19.6746	18.9573	19.4874	19.5854	19.219	19.4562	19.5591	19.4005	17.2755	19.4612
	0.437099	0.28758	ACOT9	Acyl-coenzyme A thioesterase 9, mitochondrial	Q9Y305;Q9Y305-3;Q9Y305-2;Q9Y305-4	Q9Y305;Q9Y305-3;Q9Y305-2;Q9Y305-4	2	2	2	8.4	8.4	8.4	49.901	0	10.159	23318000	82	2	2	2	2	2	2	2	2	2	2	2	2	2	2	0.357963	18.4541	19.4664	19.4223	18.9993	18.8771	17.8556	18.2351	18.8731	19.2739	18.3145	18.3623	18.2904
	0.446695	0.474673	STRAP	Serine-threonine kinase receptor-associated protein	Q9Y3F4;Q9Y3F4-2	Q9Y3F4;Q9Y3F4-2	6	6	6	27.7	27.7	27.7	38.438	0	83.945	47217000	53	6	3	4	6	4	6	4	5	5	6	4	6	4.83333	5	0.47844	20.7424	19.2638	19.0534	19.916	19.9591	20.6878	19.8247	18.2451	18.6593	18.9747	20.6356	20.435
	0.549472	0.44722	RABGAP1	Rab GTPase-activating protein 1	Q9Y3P9;Q9Y3P9-2;Q5R372-7;Q5R372-8;Q5R372-6;Q5R372-5;B7ZAP0;Q9Y3P9-4;Q9Y3P9-3	Q9Y3P9	5	5	5	9.1	9.1	9.1	121.74	0	17.219	22817000	75	3	2	2	5	3	5	2	2	2	4	2	3	3.33333	2.5	0.500555	18.5871	19.475	19.219	18.712	18.8773	18.6384	18.4421	19.5381	19.2553	18.7367	17.4746	17.3787
	2.64093	-0.58256	TLN1	Talin-1	Q9Y490;Q9Y4G6	Q9Y490	19	19	19	15.1	15.1	15.1	269.76	0	96.106	153830000	476	18	15	14	16	14	16	15	16	13	14	15	17	15.5	15	-0.905324	19.7998	20.0401	20.2404	19.6654	19.5567	19.3026	20.3381	20.3717	20.5286	20.2712	20.3342	20.2566
	1.51935	-0.406957	RAD54L2	Helicase ARIP4	Q9Y4B4	Q9Y4B4	10	10	10	10.8	10.8	10.8	162.77	0	87.396	99683000	407	7	7	7	9	6	5	7	5	7	8	5	5	6.83333	6.16667	-0.615376	20.2786	20.6564	20.5016	20.004	20.1776	20.3825	20.8462	21.2566	20.8435	20.6034	20.5688	20.324
	1.21708	0.23991	HYOU1	Hypoxia up-regulated protein 1	Q9Y4L1;Q9Y4L1-2	Q9Y4L1;Q9Y4L1-2	17	17	17	30.4	30.4	30.4	111.33	0	323.31	293980000	923	15	12	12	14	13	14	12	11	10	15	13	14	13.3333	12.5	0.391051	21.15	21.1475	21.487	20.9506	20.776	20.9052	20.9046	20.7498	21.0192	20.856	20.748	20.6991
	0.360664	0.280471	TELO2	Telomere length regulation protein TEL2 homolog	Q9Y4R8	Q9Y4R8	5	5	5	12.7	12.7	12.7	91.746	0	25.568	16427000	137	5	4	5	4	3	5	5	5	5	2	3	3	4.33333	3.83333	0.331711	18.7412	18.5487	19.3874	19.4332	17.6704	18.2737	18.365	18.1175	18.9197	18.428	17.5913	18.9503
	0.299485	0.323713	LAS1L	Ribosomal biogenesis protein LAS1L	Q9Y4W2;Q9Y4W2-2;Q9Y4W2-3;Q9Y4W2-4	Q9Y4W2;Q9Y4W2-2;Q9Y4W2-3;Q9Y4W2-4	4	4	4	14	14	14	83.064	0	43.761	24676000	49	3	3	3	4	3	3	2	3	3	4	2	1	3.16667		0.335611	18.8497	20.5208	20.181	18.9882	19.2079	18.3496	19.0826	19.5594	20.0025	19.1104	18.6457	17.7542
	0.378251	0.2098	SUPT16H	FACT complex subunit SPT16	Q9Y5B9	Q9Y5B9	7	7	7	10.3	10.3	10.3	119.91	0	69.6	79800000	182	6	4	4	7	5	7	4	3	5	6	5	6	5.5	4.83333	0.280234	20.7133	21.4375	21.1201	20.3107	20.8458	20.8484	20.1484	21.3586	21.1509	20.3648	20.4643	20.5299
	0.249497	0.133544	TNPO3	Transportin-3	Q9Y5L0;Q9Y5L0-3;Q9Y5L0-5;Q9Y5L0-1	Q9Y5L0;Q9Y5L0-3;Q9Y5L0-5;Q9Y5L0-1	2	2	2	3.9	3.9	3.9	104.2	0	3.4033	12284000	16	2	2	2	2	2	2	2	2	2	2	2	2	2	2	0.184648	18.416	18.6275	19.3484	18.4307	18.3063	18.3334	18.2609	18.4059	19.203	18.2518	18.204	18.3353

## Sheet: UV (-) (Q69BzF) (#28)
Gene names	Protein names	Fasta headers	Protein IDs	Majority protein IDs	Peptides Q69BzF_2.1_1	Peptides Q69BzF_2.1_2	Peptides Q69BzF_2.1_3	Peptides Q69BzF_2.1_4	Peptides Q69BzF_2.1_5	Peptides Q69BzF_2.1_6	average number of peptides
SUMO5	Small ubiquitin-related modifier	sp|G2XKQ0|SUMO5_HUMAN Small ubiquitin-related modifier 5 OS=Homo sapiens OX=9606 GN=SUMO1P1 PE=1 SV=2	G2XKQ0	G2XKQ0	3	3	3	3	3	3	3
PSMD12	26S proteasome non-ATPase regulatory subunit 12	sp|O00232|PSD12_HUMAN 26S proteasome non-ATPase regulatory subunit 12 OS=Homo sapiens OX=9606 GN=PSMD12 PE=1 SV=3;sp|O00232-2|PSD12_HUMAN Isoform 2 of 26S proteasome non-ATPase regulatory subunit 12 OS=Homo sapiens OX=9606 GN=PSMD12	O00232;O00232-2	O00232;O00232-2	3	2	3	2	3	3	2.66667
DNM1L	Dynamin-1-like protein	sp|O00429|DNM1L_HUMAN Dynamin-1-like protein OS=Homo sapiens OX=9606 GN=DNM1L PE=1 SV=2;sp|O00429-2|DNM1L_HUMAN Isoform 4 of Dynamin-1-like protein OS=Homo sapiens OX=9606 GN=DNM1L;sp|O00429-4|DNM1L_HUMAN Isoform 3 of Dynamin-1-like protein OS=Homo sapiens	O00429;O00429-2;O00429-4;O00429-3;O00429-5;O00429-9;O00429-8;O00429-6;O00429-7	O00429;O00429-2;O00429-4;O00429-3;O00429-5;O00429-9;O00429-8;O00429-6;O00429-7	4	4	4	3	4	4	3.83333
XPO1	Exportin-1	sp|O14980|XPO1_HUMAN Exportin-1 OS=Homo sapiens OX=9606 GN=XPO1 PE=1 SV=1	O14980	O14980	2	3	2	2	3	3	2.5
ACTN4	Alpha-actinin-4	sp|O43707|ACTN4_HUMAN Alpha-actinin-4 OS=Homo sapiens OX=9606 GN=ACTN4 PE=1 SV=2;sp|O43707-3|ACTN4_HUMAN Isoform 3 of Alpha-actinin-4 OS=Homo sapiens OX=9606 GN=ACTN4;sp|O43707-2|ACTN4_HUMAN Isoform ACTN4ISO of Alpha-actinin-4 OS=Homo sapiens OX=9606 GN=AC	O43707;O43707-3;O43707-2;P12814;P12814-2;P12814-3;P12814-4;P35609;Q08043;P35609-2	O43707;O43707-3;O43707-2	3	5	2	3	3	4	3.33333
PIAS2	E3 SUMO-protein ligase PIAS2	sp|O75928|PIAS2_HUMAN E3 SUMO-protein ligase PIAS2 OS=Homo sapiens OX=9606 GN=PIAS2 PE=1 SV=3;sp|O75928-3|PIAS2_HUMAN Isoform 3 of E3 SUMO-protein ligase PIAS2 OS=Homo sapiens OX=9606 GN=PIAS2;sp|O75928-2|PIAS2_HUMAN Isoform PIAS2-alpha of E3 SUMO-protein	O75928;O75928-3;O75928-2	O75928;O75928-3;O75928-2	2	2	2	2	2	2	2
C3	Complement C3;Complement C3 beta chain;C3-beta-c;Complement C3 alpha chain;C3a anaphylatoxin;Acylation stimulating protein;Complement C3b alpha chain;Complement C3c alpha chain fragment 1;Complement C3dg fragment;Complement C3g fragment;Complement C3d fragment;Complement C3f fragment;Complement C3c alpha chain fragment 2	sp|P01024|CO3_HUMAN Complement C3 OS=Homo sapiens OX=9606 GN=C3 PE=1 SV=2	P01024	P01024	3	9	5	6	5	3	5.16667
HSPA1A;HSPA1B	Heat shock 70 kDa protein 1A;Heat shock 70 kDa protein 1B	sp|P0DMV8|HS71A_HUMAN Heat shock 70 kDa protein 1A OS=Homo sapiens OX=9606 GN=HSPA1A PE=1 SV=1;sp|P0DMV9|HS71B_HUMAN Heat shock 70 kDa protein 1B OS=Homo sapiens OX=9606 GN=HSPA1B PE=1 SV=1;sp|P0DMV8-2|HS71A_HUMAN Isoform 2 of Heat shock 70 kDa protein 1A	P0DMV8;P0DMV9;P0DMV8-2;P17066;P48741	P0DMV8;P0DMV9;P0DMV8-2	2	5	3	4	3	3	3.33333
HSPA5	78 kDa glucose-regulated protein	sp|P11021|BIP_HUMAN Endoplasmic reticulum chaperone BiP OS=Homo sapiens OX=9606 GN=HSPA5 PE=1 SV=2	P11021;P54652	P11021	4	5	3	4	7	6	4.83333
RANGAP1	Ran GTPase-activating protein 1	sp|P46060|RAGP1_HUMAN Ran GTPase-activating protein 1 OS=Homo sapiens OX=9606 GN=RANGAP1 PE=1 SV=1	P46060	P46060	20	20	20	20	20	20	20
IQGAP1	Ras GTPase-activating-like protein IQGAP1	sp|P46940|IQGA1_HUMAN Ras GTPase-activating-like protein IQGAP1 OS=Homo sapiens OX=9606 GN=IQGAP1 PE=1 SV=1	P46940	P46940	3	7	4	4	4	5	4.5
RANBP2	E3 SUMO-protein ligase RanBP2	sp|P49792|RBP2_HUMAN E3 SUMO-protein ligase RanBP2 OS=Homo sapiens OX=9606 GN=RANBP2 PE=1 SV=2	P49792;A6NKT7;P0DJD0;P0DJD1;Q99666;O14715;Q99666-2;Q7Z3J3-2	P49792	50	47	45	46	50	46	47.3333
UBE2I	SUMO-conjugating enzyme UBC9	sp|P63279|UBC9_HUMAN SUMO-conjugating enzyme UBC9 OS=Homo sapiens OX=9606 GN=UBE2I PE=1 SV=1	P63279	P63279	2	3	2	2	4	2	2.5
GTF2I	General transcription factor II-I	sp|P78347|GTF2I_HUMAN General transcription factor II-I OS=Homo sapiens OX=9606 GN=GTF2I PE=1 SV=2;sp|P78347-2|GTF2I_HUMAN Isoform 2 of General transcription factor II-I OS=Homo sapiens OX=9606 GN=GTF2I;sp|P78347-4|GTF2I_HUMAN Isoform 4 of General transcri	P78347;P78347-2;P78347-4;P78347-3;P78347-5	P78347;P78347-2;P78347-4;P78347-3	9	7	7	9	9	9	8.33333
MUC5AC	Mucin-5AC	sp|P98088|MUC5A_HUMAN Mucin-5AC OS=Homo sapiens OX=9606 GN=MUC5AC PE=1 SV=4	P98088;Q9HC84	P98088	4	12	5	6	3	3	5.5
HSPG2	Basement membrane-specific heparan sulfate proteoglycan core protein;Endorepellin;LG3 peptide	sp|P98160|PGBM_HUMAN Basement membrane-specific heparan sulfate proteoglycan core protein OS=Homo sapiens OX=9606 GN=HSPG2 PE=1 SV=4	P98160	P98160	2	4	4	2	3	2	2.83333
HNRNPU	Heterogeneous nuclear ribonucleoprotein U	sp|Q00839|HNRPU_HUMAN Heterogeneous nuclear ribonucleoprotein U OS=Homo sapiens OX=9606 GN=HNRNPU PE=1 SV=6;sp|Q00839-2|HNRPU_HUMAN Isoform 2 of Heterogeneous nuclear ribonucleoprotein U OS=Homo sapiens OX=9606 GN=HNRNPU	Q00839;Q00839-2	Q00839;Q00839-2	4	5	3	4	5	4	4.16667
AHNAK	Neuroblast differentiation-associated protein AHNAK	sp|Q09666|AHNK_HUMAN Neuroblast differentiation-associated protein AHNAK OS=Homo sapiens OX=9606 GN=AHNAK PE=1 SV=2	Q09666	Q09666	16	21	15	13	17	16	16.3333
TRIM28	Transcription intermediary factor 1-beta	sp|Q13263|TIF1B_HUMAN Transcription intermediary factor 1-beta OS=Homo sapiens OX=9606 GN=TRIM28 PE=1 SV=5;sp|Q13263-2|TIF1B_HUMAN Isoform 2 of Transcription intermediary factor 1-beta OS=Homo sapiens OX=9606 GN=TRIM28	Q13263;Q13263-2	Q13263;Q13263-2	8	7	6	6	8	7	7
PKP1	Plakophilin-1	sp|Q13835|PKP1_HUMAN Plakophilin-1 OS=Homo sapiens OX=9606 GN=PKP1 PE=1 SV=2;sp|Q13835-2|PKP1_HUMAN Isoform 1 of Plakophilin-1 OS=Homo sapiens OX=9606 GN=PKP1	Q13835;Q13835-2	Q13835;Q13835-2	2	4	3	3	3	3	3
TUBB2B;TUBB2A	Tubulin beta-2B chain;Tubulin beta-2A chain	sp|Q9BVA1|TBB2B_HUMAN Tubulin beta-2B chain OS=Homo sapiens OX=9606 GN=TUBB2B PE=1 SV=1;sp|Q13885|TBB2A_HUMAN Tubulin beta-2A chain OS=Homo sapiens OX=9606 GN=TUBB2A PE=1 SV=1	Q9BVA1;Q13885	Q9BVA1;Q13885	6	6	5	5	7	7	6
MORC3	MORC family CW-type zinc finger protein 3	sp|Q14149|MORC3_HUMAN MORC family CW-type zinc finger protein 3 OS=Homo sapiens OX=9606 GN=MORC3 PE=1 SV=3	Q14149	Q14149	3	3	4	4	5	2	3.5
DYNC1H1	Cytoplasmic dynein 1 heavy chain 1	sp|Q14204|DYHC1_HUMAN Cytoplasmic dynein 1 heavy chain 1 OS=Homo sapiens OX=9606 GN=DYNC1H1 PE=1 SV=5	Q14204	Q14204	3	2	3	3	3	3	2.83333
RGPD4	RanBP2-like and GRIP domain-containing protein 4	sp|Q7Z3J3|RGPD4_HUMAN RanBP2-like and GRIP domain-containing protein 4 OS=Homo sapiens OX=9606 GN=RGPD4 PE=2 SV=3	Q7Z3J3	Q7Z3J3	11	11	10	11	11	10	10.6667
ZNF106	Zinc finger protein 106	sp|Q9H2Y7|ZN106_HUMAN Zinc finger protein 106 OS=Homo sapiens OX=9606 GN=ZNF106 PE=1 SV=1;sp|Q9H2Y7-2|ZN106_HUMAN Isoform 2 of Zinc finger protein 106 OS=Homo sapiens OX=9606 GN=ZNF106	Q9H2Y7;Q9H2Y7-2	Q9H2Y7;Q9H2Y7-2	8	8	10	10	12	10	9.66667
SAE1	SUMO-activating enzyme subunit 1;SUMO-activating enzyme subunit 1, N-terminally processed	sp|Q9UBE0|SAE1_HUMAN SUMO-activating enzyme subunit 1 OS=Homo sapiens OX=9606 GN=SAE1 PE=1 SV=1	Q9UBE0	Q9UBE0	2	2	2	2	2	2	2
UBA2	SUMO-activating enzyme subunit 2	sp|Q9UBT2|SAE2_HUMAN SUMO-activating enzyme subunit 2 OS=Homo sapiens OX=9606 GN=UBA2 PE=1 SV=2;sp|Q9UBT2-2|SAE2_HUMAN Isoform 2 of SUMO-activating enzyme subunit 2 OS=Homo sapiens OX=9606 GN=UBA2	Q9UBT2;Q9UBT2-2	Q9UBT2;Q9UBT2-2	15	15	14	15	15	15	14.8333
RAD54L2	Helicase ARIP4	sp|Q9Y4B4|ARIP4_HUMAN Helicase ARIP4 OS=Homo sapiens OX=9606 GN=RAD54L2 PE=1 SV=4	Q9Y4B4	Q9Y4B4	4	4	4	4	4	4	4

## Sheet: UV (-) (R54BzF) (#24)
Gene names	Protein names	Fasta headers	Protein IDs	Majority protein IDs	Peptides R54BzF_2.1_1	Peptides R54BzF_2.1_2	Peptides R54BzF_2.1_3	Peptides R54BzF_2.1_4	Peptides R54BzF_2.1_5	Peptides R54BzF_2.1_6	mean number of peptides
KRT87P	Putative keratin-87 protein	sp|A6NCN2|KR87P_HUMAN Putative keratin-87 protein OS=Homo sapiens OX=9606 GN=KRT87P PE=5 SV=4	A6NCN2	A6NCN2	2	2	3	2	2	4	2.5
SUMO5	Small ubiquitin-related modifier	sp|G2XKQ0|SUMO5_HUMAN Small ubiquitin-related modifier 5 OS=Homo sapiens OX=9606 GN=SUMO1P1 PE=1 SV=2	G2XKQ0	G2XKQ0	3	3	3	3	3	3	3
DNM1L	Dynamin-1-like protein	sp|O00429|DNM1L_HUMAN Dynamin-1-like protein OS=Homo sapiens OX=9606 GN=DNM1L PE=1 SV=2;sp|O00429-2|DNM1L_HUMAN Isoform 4 of Dynamin-1-like protein OS=Homo sapiens OX=9606 GN=DNM1L;sp|O00429-4|DNM1L_HUMAN Isoform 3 of Dynamin-1-like protein OS=Homo sapiens	O00429;O00429-2;O00429-4;O00429-3;O00429-5;O00429-9;O00429-8;O00429-6;O00429-7	O00429;O00429-2;O00429-4;O00429-3;O00429-5;O00429-9;O00429-8;O00429-6;O00429-7	4	3	4	4	4	4	3.83333
ACTN4	Alpha-actinin-4	sp|O43707|ACTN4_HUMAN Alpha-actinin-4 OS=Homo sapiens OX=9606 GN=ACTN4 PE=1 SV=2;sp|O43707-3|ACTN4_HUMAN Isoform 3 of Alpha-actinin-4 OS=Homo sapiens OX=9606 GN=ACTN4;sp|O43707-2|ACTN4_HUMAN Isoform ACTN4ISO of Alpha-actinin-4 OS=Homo sapiens OX=9606 GN=AC	O43707;O43707-3;O43707-2;P12814;P12814-2;P12814-3;P12814-4;P35609;Q08043;P35609-2	O43707;O43707-3;O43707-2	2	10	3	2	4	2	3.83333
PIAS2	E3 SUMO-protein ligase PIAS2	sp|O75928|PIAS2_HUMAN E3 SUMO-protein ligase PIAS2 OS=Homo sapiens OX=9606 GN=PIAS2 PE=1 SV=3;sp|O75928-3|PIAS2_HUMAN Isoform 3 of E3 SUMO-protein ligase PIAS2 OS=Homo sapiens OX=9606 GN=PIAS2;sp|O75928-2|PIAS2_HUMAN Isoform PIAS2-alpha of E3 SUMO-protein	O75928;O75928-3;O75928-2	O75928;O75928-3;O75928-2	2	3	2	3	2	3	2.5
HSPA1A;HSPA1B	Heat shock 70 kDa protein 1A;Heat shock 70 kDa protein 1B	sp|P0DMV8|HS71A_HUMAN Heat shock 70 kDa protein 1A OS=Homo sapiens OX=9606 GN=HSPA1A PE=1 SV=1;sp|P0DMV9|HS71B_HUMAN Heat shock 70 kDa protein 1B OS=Homo sapiens OX=9606 GN=HSPA1B PE=1 SV=1;sp|P0DMV8-2|HS71A_HUMAN Isoform 2 of Heat shock 70 kDa protein 1A	P0DMV8;P0DMV9;P0DMV8-2;P17066;P48741	P0DMV8;P0DMV9;P0DMV8-2	2	6	3	4	2	4	3.5
HSPA5	78 kDa glucose-regulated protein	sp|P11021|BIP_HUMAN Endoplasmic reticulum chaperone BiP OS=Homo sapiens OX=9606 GN=HSPA5 PE=1 SV=2	P11021;P54652	P11021	3	6	3	4	6	5	4.5
RANGAP1	Ran GTPase-activating protein 1	sp|P46060|RAGP1_HUMAN Ran GTPase-activating protein 1 OS=Homo sapiens OX=9606 GN=RANGAP1 PE=1 SV=1	P46060	P46060	20	19	20	20	19	20	19.6667
IQGAP1	Ras GTPase-activating-like protein IQGAP1	sp|P46940|IQGA1_HUMAN Ras GTPase-activating-like protein IQGAP1 OS=Homo sapiens OX=9606 GN=IQGAP1 PE=1 SV=1	P46940	P46940	3	9	4	5	4	5	5
RANBP2	E3 SUMO-protein ligase RanBP2	sp|P49792|RBP2_HUMAN E3 SUMO-protein ligase RanBP2 OS=Homo sapiens OX=9606 GN=RANBP2 PE=1 SV=2	P49792;A6NKT7;P0DJD0;P0DJD1;Q99666;O14715;Q99666-2;Q7Z3J3-2	P49792	47	45	45	44	48	47	46
UBE2I	SUMO-conjugating enzyme UBC9	sp|P63279|UBC9_HUMAN SUMO-conjugating enzyme UBC9 OS=Homo sapiens OX=9606 GN=UBE2I PE=1 SV=1	P63279	P63279	2	2	2	2	4	2	2.33333
GTF2I	General transcription factor II-I	sp|P78347|GTF2I_HUMAN General transcription factor II-I OS=Homo sapiens OX=9606 GN=GTF2I PE=1 SV=2;sp|P78347-2|GTF2I_HUMAN Isoform 2 of General transcription factor II-I OS=Homo sapiens OX=9606 GN=GTF2I;sp|P78347-4|GTF2I_HUMAN Isoform 4 of General transcri	P78347;P78347-2;P78347-4;P78347-3;P78347-5	P78347;P78347-2;P78347-4;P78347-3	8	7	7	8	9	7	7.66667
MUC5AC	Mucin-5AC	sp|P98088|MUC5A_HUMAN Mucin-5AC OS=Homo sapiens OX=9606 GN=MUC5AC PE=1 SV=4	P98088;Q9HC84	P98088	6	42	5	3	2	6	10.6667
CLTC	Clathrin heavy chain 1	sp|Q00610|CLH1_HUMAN Clathrin heavy chain 1 OS=Homo sapiens OX=9606 GN=CLTC PE=1 SV=5;sp|Q00610-2|CLH1_HUMAN Isoform 2 of Clathrin heavy chain 1 OS=Homo sapiens OX=9606 GN=CLTC	Q00610;Q00610-2;P53675;P53675-2	Q00610;Q00610-2	2	6	4	3	2	2	3.16667
HNRNPU	Heterogeneous nuclear ribonucleoprotein U	sp|Q00839|HNRPU_HUMAN Heterogeneous nuclear ribonucleoprotein U OS=Homo sapiens OX=9606 GN=HNRNPU PE=1 SV=6;sp|Q00839-2|HNRPU_HUMAN Isoform 2 of Heterogeneous nuclear ribonucleoprotein U OS=Homo sapiens OX=9606 GN=HNRNPU	Q00839;Q00839-2	Q00839;Q00839-2	4	5	2	4	4	4	3.83333
AHNAK	Neuroblast differentiation-associated protein AHNAK	sp|Q09666|AHNK_HUMAN Neuroblast differentiation-associated protein AHNAK OS=Homo sapiens OX=9606 GN=AHNAK PE=1 SV=2	Q09666	Q09666	15	22	14	12	17	16	16
TRIM28	Transcription intermediary factor 1-beta	sp|Q13263|TIF1B_HUMAN Transcription intermediary factor 1-beta OS=Homo sapiens OX=9606 GN=TRIM28 PE=1 SV=5;sp|Q13263-2|TIF1B_HUMAN Isoform 2 of Transcription intermediary factor 1-beta OS=Homo sapiens OX=9606 GN=TRIM28	Q13263;Q13263-2	Q13263;Q13263-2	7	7	6	6	6	6	6.33333
TUBB2B;TUBB2A	Tubulin beta-2B chain;Tubulin beta-2A chain	sp|Q9BVA1|TBB2B_HUMAN Tubulin beta-2B chain OS=Homo sapiens OX=9606 GN=TUBB2B PE=1 SV=1;sp|Q13885|TBB2A_HUMAN Tubulin beta-2A chain OS=Homo sapiens OX=9606 GN=TUBB2A PE=1 SV=1	Q9BVA1;Q13885	Q9BVA1;Q13885	6	5	6	6	6	7	6
MORC3	MORC family CW-type zinc finger protein 3	sp|Q14149|MORC3_HUMAN MORC family CW-type zinc finger protein 3 OS=Homo sapiens OX=9606 GN=MORC3 PE=1 SV=3	Q14149	Q14149	4	2	3	3	5	4	3.5
DYNC1H1	Cytoplasmic dynein 1 heavy chain 1	sp|Q14204|DYHC1_HUMAN Cytoplasmic dynein 1 heavy chain 1 OS=Homo sapiens OX=9606 GN=DYNC1H1 PE=1 SV=5	Q14204	Q14204	3	2	3	3	3	3	2.83333
RGPD4	RanBP2-like and GRIP domain-containing protein 4	sp|Q7Z3J3|RGPD4_HUMAN RanBP2-like and GRIP domain-containing protein 4 OS=Homo sapiens OX=9606 GN=RGPD4 PE=2 SV=3	Q7Z3J3	Q7Z3J3	11	11	11	11	11	11	11
[truncated: 3 more rows]
