# Supplementary material for: A Photo-Crosslinking Approach to Identify Class II SUMO-1 Binders
Source: Front Chem. 2022 May 30;10:900989. doi: 10.3389/fchem.2022.900989 (PMC9191277; doi:10.3389/fchem.2022.900989)
Supplement: Supplementary file 2 [file DataSheet2.ZIP › Tab.S3_STRING_MCL.xlsx]

## Sheet: Q69BzF_MCl_clustering 
name	MCL-Cluster	-LOG(P-value)	Difference	enriched GO process	FDR value	# genes	gene names
GDI2	1	14.3781	6.11239	vesicle-mediated transport	6.03e-09	13	[SPAG9, RAB2A, RAB10, VPS35, RAB1B, KIAA0196, VPS33B, RAB11B, SNX27, RAB14, GDI2, GDI1, VPS53]
VPS35	1	6.89482	2.00664
RAB14	1	7.73831	3.8987
RAB1B	1	3.79672	3.65723
RAB11B	1	4.75512	2.28417
ARHGDIA	1	4.53459	1.17941
GDI1	1	6.09242	4.85419
RAB10	1	2.37683	2.0473
VPS33B	1	7.59331	2.88458
RAB2A	1	6.16093	2.56589
KIAA0196	1	4.84424	2.32424
SNX27	1	7.6907	1.8321
SPAG9	1	2.58	1.13056
VPS53	1	3.19122	1.22161
HSP90AA1	2	2.77115	1.00352	protein folding	3.66e-09	8	[FKBP4, CDC37, HSP90B1, NUDC, HSP90AA1, RAD23B, DNAJA1, DNAJC3]
ETF1	2	2.45203	2.34433
FKBP4	2	7.3695	1.71773
CDK4	2	5.57884	2.99469
RAD23B	2	8.09709	2.27263
BCCIP	2	4.54765	2.82363
HSP90B1	2	10.3472	2.54125
NUDC	2	1.34384	1.71189
DNAJA1	2	1.42828	0.948895
CDC37	2	1.34413	1.13253
PSMD12	2	2.62967	1.22328
MLKL	2	1.92569	0.922282
DNAJC3	2	5.49315	2.17094
RPA1	3	6.17768	3.02982	DNA metabolic process	1.25e-07	9	[RFC2, RPA1, ATM, MGMT, FEN1, FANCI, SMC1A, SMC3, PRIM2]
PRIM2	3	2.16222	1.12466
ATM	3	3.4764	1.65767
RFC2	3	5.6571	1.93108
AURKA	3	8.1139	2.84275
MGMT	3	4.34974	2.85182
FEN1	3	1.61539	1.21392
SMC1A	3	3.39123	0.765728
SMC3	3	8.63164	1.85678
FANCI	3	4.51594	1.25868
NCAPG2	3	3.38027	1.08614
HNRNPA2B1	4	3.42479	1.19973	mRNA splicing	5,96E-9	8	[DDX39A, SRRM1, HNRNPA1, HNRNPA2B1, LUC7L2, DDX39B, LUC7L3, PUF60]
EWSR1	4	2.30794	1.20368
HNRNPA1	4	2.37908	1.67185
PUF60	4	5.79105	0.750792
EIF4H	4	4.48657	1.52954
DDX39B	4	3.41991	1.41634
LUC7L2	4	1.68227	1.01453
LUC7L3	4	2.65977	1.145
DDX39A	4	3.71809	0.803604
SRRM1	4	1.28903	1.31073
SAFB2	4	7.17913	2.73714
AP1G1	5	8.23748	2.45892	Coated vesicle membrane	4.49e-07	6	[COPG1, COPA, AP1G1, AP1M1, LDLR, CLTC]
SF3B3	5	3.17912	0.738845
COPG1	5	3.57119	0.84235
ARFGEF2	5	4.65255	0.763206
CLTC	5	3.8412	0.844864
AP1M1	5	3.60423	1.74101
COPA	5	4.43132	0.844071
MSN	5	5.92475	1.08837
L1CAM	5	2.80531	0.747734
LDLR	5	2.87338	1.81873
PODXL	5	5.08195	2.11541
MDH2	6	5.24118	2.47396	carboxylic acid metabolic proess	7.25e-06	8	[CAD, MUT, ADH5, GLS, MDH2, DLST, PFKM, PFKP]
SUCLG1	6	13.5848	5.25582
ADH5	6	6.58192	2.94578
CAD	6	5.25768	1.39106
GLS	6	10.5423	3.87026
DLST	6	2.63348	1.73105
PFKP	6	2.08317	0.898732
MUT	6	3.73064	2.00641
PFKM	6	6.29734	3.69207
VDAC2	6	3.46273	1.3442
VCP	7	5.22803	1.16014	Proteolysis	4.1e-08	9	[ECM29, CUL3, UBXN4, UBE2N, UBE2O, UBE4B, USP7, VCP, CUL2]
USP7	7	4.40749	0.844397
UBE2N	7	3.70256	2.97667
CUL3	7	2.59892	1.40971
CUL2	7	5.4638	2.25086
UBE4B	7	7.57282	2.45956
ECM29	7	4.12112	0.823394
UBE2O	7	3.37145	1.34836
UBXN4	7	3.88931	1.86927
POLR2H	8	4.12717	2.61213	Transcription, dna-templated	5.38e-05	6	[CDC73, GTF2B, GTF3C4, VWA9, POLR2H, TCEA1]
CDC73	8	3.97055	0.907749
TCEA1	8	2.47625	1.8714
GTF2B	8	4.44276	2.31071
RBBP5	8	6.29067	2.43595
VWA9	8	9.05553	4.09587
GTF3C4	8	2.77672	0.939782
NUBP2	9	3.70032	1.0092	Metabolism of vitamin and cofactors	0.0019	3	[MOCOS, FLAD1, NFS1]
NFS1	9	2.86687	1.44403
FLAD1	9	7.21756	2.13839
MOCOS	9	7.49259	2.21255
TSFM	10	9.71132	4.52794	-	-	-	-
DARS2	10	4.45021	1.86642
GTPBP3	10	5.56647	3.43259
ABCD3	11	6.9881	3.39027	-	-	-	-
COASY	11	8.94883	3.76242
PPME1	11	3.60345	1.31846
ABCE1	12	10.6298	4.1488	-	-	-	-
PDE12	12	2.63461	0.984492
EIF3L	12	5.13716	1.30131
SKIV2L2	13	6.09398	2.3295	-	-	-	-
DIS3	13	2.64948	1.22462
DIS3L2	13	2.56833	1.79847
EIF2S3	14	8.42665	3.41875	-	-	-	-
CCT4	14	4.61523	1.6337
TARBP1	14	2.61488	0.756628
RPS3	15	2.37465	0.891278	-	-	-	-
CCDC124	15	10.4702	4.91685
RPL12	15	2.58318	1.84966
ACADVL	16	5.96314	2.05882	-	-	-	-
ECHS1	16	3.62824	1.8242
HSDL2	16	4.58548	1.02328
ACP1	17	4.93068	2.39476	-	-	-	-
TXNRD1	17	6.36521	1.48104
GLO1	17	8.32173	4.13502
ACTR3	18	6.53262	2.9067	-	-	-	-
FAM98A	18	6.31521	1.63597
CYFIP1	18	1.53711	4.06283
TUBB6	19	1.96668	2.29154	-	-	-	-
SPAST	19	3.44273	1.43212
TUBB8	19	2.25519	0.758737
RARS	20	3.60037	1.06643	-	-	-	-
NARS	20	2.21455	1.71507
NAT10	21	8.82785	2.6175	-	-	-	-
HEATR2	21	1.12886	0.318625
SRP14	22	7.57692	3.71893	-	-	-	-
DNAJC17	22	6.40882	4.01582
OAS3	23	9.565	2.12523	-	-	-	-
IFI35	23	2.91712	2.0179
EIF4A2	24	1.05413	1.31269	-	-	-	-
PAIP1	24	3.54033	1.29814
MCTS1	25	4.34499	2.06401	-	-	-	-
PDCD5	25	1.80049	1.0159
PA2G4	26	6.73881	3.33364	-	-	-	-
MDN1	26	8.44699	1.78932
EIF1	27	7.48834	3.16862	-	-	-	-
BZW2	27	6.71325	2.08005
ACTR1A	28	9.42662	4.33929	-	-	-	-
ACTR1B	28	4.00516	2.01673
KIF23	29	1.36939	1.14459	-	-	-	-
ECT2	29	8.5139	2.58696
TFRC	30	3.74543	1.34027	-	-	-	-
ATP6V1B2	30	4.26386	2.79929
CAB39	31	7.42573	3.52875	-	-	-	-
CACYBP	31	3.78939	1.02801
CALD1	32	3.07783	1.45489	-	-	-	-
CALM3	32	5.7408	4.59988
DNAJA2	33	3.82171	1.12172	-	-	-	-
NAP1L4	33	2.85466	0.843168
SMAD2	34	3.0826	1.40193	-	-	-	-
PDCD4	34	5.66783	1.06348
CMTR1	35	2.24281	0.890109	-	-	-	-
RBM10	35	4.37084	1.78419
LRPPRC	36	8.24089	2.17739	-	-	-	-
KIAA0391	36	1.89763	0.883446
PGD	37	7.50397	3.32517	-	-	-	-
FABP5	37	1.18841	1.8075
NEK7	38	9.77132	4.50546	-	-	-	-
WBSCR16	38	8.87035	3.33042

## Sheet: R54BzF_MCL_clustering
name	MCL-Cluster	-LOG(P-value)	Difference	enriched GO process	FDR value	# genes	gene names
AAR2	1	2.40488	-2.81922	RNA splicing	9.3e-07	6	[SF3A1, SNW1, MFAP1, CCAR2, SF3B2, AAR2]
SF3A1	1	8.11789	-1.70899
SNW1	1	1.38634	-1.44892
CCAR2	1	4.28771	-0.886677
SF3B2	1	2.59676	-1.00937
MFAP1	1	4.83482	-1.62176
DNAJC7	2	1.51242	-1.26024	RNA export from nucleus	6.71e-05	4	[NUP107, TPR, NUP160, POLDIP3]
TPR	2	3.83081	-0.708445
DYNLRB1	2	4.57953	-3.78416
POLDIP3	2	2.70636	-0.992158
NUP107	2	2.02804	-1.6501
NUP160	2	7.19855	-2.02627
AIFM1	3	8.19383	-3.2949	intracellular transport	0.0302	5	[AIFM1, VPS26A, FAM21C, TBC1D15, DNM1L]
DNM1L	3	11.2636	-3.46721
VPS26A	3	2.88781	-1.62859
TBC1D15	3	4.58098	-0.975918
FAM21C	3	4.07097	-1.32342
ACIN1	4	5.37453	-1.96949	Protein sumoylation	0.0022	3	[UBA2, SAE1, PIAS2]
UBA2	4	7.05367	-1.59863
PIAS2	4	1.17516	-1.11146
SAE1	4	11.0123	-4.20324
ALDH18A1	5	10.1621	-2.55219	small molecule biosynthetic process	0.0032	4	[SHMT2, ALDH18A1, PSAT1, GPI]
SHMT2	5	2.46163	-0.834319
GPI	5	4.07319	-1.26605
PSAT1	5	2.27637	-0.848222
CCT5	6	3.76291	-1.35373	Protein biosynthesis	0.00079	3	[EIF2S2,DARS,EIF3G]
EIF3G	6	8.41162	-2.31821
DARS	6	1.14222	-1.36137
EIF2S2	6	1.32124	-1.13525
PSMD4	7	2.63302	-1.02347	Proteasome-meidated ubiquitin-dependent protein catabolic process	0.00098	4	[UBR1, PSMC5, PSMD4, NSFL1C]
PSMC5	7	8.60405	-2.8644
NSFL1C	7	5.21788	-2.40214
UBR1	7	3.3356	-1.6421
AHNAK	8	6.77848	-1.46407	COP9 signalosome	0.0036	2	[PLCG1, GPS1]
PLCG1	8	4.84838	-2.11417
GPS1	8	2.00307	-0.871871
PCNA	9	3.07785	-1.24105	DNA replication	0.0152	3	[PCNA, NASP, POLD3]
NASP	9	3.36264	-0.693722
POLD3	9	2.65404	-1.86439
ANAPC1	10	8.89384	-2.8121	-	-	-	-
EML3	10	3.78417	-2.33128
MAP4	10	9.14311	-1.43609
CDK2	11	4.14054	-1.35749	-	-	-	-
CHAF1A	11	3.71896	-1.17043
PBK	11	4.50898	-1.98685
PALLD	12	4.34626	-0.910126	-	-	-	-
ZYX	12	1.1409	-1.30618
SCRIB	12	4.77515	-1.08908
GFM1	13	6.69087	-3.36938	-	-	-	-
DPH2	13	6.16997	-2.6797
SSRP1	14	5.72241	-1.26268	-	-	-	-
NPM3	14	2.25252	-2.16724
NCL	15	5.94351	-1.11035	-	-	-	-
SBNO1	15	5.34325	-1.90572
BOD1L1	16	1.99449	-1.74005	-	-	-	-
ZNF638	16	6.36374	-1.19253
WDR82	17	5.59941	-2.9218	-	-	-	-
SAMHD1	17	9.57755	-4.47086
TP53BP1	18	6.31196	-0.969664	-	-	-	-
USP28	18	2.0794	-1.03011
TUBA4A	19	3.04497	-1.45242	-	-	-	-
TAGLN2	19	4.55973	-1.02853
CCT8	20	5.85934	-1.49471	-	-	-	-
RPAP1	20	5.28068	-1.43201
TCP1	21	4.5239	-0.933016	-	-	-	-
PRDX1	21	1.20984	-1.33466
PELP1	22	7.41863	-1.45259	-	-	-	-
MTA1	22	3.43767	-1.26175
NDUFS3	23	3.3602	-1.6936	-	-	-	-
PDHX	23	6.02191	-1.85266
HPS6	24	3.25124	-1.82077	-	-	-	-
MIA3	24	5.17672	-2.84121
LGALS1	25	4.37726	-2.83421	-	-	-	-
VIM	25	5.82474	-0.964655
