# Supplementary material for: A Photo-Crosslinking Approach to Identify Class II SUMO-1 Binders
Source: Front Chem. 2022 May 30;10:900989. doi: 10.3389/fchem.2022.900989 (PMC9191277; doi:10.3389/fchem.2022.900989)
Supplement: Supplementary file 2 [file DataSheet2.ZIP › Tab.S4_PantherAnalyses_Q69BzF_R54BzF.xlsx]

## Sheet: Q69BzF_BP_complete
Analysis Type:	PANTHER Overrepresentation Test (Released 20220202)
Annotation Version and Release Date:	GO Ontology database DOI: 10.5281/zenodo.5725227 Released 2021-11-16
Analyzed List:	Client Text Box Input (Homo sapiens)
Reference List:	Homo sapiens (all genes in database)
Test Type:	FISHER
Correction:	FDR
	Homo sapiens (REF)	Client Text Box Input
GO biological process complete	#	#	expected	Fold Enrichment	+/-	raw P value	FDR	Gene names
flavin adenine dinucleotide metabolic process	2	2	0.02	> 100	+	0.000503	0.0464	VCP, FLAD1
heterocycle metabolic process	2649	68	24.7	2.75	+	2.04e-15	3.99e-12
cellular metabolic process	7094	127	66.13	1.92	+	7.88e-19	1.24e-14
metabolic process	7968	130	74.28	1.75	+	8.81e-16	2.76e-12
cellular process	15139	183	141.14	1.3	+	4.62e-15	6.58e-12
organonitrogen compound metabolic process	4894	77	45.63	1.69	+	5.99e-07	0.000159
nitrogen compound metabolic process	6455	116	60.18	1.93	+	1.97e-16	1.03e-12
organic substance metabolic process	7506	124	69.98	1.77	+	5.37e-15	7.01e-12
organic cyclic compound metabolic process	2944	72	27.45	2.62	+	2.41e-15	4.2e-12
cellular nitrogen compound metabolic process	3203	80	29.86	2.68	+	7.11e-18	5.57e-14
nucleobase-containing compound metabolic process	2483	66	23.15	2.85	+	1.21e-15	3.16e-12
primary metabolic process	6969	121	64.97	1.86	+	2.51e-16	9.83e-13
cellular aromatic compound metabolic process	2703	66	25.2	2.62	+	6.82e-14	8.23e-11
pentose biosynthetic process	2	2	0.02	> 100	+	0.000503	0.0461	G6PD, PGD
biosynthetic process	2453	42	22.87	1.84	+	0.000118	0.015
organic substance biosynthetic process	2387	42	22.25	1.89	+	5.93e-05	0.00869
mitotic spindle disassembly	2	2	0.02	> 100	+	0.000503	0.0456	VCP, SPAST
mitotic spindle organization	91	10	0.85	11.79	+	3.32e-08	1.37e-05
spindle organization	155	14	1.45	9.69	+	5.98e-10	4.08e-07
microtubule cytoskeleton organization	528	16	4.92	3.25	+	4.81e-05	0.00718
organelle organization	3326	55	31.01	1.77	+	1.84e-05	0.00327
cellular component organization	5314	81	49.54	1.64	+	1.19e-06	0.000291
cellular component organization or biogenesis	5517	86	51.43	1.67	+	1.13e-07	3.69e-05
microtubule-based process	773	20	7.21	2.78	+	4.79e-05	0.00722
cell cycle process	808	26	7.53	3.45	+	5.8e-08	2.12e-05
cell cycle	1208	34	11.26	3.02	+	1.07e-08	5.43e-06
microtubule cytoskeleton organization involved in mitosis	120	10	1.12	8.94	+	3.65e-07	0.000108
mitotic cell cycle process	506	20	4.72	4.24	+	9.82e-08	3.28e-05
mitotic cell cycle	595	23	5.55	4.15	+	1.49e-08	7.09e-06
spindle disassembly	2	2	0.02	> 100	+	0.000503	0.0458
mitotic nuclear membrane reassembly	9	3	0.08	35.76	+	0.000161	0.0192	UBE2I, SPAST, RCC1
cellular component assembly	2320	50	21.63	2.31	+	1.53e-08	7.03e-06
cellular component biogenesis	2552	56	23.79	2.35	+	8.23e-10	5.16e-07
mitotic nuclear membrane organization	9	3	0.08	35.76	+	0.000161	0.0189
mitotic nuclear division	168	13	1.57	8.3	+	1.41e-08	6.93e-06
nuclear division	308	17	2.87	5.92	+	9.86e-09	5.33e-06
organelle fission	333	17	3.1	5.48	+	2.93e-08	1.28e-05
meiotic spindle assembly	9	3	0.08	35.76	+	0.000161	0.0191	AUKRA, WASHC5, TUBB8
meiotic cell cycle	237	9	2.21	4.07	+	0.000487	0.046
spindle assembly	93	10	0.87	11.53	+	4.01e-08	1.53e-05
non-membrane-bounded organelle assembly	310	12	2.89	4.15	+	4.78e-05	0.00728
meiotic spindle organization	16	4	0.15	26.82	+	3.04e-05	0.00497
transferrin transport	10	3	0.09	32.18	+	0.000207	0.0226	TFRC, CLTC, RAB11B
protein transport	1151	31	10.73	2.89	+	1.37e-07	4.39e-05
establishment of protein localization	1240	33	11.56	2.85	+	6.68e-08	2.33e-05
establishment of localization	3926	60	36.6	1.64	+	6.31e-05	0.00907
protein localization	1867	36	17.41	2.07	+	3.87e-05	0.00619
macromolecule localization	2289	46	21.34	2.16	+	7.39e-07	0.000187
nitrogen compound transport	1550	36	14.45	2.49	+	6.36e-07	0.000166
transport	3770	55	35.15	1.56	+	0.00049	0.046
organic substance transport	1913	39	17.83	2.19	+	4.24e-06	0.000874
formation of translation preinitiation complex	11	3	0.1	29.25	+	0.000262	0.027	EIF4H, EIF2S3, MCTS1
cytoplasmic translational initiation	28	5	0.26	19.15	+	1.23e-05	0.00224
cytoplasmic translation	119	8	1.11	7.21	+	2.4e-05	0.00409
translation	351	18	3.27	5.5	+	1.05e-08	5.51e-06
peptide biosynthetic process	378	18	3.52	5.11	+	3.12e-08	1.32e-05
peptide metabolic process	511	21	4.76	4.41	+	2.43e-08	1.09e-05
cellular amide metabolic process	773	22	7.21	3.05	+	4.62e-06	0.000941
amide biosynthetic process	494	18	4.61	3.91	+	1.37e-06	0.000325
cellular nitrogen compound biosynthetic process	1287	32	12	2.67	+	4.8e-07	0.000134
cellular biosynthetic process	2318	40	21.61	1.85	+	0.000131	0.0166
organonitrogen compound biosynthetic process	1252	25	11.67	2.14	+	0.000377	0.0371
gene expression	2014	52	18.78	2.77	+	1.08e-11	9.95e-09
macromolecule metabolic process	5830	107	54.35	1.97	+	3.3e-15	5.16e-12
cellular macromolecule biosynthetic process	1384	31	12.9	2.4	+	7.39e-06	0.00145
cellular macromolecule metabolic process	4497	87	41.92	2.08	+	9.87e-13	1.03e-09
macromolecule biosynthetic process	1412	31	13.16	2.35	+	1e-05	0.00187
cellular protein metabolic process	3297	61	30.74	1.98	+	9.45e-08	3.22e-05
protein metabolic process	3900	66	36.36	1.82	+	4.46e-07	0.000127
translational initiation	68	9	0.63	14.2	+	3.81e-08	1.49e-05
ribonucleoprotein complex assembly	181	12	1.69	7.11	+	2.51e-07	7.7e-05
ribonucleoprotein complex biogenesis	421	18	3.92	4.59	+	1.47e-07	4.6e-05
ribonucleoprotein complex subunit organization	188	13	1.75	7.42	+	4.92e-08	1.84e-05
protein-containing complex subunit organization	1372	32	12.79	2.5	+	1.85e-06	0.000434
cellular protein-containing complex assembly	798	21	7.44	2.82	+	2.41e-05	0.00406
protein-containing complex assembly	1201	28	11.2	2.5	+	8.97e-06	0.00173
NADH metabolic process	25	4	0.23	17.16	+	0.00014	0.0174	VCP, PFKP,PFKM, MDH2
mRNA splice site selection	31	4	0.29	13.84	+	0.000295	0.0297
spliceosomal complex assembly	56	5	0.52	9.58	+	0.00025	0.0259
mRNA splicing, via spliceosome	234	12	2.18	5.5	+	3.25e-06	0.000729
mRNA processing	436	16	4.06	3.94	+	4.97e-06	0.000998
RNA processing	851	29	7.93	3.66	+	2.64e-09	1.59e-06
RNA metabolic process	1413	46	13.17	3.49	+	9.99e-14	1.12e-10
nucleic acid metabolic process	2020	59	18.83	3.13	+	1.23e-15	2.76e-12
mRNA metabolic process	588	20	5.48	3.65	+	9.7e-07	0.000241
RNA splicing, via transesterification reactions with bulged adenosine as nucleophile	234	12	2.18	5.5	+	3.25e-06	0.000718
RNA splicing, via transesterification reactions with bulged adenosine as nucleophile	238	12	2.22	5.41	+	3.84e-06	0.000836
RNA splicing	355	14	3.31	4.23	+	9.1e-06	0.00174
tRNA aminoacylation for protein translation	42	5	0.39	12.77	+	7.14e-05	0.01	LUC7L3, LUC7L2, PUF60, NOL3
tRNA aminoacylation	45	5	0.42	11.92	+	9.65e-05	0.0128
tRNA metabolic process	180	10	1.68	5.96	+	1.13e-05	0.00208
ncRNA metabolic process	474	20	4.42	4.53	+	3.53e-08	1.42e-05
amino acid activation	46	5	0.43	11.66	+	0.000106	0.0139
cellular amino acid metabolic process	279	10	2.6	3.84	+	0.000371	0.0368
female meiotic nuclear division	34	4	0.32	12.62	+	0.000407	0.0396	AUKRA, WASHC5, TUBB8, ATM
positive regulation of telomere maintenance via telomerase	34	4	0.32	12.62	+	0.000407	0.0394	ATM, CCT4, NEK7, HNRNPA1
regulation of telomere maintenance via telomerase	54	5	0.5	9.93	+	0.000213	0.023
regulation of telomere maintenance via telomere lengthening	62	6	0.58	10.38	+	3.91e-05	0.00618
regulation of telomere maintenance	81	7	0.76	9.27	+	1.74e-05	0.00313
regulation of DNA metabolic process	404	16	3.77	4.25	+	1.94e-06	0.000448
regulation of nitrogen compound metabolic process	5586	85	52.08	1.63	+	4.89e-07	0.000134
regulation of metabolic process	6654	93	62.03	1.5	+	4.11e-06	0.000871
regulation of cellular metabolic process	5983	88	55.78	1.58	+	1.3e-06	0.000313
regulation of primary metabolic process	5747	87	53.58	1.62	+	4.01e-07	0.000116
regulation of macromolecule metabolic process	6133	90	57.18	1.57	+	7.19e-07	0.000185
regulation of chromosome organization	214	9	2	4.51	+	0.000237	0.0248
regulation of organelle organization	1134	27	10.57	2.55	+	9.13e-06	0.00172
regulation of cellular component organization	2274	44	21.2	2.08	+	2.69e-06	0.000611
regulation of DNA biosynthetic process	123	9	1.15	7.85	+	3.87e-06	0.000831
regulation of cellular macromolecule biosynthetic process	3925	57	36.59	1.56	+	0.000421	0.0402
regulation of macromolecule biosynthetic process	3953	59	36.85	1.6	+	0.000145	0.0178
regulation of biosynthetic process	4172	64	38.89	1.65	+	2.83e-05	0.00468
regulation of cellular biosynthetic process	4113	63	38.34	1.64	+	3.85e-05	0.00622
positive regulation of telomere maintenance via telomere lengthening	37	5	0.34	14.5	+	4.11e-05	0.00638
positive regulation of telomere maintenance	51	5	0.48	10.52	+	0.000166	0.0193
positive regulation of chromosome organization	90	6	0.84	7.15	+	0.000267	0.0274
positive regulation of organelle organization	493	15	4.6	3.26	+	7.97e-05	0.0109
positive regulation of cellular component organization	1028	24	9.58	2.5	+	4.08e-05	0.0064
positive regulation of DNA metabolic process	234	13	2.18	5.96	+	5.34e-07	0.000144
positive regulation of DNA biosynthetic process	74	6	0.69	8.7	+	9.79e-05	0.0129
RNA export from nucleus	79	6	0.74	8.15	+	0.000137	0.0172	NUP188, DDX39B, HNRNPA2B1, DDX39A, HNRNPA1, XPO5
establishment of RNA localization	167	8	1.56	5.14	+	0.000228	0.0244
RNA localization	188	9	1.75	5.14	+	9.34e-05	0.0125
nuclear export	122	7	1.14	6.15	+	0.000199	0.0223
intracellular transport	1316	39	12.27	3.18	+	1.68e-10	1.46e-07
establishment of localization in cell	1684	44	15.7	2.8	+	4.5e-10	3.53e-07
cellular localization	2318	49	21.61	2.27	+	6.08e-08	2.16e-05
endocytic recycling	66	5	0.62	8.13	+	0.000507	0.0457	VPS53, VPS35, RAB14, RAB11B, SNX27
vesicle-mediated transport to the plasma membrane	122	7	1.14	6.15	+	0.000199	0.0224
vesicle-mediated transport	1336	26	12.46	2.09	+	0.000567	0.05
endosomal transport	221	10	2.06	4.85	+	6e-05	0.00871
regulation of translational initiation	82	6	0.76	7.85	+	0.000166	0.0194	EIF4H, EIF1, EIF4A2, BZW2, PAIP1, DNAJC3
regulation of translation	394	21	3.67	5.72	+	3e-10	2.47e-07
regulation of cellular protein metabolic process	2360	52	22	2.36	+	4.15e-09	2.32e-06
regulation of protein metabolic process	2526	56	23.55	2.38	+	6.68e-10	4.36e-07
regulation of cellular amide metabolic process	450	21	4.2	5.01	+	2.91e-09	1.69e-06
posttranscriptional regulation of gene expression	518	26	4.83	5.38	+	6.95e-12	6.8e-09
mitotic sister chromatid segregation	118	8	1.1	7.27	+	2.27e-05	0.00395	CUL3, DIS3L2, SMC3, SMC1A, KIF23, NUDC, TUBG1, NCAPG2
sister chromatid segregation	145	8	1.35	5.92	+	9.04e-05	0.0122
nuclear chromosome segregation	228	10	2.13	4.7	+	7.7e-05	0.0106
chromosome segregation	284	13	2.65	4.91	+	4.15e-06	0.000867
regulation of cytokinesis	91	6	0.85	7.07	+	0.000283	0.0288	CUL3, AURKA, KIF23, SPAST, CALM3, ECT2
regulation of cell cycle	1058	22	9.86	2.23	+	0.000461	0.0438
mitochondrial membrane organization	115	7	1.07	6.53	+	0.000141	0.0174	LETM1, HSP90AA1, RCC1L, YWHAE, CALM3, NOL3, VDAC2
regulation of mRNA splicing, via spliceosome	104	6	0.97	6.19	+	0.000555	0.0494
regulation of mRNA processing	140	8	1.31	6.13	+	7.16e-05	0.00994
regulation of mRNA metabolic process	314	12	2.93	4.1	+	5.38e-05	0.00796
response to topologically incorrect protein	143	7	1.33	5.25	+	0.000498	0.0464	CUL3, HSPA8, HSP90AA1, DNAJA1,VCP, UBXN4, DNAJC3
mitotic cell cycle phase transition	164	8	1.53	5.23	+	0.000203	0.0224
cell cycle phase transition	173	8	1.61	4.96	+	0.000287	0.029
protein folding	214	10	2	5.01	+	4.63e-05	0.00712	HSPA8, HSP90AA1, CDC37, DNAJA1, CCT4, FKBP4, NUDC, HSP90B1, DNAJA2, DNAJC3
positive regulation of cell cycle process	239	10	2.23	4.49	+	0.000112	0.0145	CPSF3, CDC73, AURKA, DDX39B, KIF23, SPAST, FEN1, ECT2, CDK4
viral process	258	10	2.41	4.16	+	0.000203	0.0223	TFRC, MCTS1,VCP, EIF3L, LDLR, DDX6, RAB1B, PRMT1, GTF2B, RCC1
cell division	498	19	4.64	4.09	+	3.52e-07	0.000106	CUL3, UBE2I, DIS3L2,AURKA, SMC3,SMC1A, RPS3, KIF23, SPAST, CCDC124, NUDC, ACTR3, WASHC5, ECT2, RAB10, RCC1, CLTC, NCAPG2, CDK4
Golgi vesicle transport	289	11	2.69	4.08	+	0.000114	0.0147	CUL3, AP1G1, COPA, VCP, SPAST, RAB1B, PRKCI, RAB14, ARFGEF2, RAB10, COPG1
ncRNA processing	388	14	3.62	3.87	+	2.36e-05	0.00407	INTS14, GTPBP3, PRORP, TARBP1, MTREX, HNRNPA2B1, AARS2, RTCB, SMAD2, METTL15, PA2G4, NAT10, MDN1
intracellular protein transport	658	20	6.13	3.26	+	5.05e-06	0.001	HSPA8,AP1G1,HSP90AA1,COPA,VPS33B,CDC37,VCP,VPS35,NUP188,RAB1B,SRP14,YWHAE,HSP90B1,PRKCI,RAB14,AP1M1,CLTC,COPG1,SNX27,XPO5
cellular protein localization	1335	26	12.45	2.09	+	0.000565	0.0501
cellular macromolecule localization	1345	27	12.54	2.15	+	0.000189	0.0217
regulation of protein-containing complex assembly	403	12	3.76	3.19	+	0.000501	0.0464	HSPA8, HSP90AA1,TFRC,ATM,VCP,FKBP4,RPS3,VPS35,MSN,CYFIP1,NEK7,VDAC2
organelle localization	475	14	4.43	3.16	+	0.00019	0.0218	CUL3, VPS33B, ATM, SPAG9, LRPPRC, SPAST, NUDC, BCCIP, ACTR3, ABCE1, RAB10, FAM98A, COPG1, RAB11B
DNA repair	477	14	4.45	3.15	+	0.000198	0.0225	RPA1, SMC3, UBE2N, SMC1A, USP7, ATM, VCP, RPS3, MGMT, RFC2, FANCI, BCCIP, FEN1, RAD23B
cellular response to DNA damage stimulus	721	17	6.72	2.53	+	0.000513	0.046
cellular response to stress	1522	32	14.19	2.26	+	2.02e-05	0.00356
cellular macromolecule catabolic process	833	19	7.77	2.45	+	0.000359	0.0359	CUL3, UBE2I, DIS3L2, DIS3, ETF1, UBE2N, USP7, CUL2, ATM, VCP, UBXN4, ECPAS, MTREX, HSP90B1, FEN1, UBE4B, DNAJC3, PDE12, RAD23B
macromolecule catabolic process	930	23	8.67	2.65	+	2.51e-05	0.00419
organic substance catabolic process	1613	32	15.04	2.13	+	6.53e-05	0.0093
catabolic process	1898	34	17.69	1.92	+	0.000236	0.0249
cellular catabolic process	1626	32	15.16	2.11	+	7.07e-05	0.00998
regulation of protein localization	844	19	7.87	2.41	+	0.00042	0.0404	HSPA8, HSP90AA1, TFRC, DNAJA1, CCT4, VCP, VPS35, MSN, GDI2, YWHAE, PFKM, PDCD5, PRKCI, RAB14, ARHGDIA, ECT2, CLTC, RAB11B, GDI1
regulation of catalytic activity	2339	40	21.81	1.83	+	0.000148	0.0179	OAS3, UBE2I, HSP90AA1, DIS3, UBE2N, UBE2O, CDC37, MMUT, GTF3C4, RCC1L, DNAJA1, CCT4, VCP, RPS3, EIF4A2, CCNH, MGMT, GDI2, HNRNPA2B1, PPME1, PRIM2, RFC2, CALM3, HSP90B1, PDCD5, CAB39, BCCIP, ARHGDIA, ABCE1, PEBP1, NEK7, ARFGEF2, DNAJC3, ECT2, RCC1, PDCD4, NOL3, NCAPG2, CDK4, GDI1
regulation of molecular function	3046	48	28.4	1.69	+	0.000215	0.0231
negative regulation of nitrogen compound metabolic process	2358	40	21.98	1.82	+	0.000229	0.0242	CUL3, UBE2I, DIS3L2, HSPA8, CDC73, DIS3, UBE2O, USP7, ATM, DNAJA1, MBD3, RPS3, VPS35, SPAG9, EIF4A2, LDLR, LRPPRC, DDX6, NIBAN2, HNRNPA2B1, YWHAE, CAPRIN1, CALM3, G6PD, SMAD2, ABCE1, PEBP1, PAIP1, SF3B3, DNAJC3, CLTC, PDCD4, PDE12, DNAJC17, NOL3, RBM10, PA2G4, NCAPG2, HNRNPA1, NAT10
negative regulation of metabolic process	2947	46	27.47	1.67	+	0.000395	0.0387
negative regulation of macromolecule metabolic process	2736	45	25.51	1.76	+	0.000159	0.0192	CUL3, OAS3, UBE2I, DIS3L2, HSPA8, CDC73, AURKA, DIS3, ETF1, UBE2O, USP7, ATM, DNAJA1, MBD3, S100A11, RPS3, VPS35, SPAG9, EIF4A2, LDLR, LRPPRC, DDX6, NIBAN2, HNRNPA2B1, YWHAE, CAPRIN1, CALM3, G6PD, SMAD2, ABCE1, PEBP1, PAIP1, SF3B3, DNAJC3, CLTC, PDCD4, PDE12, DNAJC17, NOL3, RBM10, PA2G4, NCAPG2, HNRNPA1, XPO5, NAT10
Unclassified	2815	2	26.24	0.08	-	4.77e-10	3.4e-07
sensory perception	979	0	9.13	< 0.01	-	0.000199	0.0222

## Sheet: Q69BzF_MF_complete
Analysis Type:	PANTHER Overrepresentation Test (Released 20220202)
Annotation Version and Release Date:	GO Ontology database DOI: 10.5281/zenodo.5725227 Released 2021-11-16
Analyzed List:	Client Text Box Input (Homo sapiens)
Reference List:	Homo sapiens (all genes in database)
Test Type:	FISHER
Correction:	FDR
	Homo sapiens (REF)	Client Text Box Input
GO molecular function complete	#	#	expected	Fold Enrichment	+/-	raw P value	FDR	Gene name
Rab GDP-dissociation inhibitor activity	2	2	0.02	> 100	+	0.000503	0.0368	GDI2, GDI1
GDP-dissociation inhibitor activity	16	3	0.15	20.11	+	0.000674	0.0465
enzyme regulator activity	1256	25	11.71	2.14	+	0.000389	0.0307
G-rich strand telomeric DNA binding	10	3	0.09	32.18	+	0.000207	0.0188	RPA1, HNRNPA2B1, HNRNPA1
single-stranded telomeric DNA binding	12	3	0.11	26.82	+	0.000325	0.0265
nucleic acid binding	3999	89	37.28	2.39	+	6.61e-17	2.7e-14
heterocyclic compound binding	5971	132	55.67	2.37	+	1.89e-29	9.25e-26
binding	16551	190	154.3	1.23	+	1.84e-15	6.43e-13
organic cyclic compound binding	6046	132	56.36	2.34	+	4.67e-29	1.14e-25
sequence-specific single stranded DNA binding	14	3	0.13	22.99	+	0.00048	0.0361
myosin V binding	16	3	0.15	20.11	+	0.000674	0.0458	RAB14, RAB10, RAB11B
myosin binding	72	5	0.67	7.45	+	0.000736	0.0481
cytoskeletal protein binding	998	24	9.3	2.58	+	2.57e-05	0.0028
protein binding	14397	179	134.22	1.33	+	4.1e-15	1.34e-12
aminoacyl-tRNA ligase activity	42	5	0.39	12.77	+	7.14e-05	0.00729	RARS1, HARS1, NARS1, DARS2, AARS2
catalytic activity, acting on a tRNA	127	7	1.18	5.91	+	0.000251	0.022
catalytic activity, acting on RNA	395	21	3.68	5.7	+	3.13e-10	5.9e-08
catalytic activity, acting on a nucleic acid	594	25	5.54	4.51	+	6.31e-10	1.14e-07
catalytic activity	5626	96	52.45	1.83	+	3.43e-11	8.41e-09
ligase activity, forming carbon-oxygen bonds	42	5	0.39	12.77	+	7.14e-05	0.00744
ligase activity	170	8	1.58	5.05	+	0.000256	0.022
translation initiation factor activity	52	6	0.48	12.38	+	1.56e-05	0.00174	EIF4H, EIF1, EIF2S3, MCTS1, EIF3L, EIF4A2
translation factor activity, RNA binding	92	9	0.86	10.49	+	4.07e-07	5.87e-05
translation regulator activity, nucleic acid binding	115	10	1.07	9.33	+	2.53e-07	3.75e-05
translation regulator activity	146	11	1.36	8.08	+	2.43e-07	3.72e-05
RNA binding	1691	69	15.76	4.38	+	1.66e-26	2.71e-23
disordered domain specific binding	36	4	0.34	11.92	+	0.000497	0.0369	HSP90AA1, CALM3, SMAD2, CLTC
exoribonuclease activity, producing 5'-phosphomonoesters	38	4	0.35	11.29	+	0.0006	0.042	CPSF3, DIS3L2, DIS3, PDE12
exoribonuclease activity	40	4	0.37	10.73	+	0.000717	0.0475
hydrolase activity	2411	46	22.48	2.05	+	2.52e-06	0.000333
exonuclease activity, active with either ribo- or deoxyribonucleic acids and producing 5'-phosphomonoesters	59	5	0.55	9.09	+	0.000313	0.026
tRNA binding	73	6	0.68	8.82	+	9.12e-05	0.00876	RARS1, EIF2S3, DARS2, AARS2, XPO5, NAT10
unfolded protein binding	121	9	1.13	7.98	+	3.41e-06	0.000429	HSPA8, HSP90AA1, CDC37, DNAJA1, CCT4, NAP1L4, NUDC, HSP90B1, DNAJA2
iron-sulfur cluster binding	68	5	0.63	7.89	+	0.000576	0.0409	RPS3, NFS1, PRIM2, ABCE1, NUBP2
metal cluster binding	68	5	0.63	7.89	+	0.000576	0.0415
heat shock protein binding	127	7	1.18	5.91	+	0.000251	0.0224	HSPA8, TFRC, CDC37, DNAJA1, FKBP4, RPS3, DNAJA2
chaperone binding	109	6	1.02	5.9	+	0.000702	0.0471	HSPA8, TFRC, CDC37, DNAJA1, DNAJA2, DNAJC3
ATP hydrolysis activity	328	18	3.06	5.89	+	3.87e-09	6.77e-07	HSPA8, HSP90AA1, SMC3, SMC1A, CCT4, VCP, EIF4A2, ABCD3, DDX6, DDX39B, KIF23, SPAST, MTREX, RFC2, DDX39A, HSP90B1, MDN1, NUBP2
ATP-dependent activity	559	19	5.21	3.65	+	1.86e-06	0.000253
nucleoside-triphosphatase activity	669	29	6.24	4.65	+	1.17e-11	3.02e-09
pyrophosphatase activity	724	29	6.75	4.3	+	7.17e-11	1.67e-08
hydrolase activity, acting on acid anhydrides, in phosphorus-containing anhydrides	728	29	6.79	4.27	+	8.13e-11	1.81e-08
hydrolase activity, acting on acid anhydrides	728	29	6.79	4.27	+	8.13e-11	1.73e-08
cadherin binding	324	17	3.02	5.63	+	2e-08	3.17e-06	RARS1, EIF4H, HSPA8, EIF2S3, PFKP, S100A11, PUF60, DDX6, BZW2, NIBAN2, PPME1, CALD1, YWHAE, PLCB3, NUDC, RAB10, RAB11B
cell adhesion molecule binding	551	18	5.14	3.5	+	5.97e-06	0.000731
ubiquitin protein ligase binding	300	14	2.8	5.01	+	1.41e-06	0.000198	CUL3, HSPA8, HSP90AA1, AURKA, UBE2N, USP7, CUL2, DNAJA1, VCP, LRPPRC, YWHAE, SMAD2, CACYBP, PA2G4
ubiquitin-like protein ligase binding	319	14	2.97	4.71	+	2.81e-06	0.000362
enzyme binding	2053	47	19.14	2.46	+	7.85e-09	1.33e-06
GTP binding	383	13	3.57	3.64	+	8.45e-05	0.00827	RCC1L, EIF2S3, GTPBP3, FKBP4, RAB1B, RTCB, RAB14, TUBG1, TUBB6, RAB10, RAB2A, RAB11B, TUBB8
purine ribonucleoside triphosphate binding	1841	61	17.16	3.55	+	9.33e-19	6.53e-16
nucleoside phosphate binding	2169	69	20.22	3.41	+	1.62e-20	1.58e-17
anion binding	2411	70	22.48	3.11	+	1.04e-18	6.34e-16
ion binding	6074	94	56.63	1.66	+	1.79e-08	2.93e-06
guanyl ribonucleotide binding	405	13	3.78	3.44	+	0.000145	0.0134
purine ribonucleotide binding	1911	62	17.82	3.48	+	1.2e-18	6.51e-16
purine nucleotide binding	1924	62	17.94	3.46	+	1.66e-18	8.11e-16
nucleotide binding	2168	69	20.21	3.41	+	1.58e-20	1.93e-17
small molecule binding	2507	74	23.37	3.17	+	2.44e-20	1.99e-17
ribonucleotide binding	1928	62	17.97	3.45	+	1.83e-18	8.15e-16
carbohydrate derivative binding	2279	63	21.25	2.97	+	1.18e-15	4.43e-13
guanyl nucleotide binding	405	13	3.78	3.44	+	0.000145	0.0136
ATP binding	1495	49	13.94	3.52	+	9.73e-15	2.98e-12	RARS1, OAS3, UBE2I, HSPA8, HSP90AA1, AURKA, SMC3, UBE2N, UBE2O, HARS1, SMC1A, ATM, DNAJA1, CCT4, VCP, PFKP, ATP6V1B2, FKBP4, PODXL, NARS1, CAD, EIF4A2, ABCD3, DDX6, ACTR1A, DDX39B, KIF23, SPAST, MTREX, MLKL, RFC2, PFKM, DARS2, COASY, AARS2, ACTR1B, DDX39A, HSP90B1, PRKCI, ACTR3, ABCE1, PEBP1, DNAJA2, NEK7, CDK4, NAT10, MDN1, FLAD1, NUBP2
adenyl ribonucleotide binding	1559	50	14.53	3.44	+	1.1e-14	3.16e-12
adenyl nucleotide binding	1570	50	14.64	3.42	+	1.43e-14	3.9e-12
GTPase activity	339	11	3.16	3.48	+	0.00043	0.0334	MMUT, EIF2S3, GTPBP3, RAB1B, RAB14, TUBG1, RAB10, TUBB6, RAB2A, RAB11B, TUBB8
protein-containing complex binding	1290	29	12.03	2.41	+	1.52e-05	0.00173	LETM1, EIF4H, HSPA8, HSP90AA1, SMC3, ETF1, EIF1, TFRC, VPS33B, SMC1A, CUL2, ATM, MBD3, VCP, PFKP, RPS3, ECPAS, LDLR, NAP1L4, SPAST, MLKL, YWHAE, CYFIP1, ACTR3, ABCE1, SF3B3, RCC1, RAD23B, XPO5
identical protein binding	2116	39	19.73	1.98	+	3.86e-05	0.00411	CUL3, HSP90AA1, TFRC, HARS1, MMUT, ATM, VCP, PFKP, S100A11, SPAG9, CAD, LDLR, ABCD3, PUF60, NFS1, DDX39B, ACADVL, HNRNPA2B1, MLKL, YWHAE, PFKM, DARS2, IFI35, DDX39A, PRMT1, G6PD, SMAD2, TUBG1, ADH5, CACYBP, ECT2, SAFB2, EWSR1, DPP9, NOL3, RBM10, HNRNPA1, FABP5, FLAD1
DNA-binding transcription factor activity, RNA polymerase II-specific	1390	2	12.96	0.15	-	0.000376	0.0302	RFX1, SMAD2
DNA-binding transcription factor activity	1444	2	13.46	0.15	-	0.000267	0.0225
Unclassified	2328	0	21.7	< 0.01	-	1.98e-10	3.88e-08
G protein-coupled receptor activity	883	0	8.23	< 0.01	-	0.000435	0.0333
transmembrane signaling receptor activity	1330	1	12.4	0.08	-	7.87e-05	0.00786
signaling receptor activity	1551	1	14.46	0.07	-	1.08e-05	0.00126
molecular transducer activity	1551	1	14.46	0.07	-	1.08e-05	0.00129

## Sheet: R54BzF_BP_complete
Analysis Type:	PANTHER Overrepresentation Test (Released 20220202)
Annotation Version and Release Date:	GO Ontology database DOI: 10.5281/zenodo.5725227 Released 2021-11-16
Analyzed List:	Client Text Box Input (Homo sapiens)
Reference List:	Homo sapiens (all genes in database)
Test Type:	FISHER
Correction:	FDR
	Homo sapiens (REF)	Client Text Box Input
GO biological process complete	#	#	expected	Fold Enrichment	+/-	raw P value	FDR	Gene names
positive regulation of establishment of protein localization to telomere	10	3	0.05	64.36	+	2.68e-05	0.011	TCP1, CCT8, CCT5
positive regulation of protein localization to chromosome, telomeric region	13	3	0.06	49.51	+	5.19e-05	0.0153
regulation of protein localization to chromosome, telomeric region	15	3	0.07	42.91	+	7.51e-05	0.021
regulation of establishment of protein localization to telomere	11	3	0.05	58.51	+	3.39e-05	0.0124
regulation of establishment of protein localization to chromosome	12	3	0.06	53.63	+	4.23e-05	0.0133
positive regulation of protein localization to Cajal body	11	3	0.05	58.51	+	3.39e-05	0.0121	TCP1, CCT8, CCT5
regulation of protein localization to Cajal body	11	3	0.05	58.51	+	3.39e-05	0.0118
nuclear pore organization	14	3	0.07	45.97	+	6.28e-05	0.0182	RTN4, TPR, NUP107
organelle organization	3326	32	15.5	2.06	+	3.64e-05	0.0121
cellular component organization	5314	45	24.77	1.82	+	1.04e-05	0.00603
cellular component organization or biogenesis	5517	48	25.72	1.87	+	1.39e-06	0.00146
cellular process	15139	91	70.57	1.29	+	1.4e-07	0.000243
protein-containing complex subunit organization	1372	20	6.4	3.13	+	4.92e-06	0.00386
positive regulation of telomerase RNA localization to Cajal body	15	3	0.07	42.91	+	7.51e-05	0.0214	TCP1, CCT8, CCT5
regulation of telomerase RNA localization to Cajal body	18	3	0.08	35.76	+	0.000121	0.0288
pore complex assembly	20	3	0.09	32.18	+	0.00016	0.0339	CCT8, RTN4, NUP107
protein-containing complex assembly	1201	18	5.6	3.22	+	1.1e-05	0.00616
cellular component biogenesis	2552	25	11.9	2.1	+	0.000263	0.0469
regulation of mitotic spindle assembly	23	3	0.11	27.98	+	0.000233	0.0424	EML3, HNRNPU, TPR
regulation of cellular component organization	2274	25	10.6	2.36	+	4.69e-05	0.0144
regulation of cell cycle process	681	13	3.17	4.1	+	1.9e-05	0.00849
regulation of cell cycle	1058	16	4.93	3.24	+	3.27e-05	0.0122
regulation of chromatin organization	41	5	0.19	26.16	+	2.28e-06	0.0021	SSRP1, HNRNPU, MKI67, TPR, CDK2
response to epidermal growth factor	47	4	0.22	18.26	+	9.2e-05	0.024	NCL, DAB2, PLCG1,TPR
regulation of telomere maintenance via telomerase	54	4	0.25	15.89	+	0.000152	0.0336	TCP1, HNRNPU, CCT8, CCT5
regulation of telomere maintenance via telomere lengthening	62	4	0.29	13.84	+	0.000252	0.0453
regulation of DNA metabolic process	404	9	1.88	4.78	+	0.000129	0.0298
regulation of nitrogen compound metabolic process	5586	44	26.04	1.69	+	0.000117	0.0281
regulation of cellular metabolic process	5983	47	27.89	1.69	+	4.14e-05	0.0135
regulation of primary metabolic process	5747	44	26.79	1.64	+	0.000219	0.0425
regulation of macromolecule metabolic process	6133	46	28.59	1.61	+	0.000197	0.0385
regulation of chromosome organization	214	7	1	7.02	+	7.68e-05	0.0211
chaperone-mediated protein folding	73	5	0.34	14.69	+	3.13e-05	0.012	TCP1, CCT8, CCT5, CHORDC1, DNAJC7
mRNA export from nucleus	60	4	0.28	14.3	+	0.000223	0.0422	NUP160, TPR, NUP107, POLDIP3
gene expression	2014	28	9.39	2.98	+	9.46e-08	0.000185
macromolecule metabolic process	5830	54	27.18	1.99	+	1.76e-08	4.6e-05
organic substance metabolic process	7506	60	34.99	1.71	+	3.2e-07	0.000456
metabolic process	7968	62	37.14	1.67	+	4.48e-07	0.000586
positive regulation of chromosome organization	90	5	0.42	11.92	+	8.06e-05	0.0218	TCP1, CCT8, CCT5, TPR, CDK2
regulation of mRNA splicing, via spliceosome	104	5	0.48	10.31	+	0.000155	0.0336	NCL, ACIN1, HNRNPU,SON, SNW1
regulation of mRNA metabolic process	314	8	1.46	5.47	+	0.000128	0.0298
regulation of RNA splicing	156	6	0.73	8.25	+	0.000109	0.0271
response to UV	148	6	0.69	8.7	+	8.23e-05	0.0219	CCAR2, USP28, RELA, PCNA, PBK, POLD3
response to light stimulus	307	8	1.43	5.59	+	0.00011	0.0268
response to radiation	435	10	2.03	4.93	+	4.15e-05	0.0133
DNA replication	215	8	1	7.98	+	9.43e-06	0.00569	SAMHD1, SSRP1, CHAF1A, NASP, CDK2, PCNA, BOD1L1, POLD3
cellular macromolecule biosynthetic process	1384	19	6.45	2.95	+	2.04e-05	0.00889
cellular biosynthetic process	2318	24	10.8	2.22	+	0.000143	0.0321
cellular metabolic process	7094	58	33.07	1.75	+	2.45e-07	0.000384
biosynthetic process	2453	25	11.43	2.19	+	0.000185	0.0368
cellular macromolecule metabolic process	4497	40	20.96	1.91	+	1.69e-05	0.00853
macromolecule biosynthetic process	1412	19	6.58	2.89	+	2.68e-05	0.0108
cellular response to radiation	179	6	0.83	7.19	+	0.000224	0.0418	USP28, EEF1D, TP53BP1, PCNA, PBK, POLD3
positive regulation of DNA metabolic process	234	7	1.09	6.42	+	0.000132	0.0299	TCP1, TP53BP1, CCT8, CCT5, CDK2, PCNA, POGZ}
positive regulation of macromolecule metabolic process	3438	31	16.03	1.93	+	0.00017	0.0354
chromatin remodeling	245	7	1.14	6.13	+	0.000173	0.0358	SSRP1, BRD4, CHAF1A, NPM3, NASP, HCFC1, MTA1
chromosome organization	905	15	4.22	3.56	+	2.11e-05	0.00893
RNA splicing	355	10	1.65	6.04	+	7.57e-06	0.00495	CCAR2, ACIN1, HNRNPU, MFAP1, SF3B2, SON, SNW1, SF3A1, AAR2, ZNF638
RNA processing	851	13	3.97	3.28	+	0.000176	0.0357
RNA metabolic process	1413	20	6.59	3.04	+	7.59e-06	0.00476
nucleic acid metabolic process	2020	30	9.42	3.19	+	6.18e-09	2.42e-05
nucleobase-containing compound metabolic process	2483	34	11.57	2.94	+	3.17e-09	2.49e-05
organic cyclic compound metabolic process	2944	36	13.72	2.62	+	1.79e-08	4e-05
heterocycle metabolic process	2649	36	12.35	2.92	+	1.06e-09	1.66e-05
primary metabolic process	6969	55	32.48	1.69	+	3.67e-06	0.0032
cellular aromatic compound metabolic process	2703	35	12.6	2.78	+	7.2e-09	2.26e-05
cellular nitrogen compound metabolic process	3203	39	14.93	2.61	+	3.57e-09	1.87e-05
nitrogen compound metabolic process	6455	54	30.09	1.79	+	6.78e-07	0.000818
regulation of translation	394	10	1.84	5.44	+	1.82e-05	0.00894	NCL, EIF4G1, HNRNPU, TPR, VIM, EXOSC9, SHMT2, TCOF1, POLDIP3, DPH2
regulation of cellular protein metabolic process	2360	27	11	2.45	+	7.37e-06	0.00502
regulation of protein metabolic process	2526	28	11.77	2.38	+	1.17e-05	0.00631
regulation of cellular amide metabolic process	450	12	2.1	5.72	+	1.52e-06	0.00149
posttranscriptional regulation of gene expression	518	11	2.41	4.56	+	3.41e-05	0.0116
DNA repair	477	11	2.22	4.95	+	1.63e-05	0.0085	SAMHD1, USP28, SSRP1, TP53BP1, CHAF1A, HUWE1, CDK2, PCNA, BOD1L1, POLD3, MTA1
cellular response to DNA damage stimulus	721	14	3.36	4.17	+	7.27e-06	0.00518
cellular response to stress	1522	21	7.09	2.96	+	6.33e-06	0.00473
mitotic cell cycle process	506	11	2.36	4.66	+	2.77e-05	0.0108	EML3, BRD4, SON, MAP4, TPR, ANAPC1, NASP, CDK2, PCNA, POGZ, NSFL1C
mitotic cell cycle	595	13	2.77	4.69	+	4.63e-06	0.00382
cell cycle	1208	20	5.63	3.55	+	7.2e-07	0.000806
mRNA processing	436	9	2.03	4.43	+	0.000225	0.0416	CCAR2, ACIN1, HNRNPU, MFAP1, SF3B2, SON, SNW1, SF3A1, AAR2
mRNA metabolic process	588	11	2.74	4.01	+	0.000104	0.0263
cellular protein-containing complex assembly	798	13	3.72	3.49	+	9.37e-05	0.0241	AIFM1, DAB2, TCP1, RTN4, CHAF1A, EIF2S2, NASP, DNM1L, SF3A1, POGZ, NUP107, AAR2, NDUFS3
regulation of catabolic process	994	14	4.63	3.02	+	0.000223	0.0426	AIFM1, EIF4G1, DAB2, CCAR2, VPS26A, HNRNPU, RELA, PSMC5, VIM, HUWE1, EXOSC9, CDK2, DNM1L, PBK
positive regulation of macromolecule biosynthetic process	1883	22	8.78	2.51	+	4.76e-05	0.0144	NCL, EIF4G1, DAB2, TCP1, CCAR2, HNRNPU, BRD4, TP53BP1, CCT8, SBNO2, CCT5, RELA, PSMC5, VIM, SNW1, EXOSC9, CDK2, PCNA, POGZ, HCFC1, POLDIP3, PELP1
positive regulation of biosynthetic process	2021	22	9.42	2.34	+	0.00018	0.0361
positive regulation of cellular biosynthetic process	1985	22	9.25	2.38	+	0.000158	0.0339	NCL, EIF4G1, DAB2, TCP1, CCAR2, HNRNPU, BRD4, TP53BP1, CCT8, SBNO2, CCT5, RELA, PSMC5, VIM, SNW1, EXOSC9, CDK2, PCNA, POGZ, HCFC1, POLDIP3, PELP1
negative regulation of nitrogen compound metabolic process	2358	24	10.99	2.18	+	0.000279	0.0491	NCL, EIF4G1, DAB2, CCAR2, ACIN1, HNRNPU, TP53BP1, RTN4, GPI, SBNO2, CHORDC1, TPR, RELA, PSMC5, SNW1, EXOSC9, SHMT2, CDK2, PCNA, PBK, HCFC1, BOD1L1, MTA1, SPINDOC
Unclassified	2815	1	13.12	0.08	-	1.89e-05

## Sheet: R54BzF_MF_complete
Analysis Type:	PANTHER Overrepresentation Test (Released 20220202)
Annotation Version and Release Date:	GO Ontology database DOI: 10.5281/zenodo.5725227 Released 2021-11-16
Analyzed List:	Client Text Box Input (Homo sapiens)
Reference List:	Homo sapiens (all genes in database)
Test Type:	FISHER
Correction:	FDR
	Homo sapiens (REF)	Client Text Box Input
GO molecular function complete	#	#	expected	Fold Enrichment	+/-	raw P value	FDR	Gene names
SUMO activating enzyme activity	2	2	0.01	> 100	+	0.000127	0.0444	UBA2, SAE1
translation factor activity, RNA binding	92	5	0.43	11.66	+	8.9e-05	0.0335	EIF4G1, EEF1D, EIF2S2, EIF3G, GFM1
translation regulator activity, nucleic acid binding	115	6	0.54	11.19	+	2.13e-05	0.0104
nucleic acid binding	3999	48	18.64	2.58	+	2.07e-11	3.38e-08
heterocyclic compound binding	5971	59	27.83	2.12	+	4.94e-11	6.04e-08
binding	16551	94	77.15	1.22	+	4.13e-07	0.000289
organic cyclic compound binding	6046	59	28.18	2.09	+	1.08e-10	1.05e-07
translation regulator activity	146	6	0.68	8.82	+	7.66e-05	0.0313
RNA binding	1691	38	7.88	4.82	+	4.86e-17	2.38e-13
mRNA binding	314	9	1.46	6.15	+	1.94e-05	0.0106	NCL, EIF4G1, HNRNPU, CCT5, EIF2S2, TPR, EXOSC9, SHMT2, POLDIP3
chromatin binding	592	15	2.76	5.44	+	1.26e-07	0.000103	SSRP1, HNRNPU, BRD4, CHAF1A, SBNO2, TPR, NPM3, RELA, SBNO1, SHMT2, PCNA, HCFC1, WDR82, PELP1, MTA1
DNA-binding transcription factor binding	482	11	2.25	4.9	+	1.79e-05	0.0109	NCL, EEF1D, PIAS2, TP53BP1, RELA, PSMC5, SNW1, EXOSC9, PCNA, HCFC1, MTA1
transcription factor binding	619	12	2.89	4.16	+	3.52e-05	0.0157
protein binding	14397	94	67.11	1.4	+	1.68e-12	4.11e-09
