# Supplementary material for: A Photo-Crosslinking Approach to Identify Class II SUMO-1 Binders
Source: Front Chem. 2022 May 30;10:900989. doi: 10.3389/fchem.2022.900989 (PMC9191277; doi:10.3389/fchem.2022.900989)
Supplement: Supplementary file 2 [file DataSheet2.ZIP › Tab.S5_Q69BzF list_comparison with identified SUMO binders.xlsx]

## Sheet: Q69BzF, comparison list
Proteins, which were enriched with SUMO-1(Q69BzF) and identified in the three recent SUMO binders proteomic studies (Aguilar-Martinez et al., 2015; Cox et al., 2017; Gonzalez-Prieto et al.,2021); see also Fig.S5
Uniprot ID	Entry name	Protein names	Gene names
P61221	ABCE1_HUMAN	ATP-binding cassette sub-family E member 1 (2'-5'-oligoadenylate-binding protein) (HuHP68) (RNase L inhibitor) (Ribonuclease 4 inhibitor) (RNS4I)	ABCE1 RLI RNASEL1 RNASELI RNS4I OK/SW-cl.40
Q9H0A0	NAT10_HUMAN	RNA cytidine acetyltransferase (EC 2.3.1.-) (18S rRNA cytosine acetyltransferase) (N-acetyltransferase 10) (N-acetyltransferase-like protein) (hALP)	NAT10 ALP KIAA1709
P30050	RL12_HUMAN	60S ribosomal protein L12 (Large ribosomal subunit protein uL11)	RPL12
Q9NU22	MDN1_HUMAN	Midasin (Dynein-related AAA-ATPase MDN1) (MIDAS-containing protein)	MDN1 KIAA0301
P11142	HSP7C_HUMAN	Heat shock cognate 71 kDa protein (EC 3.6.4.10) (Heat shock 70 kDa protein 8) (Lipopolysaccharide-associated protein 1) (LAP-1) (LPS-associated protein 1)	HSPA8 HSC70 HSP73 HSPA10
P23396	RS3_HUMAN	40S ribosomal protein S3 (EC 4.2.99.18) (Small ribosomal subunit protein uS3)	RPS3 OK/SW-cl.26
Q96CT7	CC124_HUMAN	Coiled-coil domain-containing protein 124	CCDC124
P41091	IF2G_HUMAN	Eukaryotic translation initiation factor 2 subunit 3 (EC 3.6.5.3) (Eukaryotic translation initiation factor 2 subunit gamma X) (eIF-2-gamma X) (eIF-2gX)	EIF2S3 EIF2G
Q96I51	RCC1L_HUMAN	RCC1-like G exchanging factor-like protein (RCC1-like) (Williams-Beuren syndrome chromosomal region 16 protein)	RCC1L WBSCR16
P63279	UBC9_HUMAN	SUMO-conjugating enzyme UBC9 (EC 2.3.2.-) (RING-type E3 SUMO transferase UBC9) (SUMO-protein ligase) (Ubiquitin carrier protein 9) (Ubiquitin carrier protein I) (Ubiquitin-conjugating enzyme E2 I) (Ubiquitin-protein ligase I) (p18)	UBE2I UBC9 UBCE9
P11802	CDK4_HUMAN	Cyclin-dependent kinase 4 (EC 2.7.11.22) (Cell division protein kinase 4) (PSK-J3)	CDK4
Q9BUF5	TBB6_HUMAN	Tubulin beta-6 chain (Tubulin beta class V)	TUBB6
O95983	MBD3_HUMAN	Methyl-CpG-binding domain protein 3 (Methyl-CpG-binding protein MBD3)	MBD3
P31949	S10AB_HUMAN	Protein S100-A11 (Calgizzarin) (Metastatic lymph node gene 70 protein) (MLN 70) (Protein S100-C) (S100 calcium-binding protein A11) [Cleaved into: Protein S100-A11, N-terminally processed]	S100A11 MLN70 S100C
Q9Y266	NUDC_HUMAN	Nuclear migration protein nudC (Nuclear distribution protein C homolog)	NUDC
Q05682	CALD1_HUMAN	Caldesmon (CDM)	CALD1 CAD CDM
Q9Y697	NFS1_HUMAN	Cysteine desulfurase, mitochondrial (EC 2.8.1.7)	NFS1 NIFS HUSSY-08
Q8IYB3	SRRM1_HUMAN	Serine/arginine repetitive matrix protein 1 (SR-related nuclear matrix protein of 160 kDa) (SRm160) (Ser/Arg-related nuclear matrix protein)	SRRM1 SRM160
P55072	TERA_HUMAN	Transitional endoplasmic reticulum ATPase (TER ATPase) (EC 3.6.4.6) (15S Mg(2+)-ATPase p97 subunit) (Valosin-containing protein) (VCP)	VCP
Q02241	KIF23_HUMAN	Kinesin-like protein KIF23 (Kinesin-like protein 5) (Mitotic kinesin-like protein 1)	KIF23 KNSL5 MKLP1
Q16543	CDC37_HUMAN	Hsp90 co-chaperone Cdc37 (Hsp90 chaperone protein kinase-targeting subunit) (p50Cdc37) [Cleaved into: Hsp90 co-chaperone Cdc37, N-terminally processed]	CDC37 CDC37A
Q99873	ANM1_HUMAN	Protein arginine N-methyltransferase 1 (EC 2.1.1.319) (Histone-arginine N-methyltransferase PRMT1) (Interferon receptor 1-bound protein 4)	PRMT1 HMT2 HRMT1L2 IR1B4
Q53EL6	PDCD4_HUMAN	Programmed cell death protein 4 (Neoplastic transformation inhibitor protein) (Nuclear antigen H731-like) (Protein 197/15a)	PDCD4 H731
Q6YN16	HSDL2_HUMAN	Hydroxysteroid dehydrogenase-like protein 2 (EC 1.-.-.-) (Short chain dehydrogenase/reductase family 13C member 1)	HSDL2 C9orf99 SDR13C1
Q9Y383	LC7L2_HUMAN	Putative RNA-binding protein Luc7-like 2	LUC7L2 CGI-59 CGI-74
Q93009	UBP7_HUMAN	Ubiquitin carboxyl-terminal hydrolase 7 (EC 3.4.19.12) (Deubiquitinating enzyme 7) (Herpesvirus-associated ubiquitin-specific protease) (Ubiquitin thioesterase 7) (Ubiquitin-specific-processing protease 7)	USP7 HAUSP
Q9UHX1	PUF60_HUMAN	Poly(U)-binding-splicing factor PUF60 (60 kDa poly(U)-binding-splicing factor) (FUSE-binding protein-interacting repressor) (FBP-interacting repressor) (Ro-binding protein 1) (RoBP1) (Siah-binding protein 1) (Siah-BP1)	PUF60 FIR ROBPI SIAHBP1
P35250	RFC2_HUMAN	Replication factor C subunit 2 (Activator 1 40 kDa subunit) (A1 40 kDa subunit) (Activator 1 subunit 2) (Replication factor C 40 kDa subunit) (RF-C 40 kDa subunit) (RFC40)	RFC2
Q9P287	BCCIP_HUMAN	BRCA2 and CDKN1A-interacting protein (P21- and CDK-associated protein 1) (Protein TOK-1)	BCCIP TOK1
P52434	RPAB3_HUMAN	DNA-directed RNA polymerases I, II, and III subunit RPABC3 (RNA polymerases I, II, and III subunit ABC3) (DNA-directed RNA polymerase II subunit H) (DNA-directed RNA polymerases I, II, and III 17.1 kDa polypeptide) (RPB17) (RPB8 homolog) (hRPB8)	POLR2H
Q5TAQ9	DCAF8_HUMAN	DDB1- and CUL4-associated factor 8 (WD repeat-containing protein 42A)	DCAF8 H326 WDR42A
Q01813	PFKAP_HUMAN	ATP-dependent 6-phosphofructokinase, platelet type (ATP-PFK) (PFK-P) (EC 2.7.1.11) (6-phosphofructokinase type C) (Phosphofructo-1-kinase isozyme C) (PFK-C) (Phosphohexokinase)	PFKP PFKF
